# Supplementary material for: LibraEDT: a software solution for automated 3D-ED data acquisition
Source: J Appl Crystallogr. 2025 Sep 4;58(Pt 5):1677–87. doi: 10.1107/S1600576725006892 (PMC12502859; doi:10.1107/S1600576725006892)
Supplement: Supplementary file 1 [file j-58-01677-sup1.cif]

data_global
#=======================================================================

_audit_creation_method                   'Jana2020 1.3.61'


# 1. PROCESSING SUMMARY (IUCr Office Use Only)

_journal_date_recd_electronic      2025-04-23
_journal_date_to_coeditor                ?
_journal_date_from_coeditor              ?
_journal_date_accepted     ?
_journal_date_printers_first             ?
_journal_date_printers_final             ?
_journal_date_proofs_out                 ?
_journal_date_proofs_in                  ?
_journal_coeditor_name                   ?
_journal_coeditor_code      TE5151
_journal_coeditor_notes
; ?
;
_journal_techeditor_code      ?
_iucr_compatibility_tag          ACTA95
_journal_paper_category      FA
_journal_techeditor_notes
; ?
;
_journal_coden_ASTM                      ?
_journal_name_full                       'Acta Crystallographica Section C'
_journal_year                            ?
_journal_volume                          ?
_journal_issue                           ?
_journal_page_first                      ?
_journal_page_last                       ?
_journal_suppl_publ_number               ?
_journal_suppl_publ_pages                ?

#=======================================================================

# 2. SUBMISSION DETAILS

_publ_contact_author_name                ?
_publ_contact_author_address
; ?
;
_publ_contact_author_email               ?
_publ_contact_author_fax                 ?
_publ_contact_author_phone               ?

_publ_requested_journal                  ''
_publ_requested_category                 ?

_publ_contact_letter
; ?
;

#=======================================================================

# 3. TITLE AND AUTHOR LIST

_publ_section_title
; ?
;
_publ_section_title_footnote
; ?
;
loop_
 _publ_author_name
 _publ_author_footnote
 _publ_author_address
; ?      # name
;
; ?      # footnote
;
; ?      # address
;

#=======================================================================

# 4. TEXT

_publ_section_synopsis
; ?
;
_publ_section_abstract
; ?
;
_publ_section_comment
; ?
;
_publ_section_introduction
; ?
;
_publ_section_experimental
; ?
;
_publ_section_exptl_prep
; ?
;
_publ_section_exptl_refinement
; ?
;
_publ_section_exptl_solution
; ?
;
_publ_section_discussion
; ?
;
_publ_section_acknowledgements
; ?
;
_publ_section_references
;
;
_publ_section_figure_captions
; ?
;
_publ_section_table_legends
; ?
;

#=======================================================================
data_PZMOF

_database_code_depnum_ccdc_archive 'CCDC 2445871'

#=======================================================================

# 5. CHEMICAL DATA

_chemical_name_systematic
; ?
;
_chemical_name_common                    ?
_chemical_formula_moiety                 ?
_chemical_formula_structural             ?
_chemical_formula_analytical             ?
_chemical_formula_iupac                  ?
_chemical_formula_sum                    'C21 H10 Cl0 O13.1235 Zn4'
_chemical_formula_weight                 733.8
_chemical_melting_point                  ?
_chemical_compound_source                ?
_chemical_absolute_configuration         .

#=======================================================================

# 6. CRYSTAL DATA

_symmetry_cell_setting                   triclinic
_symmetry_space_group_name_H-M           'P -1'
_symmetry_space_group_name_Hall          '-P 1'
_symmetry_Int_Tables_number              2

loop_
 _space_group_symop_id
 _space_group_symop_operation_xyz
 1   x,y,z
 2   -x,-y,-z

_cell_length_a                           8.871(2)
_cell_length_b                           13.045(3)
_cell_length_c                           13.150(3)
_cell_angle_alpha                        65.67(3)
_cell_angle_beta                         70.86(3)
_cell_angle_gamma                        81.57(3)
_cell_volume                             1309.8(6)

loop_
 _twin_individual_id
 _twin_individual_mass_fraction_refined
 _twin_individual_twin_matrix_11
 _twin_individual_twin_matrix_12
 _twin_individual_twin_matrix_13
 _twin_individual_twin_matrix_21
 _twin_individual_twin_matrix_22
 _twin_individual_twin_matrix_23
 _twin_individual_twin_matrix_31
 _twin_individual_twin_matrix_32
 _twin_individual_twin_matrix_33
 ? ? ? ? ? ? ? ? ? ? ?

_cell_formula_units_Z                    2

_cell_measurement_reflns_used            908
_cell_measurement_theta_min              1.19
_cell_measurement_theta_max              1.19
_cell_measurement_temperature            293
_cell_special_details
; ?
;

_exptl_crystal_density_diffrn            1.8606
_exptl_crystal_density_meas              ?
_exptl_crystal_density_method            ?
_exptl_crystal_F_000                     216.526

_exptl_absorpt_coefficient_mu            0
_exptl_crystal_description               'No specific morphology'
_exptl_crystal_size_max                  ?
_exptl_crystal_size_mid                  ?
_exptl_crystal_size_min                  ?
_exptl_crystal_size_rad                  ?
_exptl_crystal_colour                    ?
_exptl_absorpt_correction_type           ?
_exptl_absorpt_process_details           ?
_exptl_absorpt_correction_T_min          ?
_exptl_absorpt_correction_T_max          ?
loop_
 _exptl_crystal_face_index_h
 _exptl_crystal_face_index_k
 _exptl_crystal_face_index_l
 _exptl_crystal_face_perp_dist
 ? ? ? ?

#=======================================================================

# 7. EXPERIMENTAL DATA

_exptl_special_details                   ?

_diffrn_ambient_temperature              293
_diffrn_source                           ?
_diffrn_source_power                     ?
_diffrn_source_voltage                   ?
_diffrn_source_current                   ?
_diffrn_radiation_type                   electron
_diffrn_radiation_source                 ?
_diffrn_radiation_wavelength             0.0335
_diffrn_radiation_monochromator          ?
_diffrn_measurement_details              ?
_diffrn_measurement_device               'Zeiss Libra 120kV'
_diffrn_measurement_device_type          'Transmission Electron Microscope'
_diffrn_detector                         ?
_diffrn_detector_area_resol_mean         ?
_diffrn_measurement_method               'LibraEDT Tracking Software'
_diffrn_measurement_specimen_support     ?

_diffrn_reflns_number                    32739
_diffrn_reflns_theta_min                 0.08
_diffrn_reflns_theta_max                 1.19
_diffrn_reflns_theta_full                1.19
_diffrn_measured_fraction_theta_max      0.71
_diffrn_measured_fraction_theta_full     0.71
_diffrn_reflns_av_R_equivalents          0.1039
_diffrn_reflns_av_unetI/netI             ?
_diffrn_reflns_limit_h_min               -10
_diffrn_reflns_limit_h_max               10
_diffrn_reflns_limit_k_min               -15
_diffrn_reflns_limit_k_max               16
_diffrn_reflns_limit_l_min               -15
_diffrn_reflns_limit_l_max               14
_diffrn_reflns_reduction_process         ?

_diffrn_standards_number                 ?
_diffrn_standards_interval_count         ?
_diffrn_standards_interval_time          ?
_diffrn_standards_decay_%                ?
loop_
_diffrn_standard_refln_index_h
_diffrn_standard_refln_index_k
_diffrn_standard_refln_index_l
  ? ? ?

_diffrn_radiation_probe                  electron

_diffrn_reflns_av_sunetI_over_netI       0.0776

#=======================================================================

# 8. REFINEMENT DATA

_refine_special_details
; ?
;

_reflns_number_total                     3532
_reflns_number_gt                        979
_reflns_threshold_expression             'I>3\s(I)'

_refine_ls_structure_factor_coef         F
_refine_ls_R_factor_gt                   0.1164
_refine_ls_wR_factor_gt                  0.1053
_refine_ls_R_factor_all                  0.2707
_refine_ls_wR_factor_ref                 0.1305
_refine_ls_goodness_of_fit_ref           1.7632
_refine_ls_goodness_of_fit_gt            2.8179
_refine_ls_restrained_S_gt               ?
_refine_ls_restrained_S_all              ?
_refine_ls_number_reflns                 3532
_refine_ls_number_parameters             173
_refine_ls_number_restraints             34
_refine_ls_number_constraints            55
_refine_ls_weighting_scheme              sigma
_refine_ls_weighting_details             'calc w=1/[\s^2^(Fo)+(0.01P)^2^+0.0000P] where P=(Fo+2Fc)/3'
_refine_ls_hydrogen_treatment            'mixed'
_refine_ls_shift/su_max                  0.0305
_refine_ls_shift/su_mean                 0.0024
_refine_diff_density_max                 0.52
_refine_diff_density_min                 -0.57
_refine_ls_extinction_method             'none'
_refine_ls_extinction_coef               ?
_refine_ls_extinction_expression         ?
_refine_ls_abs_structure_details         ?
_refine_ls_abs_structure_Flack           ?
_refine_ls_abs_structure_Rogers          ?

loop_
 _atom_type_symbol
 _atom_type_scat_source
 C   International_Tables_Vol_C
 H   International_Tables_Vol_C
 Cl  International_Tables_Vol_C
 O   International_Tables_Vol_C
 Zn  International_Tables_Vol_C

_computing_data_collection               ?
_computing_cell_refinement               ?
_computing_data_reduction                ?
_computing_structure_solution            ?
_computing_structure_refinement          ?
_computing_molecular_graphics            ?
_computing_publication_material          ?

loop_
 _restr_distance_atom_site_label_1
 _restr_distance_site_symmetry_1
 _restr_distance_atom_site_label_2
 _restr_distance_site_symmetry_2
 _restr_distance_target
 _restr_distance_target_weight_param
H1O8 . O8 . 0.96 0.001

loop_
 _restr_angle_atom_site_label_1
 _restr_angle_site_symmetry_1
 _restr_angle_atom_site_label_2
 _restr_angle_site_symmetry_2
 _restr_angle_atom_site_label_3
 _restr_angle_site_symmetry_3
 _restr_angle_target
 _restr_angle_target_weight_param
C11 . C14 . O8 . 120 0.01
C11 . C14 . O9 . 120 0.01
C14 . O8 . H1O8 . 120 0.01

loop_
 _restr_torsion_atom_site_label_1
 _restr_torsion_site_symmetry_1
 _restr_torsion_atom_site_label_2
 _restr_torsion_site_symmetry_2
 _restr_torsion_atom_site_label_3
 _restr_torsion_site_symmetry_3
 _restr_torsion_atom_site_label_4
 _restr_torsion_site_symmetry_4
 _restr_torsion_angle_target
 _restr_torsion_weight_param
 ? ? ? ? ? ? ? ? ? ?

loop_
 _restr_equal_distance_atom_site_label_1
 _restr_equal_distance_site_symmetry_1
 _restr_equal_distance_atom_site_label_2
 _restr_equal_distance_site_symmetry_2
 _restr_equal_distance_class_class_id
 _restr_equal_distance_class_target_weight_param
C1 . C2 . 1 0.001
C2 . C3 . 1 0.001
C3 . C4 . 1 0.001
C4 . C5 . 1 0.001
C5 . C6 . 1 0.001
C6 . C1 . 1 0.001
C1 . C3 . 2 0.001
C2 . C4 . 2 0.001
C3 . C5 . 2 0.001
C4 . C6 . 2 0.001
C5 . C1 . 2 0.001
C6 . C2 . 2 0.001
C8 . C9 . 3 0.001
C9 . C10 . 3 0.001
C10 . C11 . 3 0.001
C11 . C12 . 3 0.001
C12 . C13 . 3 0.001
C13 . C8 . 3 0.001
C8 . C10 . 4 0.001
C9 . C11 . 4 0.001
C10 . C12 . 4 0.001
C11 . C13 . 4 0.001
C12 . C8 . 4 0.001
C13 . C9 . 4 0.001
C15 . C16 . 5 0.001
C16 . C17 . 5 0.001
C17 . C18 . 5 0.001
C18 . C19 . 5 0.001
C19 . C20 . 5 0.001
C20 . C15 . 5 0.001
C15 . C17 . 6 0.001
C16 . C18 . 6 0.001
C17 . C19 . 6 0.001
C18 . C20 . 6 0.001
C19 . C15 . 6 0.001
C20 . C16 . 6 0.001

loop_
 _restr_equal_angle_atom_site_label_1
 _restr_equal_angle_site_symmetry_1
 _restr_equal_angle_atom_site_label_2
 _restr_equal_angle_site_symmetry_2
 _restr_equal_angle_atom_site_label_3
 _restr_equal_angle_site_symmetry_3
 _restr_equal_angle_class_class_id
 _restr_equal_angle_class_target_weight_param
 ? ? ? ? ? ? ? ?

loop_
 _restr_equal_torsion_atom_site_label_1
 _restr_equal_torsion_site_symmetry_1
 _restr_equal_torsion_atom_site_label_2
 _restr_equal_torsion_site_symmetry_2
 _restr_equal_torsion_atom_site_label_3
 _restr_equal_torsion_site_symmetry_3
 _restr_equal_torsion_atom_site_label_4
 _restr_equal_torsion_site_symmetry_4
 _restr_equal_torsion_class_class_id
 _restr_equal_torsion_class_target_weight_param
 ? ? ? ? ? ? ? ? ? ?


#=======================================================================

# 9. ATOMIC COORDINATES AND DISPLACEMENT PARAMETERS

loop_
 _atom_site_label
 _atom_site_type_symbol
 _atom_site_fract_x
 _atom_site_fract_y
 _atom_site_fract_z
 _atom_site_adp_type
 _atom_site_U_iso_or_equiv
 _atom_site_site_symmetry_multiplicity
 _atom_site_occupancy
 _atom_site_calc_flag
 _atom_site_refinement_flags
 _atom_site_disorder_assembly
 _atom_site_disorder_group
  Zn1 Zn 1.0432(7) 0.8914(6) -0.2639(8) Uiso 0.0179(13) 2 1 d . . .
  Zn2 Zn 1.1572(7) 0.6688(5) 0.5617(8) Uiso 0.0246(14) 2 1 d . . .
  Zn3 Zn 0.1503(7) 0.9363(5) 0.4357(8) Uiso 0.0143(12) 2 1 d . . .
  Zn4 Zn 1.0578(7) 0.5994(5) -0.1265(8) Uiso 0.0176(13) 2 1 d . . .
  O1 O 1.8210(12) 0.9312(9) -0.2934(5) Uiso 0.019(3) 2 1 d . . .
  C2 C 1.7075(7) 0.6411(6) -0.1311(3) Uiso 0.0164(13) 2 1 d . . .
  O6 O 0.981(3) 0.5683(19) 0.053(3) Uiso 0.055(5) 2 1 d . . .
  O11 O 0.8881(12) 0.9994(10) 0.4411(5) Uiso 0.026(4) 2 1 d . . .
  O2 O 1.9352(11) 0.7336(8) -0.1718(5) Uiso 0.013(3) 2 1 d . . .
  C6 C 1.7264(8) 0.8400(6) -0.2457(3) Uiso 0.0164(13) 2 1 d . . .
  C9 C 0.9767(5) 0.5426(6) 0.2344(10) Uiso 0.0324(17) 2 1 d . . .
  C7 C 1.3396(13) 0.7390(9) -0.2099(5) Uiso 0.0164(13) 2 1 d . . .
  O13 O 0.3707(13) 0.8873(9) 0.4354(6) Uiso 0.031(4) 2 1 d . . .
  O3 O 1.2730(13) 0.6476(11) -0.1698(5) Uiso 0.031(4) 2 1 d . . .
  C10 C 1.0216(4) 0.5801(5) 0.3062(9) Uiso 0.0324(17) 2 1 d . . .
  C4 C 1.4898(8) 0.7419(6) -0.2027(3) Uiso 0.0164(13) 2 1 d . . .
  C21 C 0.4253(14) 0.8025(9) 0.4967(6) Uiso 0.0253(15) 2 1 d . . .
  C5 C 1.5750(8) 0.8409(6) -0.2553(4) Uiso 0.0164(13) 2 1 d . . .
  O4 O 1.2625(13) 0.8329(10) -0.2596(5) Uiso 0.023(3) 2 1 d . . .
  O8 O 1.1691(6) 0.8185(16) 0.3180(12) Uiso 0.073(6) 2 1 d . . .
  C20 C 0.8136(7) 0.9017(6) 0.4695(3) Uiso 0.0253(15) 2 1 d . . .
  C14 C 1.1412(4) 0.7144(5) 0.3434(9) Uiso 0.0324(17) 2 1 d . . .
  O12 O 0.3576(15) 0.7124(11) 0.5530(8) Uiso 0.045(4) 2 1 d . . .
  C1 C 1.7927(7) 0.7401(6) -0.1837(4) Uiso 0.0164(13) 2 1 d . . .
  C18 C 0.5830(8) 0.8044(6) 0.5066(4) Uiso 0.0253(15) 2 1 d . . .
  C8 C 1.0090(6) 0.6085(7) 0.1143(10) Uiso 0.0324(17) 2 1 d . . .
  C15 C 0.8803(6) 0.8024(6) 0.5282(4) Uiso 0.0253(15) 2 1 d . . .
  O10 O 1.0139(14) 0.8090(11) 0.5532(6) Uiso 0.041(4) 2 1 d . . .
  O7 O 0.906(2) 0.4463(15) 0.278(2) Uiso 0.031(4) 2 1 d . . .
  C19 C 0.6649(8) 0.9027(5) 0.4588(3) Uiso 0.0253(15) 2 1 d . . .
  C13 C 1.0861(6) 0.7120(7) 0.0659(9) Uiso 0.0324(17) 2 1 d . . .
  C16 C 0.7985(7) 0.7041(6) 0.5761(4) Uiso 0.0253(15) 2 1 d . . .
  C17 C 0.6498(8) 0.7051(6) 0.5653(3) Uiso 0.0253(15) 2 1 d . . .
  C3 C 1.5561(8) 0.6420(6) -0.1406(3) Uiso 0.0164(13) 2 1 d . . .
  C11 C 1.0990(4) 0.6835(5) 0.2578(7) Uiso 0.0324(17) 2 1 d . . .
  O9 O 1.1495(5) 0.6383(10) 0.4412(12) Uiso 0.044(4) 2 1 d . . .
  O5 O 1.010(5) 1.007(4) -0.168(5) Uiso 0.089(12) 2 0.6508 d . . .
  C12 C 1.1312(5) 0.7495(6) 0.1377(7) Uiso 0.0324(17) 2 1 d . . .
  OW1 O 0.441(10) 0.434(7) 0.669(11) Uiso 0.17(3) 2 0.4727 d . . .
  H1C10 H 0.997018 0.530375 0.396911 Uiso 0.0388 2 1 d . . .
  H1C13 H 1.110328 0.76188 -0.024689 Uiso 0.0388 2 1 d . . .
  H1C12 H 1.189547 0.827552 0.101207 Uiso 0.0388 2 1 d . . .
  H1C19 H 0.613115 0.979559 0.413425 Uiso 0.0303 2 1 d . . .
  H1C16 H 0.850218 0.627244 0.621482 Uiso 0.0303 2 1 d . . .
  H1C17 H 0.586404 0.629038 0.602467 Uiso 0.0303 2 1 d . . .
  H1C2 H 1.758055 0.564795 -0.083548 Uiso 0.0197 2 1 d . . .
  H1C5 H 1.524368 0.917294 -0.302719 Uiso 0.0197 2 1 d . . .
  H1C3 H 1.491055 0.566378 -0.100491 Uiso 0.0197 2 1 d . . .
  H1O8 H 1.156(14) 0.876(2) 0.247(5) Uiso 0.0876 2 1 d . . .

loop_
 _atom_site_aniso_label
 _atom_site_aniso_type_symbol
 _atom_site_aniso_U_11
 _atom_site_aniso_U_22
 _atom_site_aniso_U_33
 _atom_site_aniso_U_12
 _atom_site_aniso_U_13
 _atom_site_aniso_U_23
 ? ? ? ? ? ? ? ?

loop_
 _jana_atom_site_ADP_C_label
 _jana_atom_site_ADP_C_type_symbol
 _jana_atom_site_ADP_C_111
 _jana_atom_site_ADP_C_112
 _jana_atom_site_ADP_C_113
 _jana_atom_site_ADP_C_122
 _jana_atom_site_ADP_C_123
 _jana_atom_site_ADP_C_133
 _jana_atom_site_ADP_C_222
 _jana_atom_site_ADP_C_223
 _jana_atom_site_ADP_C_233
 _jana_atom_site_ADP_C_333
 ? ? ? ? ? ? ? ? ? ? ? ?

loop_
 _jana_atom_site_ADP_D_label
 _jana_atom_site_ADP_D_type_symbol
 _jana_atom_site_ADP_D_1111
 _jana_atom_site_ADP_D_1112
 _jana_atom_site_ADP_D_1113
 _jana_atom_site_ADP_D_1122
 _jana_atom_site_ADP_D_1123
 _jana_atom_site_ADP_D_1133
 _jana_atom_site_ADP_D_1222
 _jana_atom_site_ADP_D_1223
 _jana_atom_site_ADP_D_1233
 _jana_atom_site_ADP_D_1333
 _jana_atom_site_ADP_D_2222
 _jana_atom_site_ADP_D_2223
 _jana_atom_site_ADP_D_2233
 _jana_atom_site_ADP_D_2333
 _jana_atom_site_ADP_D_3333
 ? ? ? ? ? ? ? ? ? ? ? ? ? ? ? ? ?

loop_
 _jana_atom_site_ADP_E_label
 _jana_atom_site_ADP_E_type_symbol
 _jana_atom_site_ADP_E_11111
 _jana_atom_site_ADP_E_11112
 _jana_atom_site_ADP_E_11113
 _jana_atom_site_ADP_E_11122
 _jana_atom_site_ADP_E_11123
 _jana_atom_site_ADP_E_11133
 _jana_atom_site_ADP_E_11222
 _jana_atom_site_ADP_E_11223
 _jana_atom_site_ADP_E_11233
 _jana_atom_site_ADP_E_11333
 _jana_atom_site_ADP_E_12222
 _jana_atom_site_ADP_E_12223
 _jana_atom_site_ADP_E_12233
 _jana_atom_site_ADP_E_12333
 _jana_atom_site_ADP_E_13333
 _jana_atom_site_ADP_E_22222
 _jana_atom_site_ADP_E_22223
 _jana_atom_site_ADP_E_22233
 _jana_atom_site_ADP_E_22333
 _jana_atom_site_ADP_E_23333
 _jana_atom_site_ADP_E_33333
 ? ? ? ? ? ? ? ? ? ? ? ? ? ? ? ? ? ? ? ? ? ? ?

loop_
 _jana_atom_site_ADP_F_label
 _jana_atom_site_ADP_F_type_symbol
 _jana_atom_site_ADP_F_111111
 _jana_atom_site_ADP_F_111112
 _jana_atom_site_ADP_F_111113
 _jana_atom_site_ADP_F_111122
 _jana_atom_site_ADP_F_111123
 _jana_atom_site_ADP_F_111133
 _jana_atom_site_ADP_F_111222
 _jana_atom_site_ADP_F_111223
 _jana_atom_site_ADP_F_111233
 _jana_atom_site_ADP_F_111333
 _jana_atom_site_ADP_F_112222
 _jana_atom_site_ADP_F_112223
 _jana_atom_site_ADP_F_112233
 _jana_atom_site_ADP_F_112333
 _jana_atom_site_ADP_F_113333
 _jana_atom_site_ADP_F_122222
 _jana_atom_site_ADP_F_122223
 _jana_atom_site_ADP_F_122233
 _jana_atom_site_ADP_F_122333
 _jana_atom_site_ADP_F_123333
 _jana_atom_site_ADP_F_133333
 _jana_atom_site_ADP_F_222222
 _jana_atom_site_ADP_F_222223
 _jana_atom_site_ADP_F_222233
 _jana_atom_site_ADP_F_222333
 _jana_atom_site_ADP_F_223333
 _jana_atom_site_ADP_F_233333
 _jana_atom_site_ADP_F_333333
 ? ? ? ? ? ? ? ? ? ? ? ? ? ? ? ? ? ? ? ? ? ? ? ? ? ? ? ? ? ?


#=======================================================================

# 10. MOLECULAR GEOMETRY


loop_
 _geom_bond_atom_site_label_1
 _geom_bond_atom_site_label_2
 _geom_bond_site_symmetry_1
 _geom_bond_site_symmetry_2
 _geom_bond_distance
 _geom_bond_publ_flag
  Zn1 Zn3 . 1_654 3.557(15) ?
  Zn1 Zn3 . 2_675 3.214(11) ?
  Zn1 Zn4 . . 3.483(9) ?
  Zn1 O1 . 1_455 2.084(13) ?
  Zn1 O11 . 2_775 2.101(11) ?
  Zn1 O2 . 1_455 2.095(11) ?
  Zn1 C6 . 1_455 2.896(11) ?
  Zn1 C7 . . 3.146(13) ?
  Zn1 O4 . . 1.993(13) ?
  Zn1 C20 . 2_775 2.991(9) ?
  Zn1 C1 . 1_455 2.825(10) ?
  Zn2 Zn3 . 1_655 3.188(9) ?
  Zn2 Zn4 . 1_556 3.636(15) ?
  Zn2 C9 . 2_766 2.997(10) ?
  Zn2 C21 . 1_655 2.844(15) ?
  Zn2 O8 . . 2.963(16) ?
  Zn2 C14 . . 2.728(16) ?
  Zn2 O12 . 1_655 1.899(17) ?
  Zn2 C15 . . 2.844(9) ?
  Zn2 O10 . . 2.054(14) ?
  Zn2 O7 . 2_766 1.97(2) ?
  Zn2 C16 . . 3.102(10) ?
  Zn3 Zn3 . 2_576 3.285(10) ?
  Zn3 O1 . 2_775 1.925(10) ?
  Zn3 O11 . 1_455 2.339(12) ?
  Zn3 O11 . 2_676 2.030(16) ?
  Zn3 C6 . 2_775 3.015(8) ?
  Zn3 O13 . . 1.966(13) ?
  Zn3 C21 . . 2.920(13) ?
  Zn3 O8 . 1_455 2.55(2) ?
  Zn3 C20 . 1_455 2.946(10) ?
  Zn3 C20 . 2_676 2.959(13) ?
  Zn3 C15 . 1_455 2.798(9) ?
  Zn3 O10 . 1_455 1.963(12) ?
  Zn4 Zn4 . 2_765 3.206(11) ?
  Zn4 C2 . 1_455 3.092(10) ?
  Zn4 O6 . . 2.11(4) ?
  Zn4 O6 . 2_765 2.03(2) ?
  Zn4 O2 . 1_455 1.899(11) ?
  Zn4 C9 . 2_765 2.856(17) ?
  Zn4 C7 . . 2.942(14) ?
  Zn4 O3 . . 1.925(14) ?
  Zn4 C1 . 1_455 2.868(9) ?
  Zn4 C8 . . 3.102(18) ?
  Zn4 C8 . 2_765 2.790(14) ?
  Zn4 O7 . 2_765 2.22(3) ?
  O1 C6 . . 1.358(13) ?
  C2 C1 . . 1.387(10) ?
  C2 C3 . . 1.387(10) ?
  O6 C8 . . 1.23(4) ?
  O11 C20 . . 1.376(15) ?
  O2 C1 . . 1.311(12) ?
  C6 C5 . . 1.387(10) ?
  C6 C1 . . 1.387(9) ?
  C9 C10 . . 1.405(18) ?
  C9 C8 . . 1.405(15) ?
  C9 O7 . . 1.30(2) ?
  C7 O3 . . 1.238(17) ?
  C7 C4 . . 1.374(14) ?
  C7 O4 . . 1.335(14) ?
  C7 C3 . . 2.368(13) ?
  O13 C21 . . 1.213(14) ?
  O13 O12 . . 2.159(15) ?
  O3 O4 . . 2.214(16) ?
  C10 C11 . . 1.405(8) ?
  C4 C5 . . 1.387(10) ?
  C4 C3 . . 1.387(8) ?
  C21 O12 . . 1.221(17) ?
  C21 C18 . . 1.451(15) ?
  O8 C14 . . 1.30(2) ?
  C20 C18 . . 2.372(11) ?
  C20 C15 . . 1.370(9) ?
  C20 C19 . . 1.370(10) ?
  C20 C16 . . 2.372(10) ?
  C14 C11 . . 1.505(16) ?
  C18 C19 . . 1.370(10) ?
  C18 C16 . . 2.372(9) ?
  C18 C17 . . 1.370(9) ?
  C8 C13 . . 1.405(12) ?
  C15 O10 . . 1.352(15) ?
  C15 C19 . . 2.372(9) ?
  C15 C16 . . 1.370(11) ?
  C15 C17 . . 2.372(10) ?
  C19 C17 . . 2.372(9) ?
  C16 C17 . . 1.370(10) ?

loop_
 _geom_angle_atom_site_label_1
 _geom_angle_atom_site_label_2
 _geom_angle_atom_site_label_3
 _geom_angle_site_symmetry_1
 _geom_angle_site_symmetry_2
 _geom_angle_site_symmetry_3
 _geom_angle
 _geom_angle_publ_flag
  Zn3 Zn1 Zn3 1_654 . 2_675 57.8(3) ?
  Zn3 Zn1 Zn4 1_654 . . 102.8(3) ?
  Zn3 Zn1 O1 1_654 . 1_455 79.4(4) ?
  Zn3 Zn1 O11 1_654 . 2_775 30.0(4) ?
  Zn3 Zn1 O2 1_654 . 1_455 105.6(5) ?
  Zn3 Zn1 C6 1_654 . 1_455 87.1(3) ?
  Zn3 Zn1 C7 1_654 . . 96.7(3) ?
  Zn3 Zn1 O4 1_654 . . 90.1(4) ?
  Zn3 Zn1 C20 1_654 . 2_775 52.9(2) ?
  Zn3 Zn1 C1 1_654 . 1_455 97.0(4) ?
  Zn3 Zn1 Zn4 2_675 . . 133.9(4) ?
  Zn3 Zn1 O1 2_675 . 1_455 35.0(3) ?
  Zn3 Zn1 O11 2_675 . 2_775 46.6(4) ?
  Zn3 Zn1 O2 2_675 . 1_455 111.4(4) ?
  Zn3 Zn1 C6 2_675 . 1_455 58.9(2) ?
  Zn3 Zn1 C7 2_675 . . 153.6(4) ?
  Zn3 Zn1 O4 2_675 . . 142.2(4) ?
  Zn3 Zn1 C20 2_675 . 2_775 56.6(2) ?
  Zn3 Zn1 C1 2_675 . 1_455 86.0(3) ?
  Zn4 Zn1 O1 . . 1_455 106.1(4) ?
  Zn4 Zn1 O11 . . 2_775 131.9(6) ?
  Zn4 Zn1 O2 . . 1_455 27.8(3) ?
  Zn4 Zn1 C6 . . 1_455 80.6(2) ?
  Zn4 Zn1 C7 . . . 52.4(3) ?
  Zn4 Zn1 O4 . . . 67.5(4) ?
  Zn4 Zn1 C20 . . 2_775 147.3(3) ?
  Zn4 Zn1 C1 . . 1_455 52.8(2) ?
  O1 Zn1 O11 1_455 . 2_775 79.7(5) ?
  O1 Zn1 O2 1_455 . 1_455 79.5(5) ?
  O1 Zn1 C6 1_455 . 1_455 25.6(3) ?
  O1 Zn1 C7 1_455 . . 157.1(6) ?
  O1 Zn1 O4 1_455 . . 166.3(8) ?
  O1 Zn1 C20 1_455 . 2_775 91.5(4) ?
  O1 Zn1 C1 1_455 . 1_455 53.6(3) ?
  O11 Zn1 O2 2_775 . 1_455 134.1(7) ?
  O11 Zn1 C6 2_775 . 1_455 98.4(5) ?
  O11 Zn1 C7 2_775 . . 108.1(4) ?
  O11 Zn1 O4 2_775 . . 95.6(4) ?
  O11 Zn1 C20 2_775 . 2_775 24.2(4) ?
  O11 Zn1 C1 2_775 . 1_455 118.6(6) ?
  O2 Zn1 C6 1_455 . 1_455 53.9(3) ?
  O2 Zn1 C7 1_455 . . 80.0(4) ?
  O2 Zn1 O4 1_455 . . 95.2(5) ?
  O2 Zn1 C20 1_455 . 2_775 158.2(6) ?
  O2 Zn1 C1 1_455 . 1_455 25.9(3) ?
  C6 Zn1 C7 1_455 . . 132.6(4) ?
  C6 Zn1 O4 1_455 . . 146.4(5) ?
  C6 Zn1 C20 1_455 . 2_775 115.0(3) ?
  C6 Zn1 C1 1_455 . 1_455 28.03(19) ?
  C7 Zn1 O4 . . . 15.4(3) ?
  C7 Zn1 C20 . . 2_775 104.2(3) ?
  C7 Zn1 C1 . . 1_455 105.2(3) ?
  O4 Zn1 C20 . . 2_775 89.1(3) ?
  O4 Zn1 C1 . . 1_455 120.0(5) ?
  C20 Zn1 C1 2_775 . 1_455 139.9(4) ?
  Zn3 Zn2 Zn4 1_655 . 1_556 107.2(4) ?
  Zn3 Zn2 C9 1_655 . 2_766 149.6(4) ?
  Zn3 Zn2 C21 1_655 . 1_655 57.6(3) ?
  Zn3 Zn2 O8 1_655 . . 48.8(5) ?
  Zn3 Zn2 C14 1_655 . . 74.2(3) ?
  Zn3 Zn2 O12 1_655 . 1_655 76.1(5) ?
  Zn3 Zn2 C15 1_655 . . 54.9(2) ?
  Zn3 Zn2 O10 1_655 . . 36.5(3) ?
  Zn3 Zn2 O7 1_655 . 2_766 137.8(9) ?
  Zn3 Zn2 C16 1_655 . . 81.0(2) ?
  Zn4 Zn2 C9 1_556 . 2_766 49.9(3) ?
  Zn4 Zn2 C21 1_556 . 1_655 95.6(4) ?
  Zn4 Zn2 O8 1_556 . . 154.3(5) ?
  Zn4 Zn2 C14 1_556 . . 163.8(3) ?
  Zn4 Zn2 O12 1_556 . 1_655 85.2(5) ?
  Zn4 Zn2 C15 1_556 . . 96.6(3) ?
  Zn4 Zn2 O10 1_556 . . 87.0(4) ?
  Zn4 Zn2 O7 1_556 . 2_766 31.9(9) ?
  Zn4 Zn2 C16 1_556 . . 90.5(2) ?
  C9 Zn2 C21 2_766 . 1_655 133.5(4) ?
  C9 Zn2 O8 2_766 . . 145.8(6) ?
  C9 Zn2 C14 2_766 . . 121.8(4) ?
  C9 Zn2 O12 2_766 . 1_655 115.4(5) ?
  C9 Zn2 C15 2_766 . . 103.2(2) ?
  C9 Zn2 O10 2_766 . . 114.6(4) ?
  C9 Zn2 O7 2_766 . 2_766 19.0(9) ?
  C9 Zn2 C16 2_766 . . 79.8(2) ?
  C21 Zn2 O8 1_655 . . 79.2(4) ?
  C21 Zn2 C14 1_655 . . 98.5(3) ?
  C21 Zn2 O12 1_655 . 1_655 19.1(4) ?
  C21 Zn2 C15 1_655 . . 112.0(3) ?
  C21 Zn2 O10 1_655 . . 88.8(5) ?
  C21 Zn2 O7 1_655 . 2_766 117.5(9) ?
  C21 Zn2 C16 1_655 . . 138.1(4) ?
  O8 Zn2 C14 . . . 26.0(5) ?
  O8 Zn2 O12 . . 1_655 95.4(4) ?
  O8 Zn2 C15 . . . 63.3(3) ?
  O8 Zn2 O10 . . . 67.9(4) ?
  O8 Zn2 O7 . . 2_766 163.3(9) ?
  O8 Zn2 C16 . . . 77.8(2) ?
  C14 Zn2 O12 . . 1_655 110.5(4) ?
  C14 Zn2 C15 . . . 70.7(3) ?
  C14 Zn2 O10 . . . 85.4(4) ?
  C14 Zn2 O7 . . 2_766 140.7(10) ?
  C14 Zn2 C16 . . . 73.7(3) ?
  O12 Zn2 C15 1_655 . . 129.3(6) ?
  O12 Zn2 O10 1_655 . . 104.3(7) ?
  O12 Zn2 O7 1_655 . 2_766 101.1(9) ?
  O12 Zn2 C16 1_655 . . 154.3(6) ?
  C15 Zn2 O10 . . . 26.2(4) ?
  C15 Zn2 O7 . . 2_766 106.6(6) ?
  C15 Zn2 C16 . . . 26.2(2) ?
  O10 Zn2 O7 . . 2_766 109.3(7) ?
  O10 Zn2 C16 . . . 50.1(4) ?
  O7 Zn2 C16 2_766 . . 88.0(6) ?
  Zn1 Zn3 Zn1 1_456 . 2_675 122.2(3) ?
  Zn1 Zn3 Zn2 1_456 . 1_455 77.3(3) ?
  Zn1 Zn3 Zn3 1_456 . 2_576 55.9(2) ?
  Zn1 Zn3 O1 1_456 . 2_775 133.7(5) ?
  Zn1 Zn3 O11 1_456 . 1_455 87.4(3) ?
  Zn1 Zn3 O11 1_456 . 2_676 31.2(3) ?
  Zn1 Zn3 C6 1_456 . 2_775 121.3(3) ?
  Zn1 Zn3 O13 1_456 . . 90.6(4) ?
  Zn1 Zn3 C21 1_456 . . 80.1(3) ?
  Zn1 Zn3 O8 1_456 . 1_455 136.8(4) ?
  Zn1 Zn3 C20 1_456 . 1_455 88.2(2) ?
  Zn1 Zn3 C20 1_456 . 2_676 53.7(2) ?
  Zn1 Zn3 C15 1_456 . 1_455 78.8(2) ?
  Zn1 Zn3 O10 1_456 . 1_455 60.5(5) ?
  Zn1 Zn3 Zn2 2_675 . 1_455 133.0(4) ?
  Zn1 Zn3 Zn3 2_675 . 2_576 66.3(3) ?
  Zn1 Zn3 O1 2_675 . 2_775 38.4(4) ?
  Zn1 Zn3 O11 2_675 . 1_455 40.8(2) ?
  Zn1 Zn3 O11 2_675 . 2_676 102.9(4) ?
  Zn1 Zn3 C6 2_675 . 2_775 55.3(2) ?
  Zn1 Zn3 O13 2_675 . . 139.9(4) ?
  Zn1 Zn3 C21 2_675 . . 156.0(3) ?
  Zn1 Zn3 O8 2_675 . 1_455 83.4(4) ?
  Zn1 Zn3 C20 2_675 . 1_455 57.9(2) ?
  Zn1 Zn3 C20 2_675 . 2_676 94.8(3) ?
  Zn1 Zn3 C15 2_675 . 1_455 84.1(3) ?
  Zn1 Zn3 O10 2_675 . 1_455 109.7(5) ?
  Zn2 Zn3 Zn3 1_455 . 2_576 115.4(3) ?
  Zn2 Zn3 O1 1_455 . 2_775 149.0(6) ?
  Zn2 Zn3 O11 1_455 . 1_455 109.6(4) ?
  Zn2 Zn3 O11 1_455 . 2_676 107.9(5) ?
  Zn2 Zn3 C6 1_455 . 2_775 154.3(3) ?
  Zn2 Zn3 O13 1_455 . . 71.7(4) ?
  Zn2 Zn3 C21 1_455 . . 55.3(3) ?
  Zn2 Zn3 O8 1_455 . 1_455 61.0(4) ?
  Zn2 Zn3 C20 1_455 . 1_455 83.3(2) ?
  Zn2 Zn3 C20 1_455 . 2_676 126.3(4) ?
  Zn2 Zn3 C15 1_455 . 1_455 56.3(2) ?
  Zn2 Zn3 O10 1_455 . 1_455 38.5(4) ?
  Zn3 Zn3 O1 2_576 . 2_775 88.9(4) ?
  Zn3 Zn3 O11 2_576 . 1_455 37.8(4) ?
  Zn3 Zn3 O11 2_576 . 2_676 44.9(4) ?
  Zn3 Zn3 C6 2_576 . 2_775 90.3(2) ?
  Zn3 Zn3 O13 2_576 . . 139.5(6) ?
  Zn3 Zn3 C21 2_576 . . 135.0(4) ?
  Zn3 Zn3 O8 2_576 . 1_455 132.5(4) ?
  Zn3 Zn3 C20 2_576 . 1_455 56.4(2) ?
  Zn3 Zn3 C20 2_576 . 2_676 56.0(2) ?
  Zn3 Zn3 C15 2_576 . 1_455 71.9(2) ?
  Zn3 Zn3 O10 2_576 . 1_455 78.3(4) ?
  O1 Zn3 O11 2_775 . 1_455 77.3(4) ?
  O1 Zn3 O11 2_775 . 2_676 102.9(5) ?
  O1 Zn3 C6 2_775 . 2_775 19.4(4) ?
  O1 Zn3 O13 2_775 . . 102.8(5) ?
  O1 Zn3 C21 2_775 . . 120.5(4) ?
  O1 Zn3 O8 2_775 . 1_455 88.6(6) ?
  O1 Zn3 C20 2_775 . 1_455 96.2(5) ?
  O1 Zn3 C20 2_775 . 2_676 82.6(4) ?
  O1 Zn3 C15 2_775 . 1_455 121.3(5) ?
  O1 Zn3 O10 2_775 . 1_455 147.5(7) ?
  O11 Zn3 O11 1_455 . 2_676 82.7(5) ?
  O11 Zn3 C6 1_455 . 2_775 90.1(3) ?
  O11 Zn3 O13 1_455 . . 177.3(7) ?
  O11 Zn3 C21 1_455 . . 162.1(4) ?
  O11 Zn3 O8 1_455 . 1_455 95.8(5) ?
  O11 Zn3 C20 1_455 . 1_455 27.2(4) ?
  O11 Zn3 C20 1_455 . 2_676 90.5(4) ?
  O11 Zn3 C15 1_455 . 1_455 53.4(3) ?
  O11 Zn3 O10 1_455 . 1_455 74.3(5) ?
  O11 Zn3 C6 2_676 . 2_775 90.3(4) ?
  O11 Zn3 O13 2_676 . . 94.6(6) ?
  O11 Zn3 C21 2_676 . . 92.8(5) ?
  O11 Zn3 O8 2_676 . 1_455 167.7(5) ?
  O11 Zn3 C20 2_676 . 1_455 97.4(4) ?
  O11 Zn3 C20 2_676 . 2_676 23.9(3) ?
  O11 Zn3 C15 2_676 . 1_455 100.5(4) ?
  O11 Zn3 O10 2_676 . 1_455 89.0(6) ?
  C6 Zn3 O13 2_775 . . 89.3(4) ?
  C6 Zn3 C21 2_775 . . 107.3(3) ?
  C6 Zn3 O8 2_775 . 1_455 101.9(4) ?
  C6 Zn3 C20 2_775 . 1_455 112.8(3) ?
  C6 Zn3 C20 2_775 . 2_676 67.7(2) ?
  C6 Zn3 C15 2_775 . 1_455 139.4(3) ?
  C6 Zn3 O10 2_775 . 1_455 164.3(5) ?
  O13 Zn3 C21 . . . 18.0(3) ?
  O13 Zn3 O8 . . 1_455 86.9(5) ?
  O13 Zn3 C20 . . 1_455 154.6(5) ?
  O13 Zn3 C20 . . 2_676 86.9(5) ?
  O13 Zn3 C15 . . 1_455 128.0(4) ?
  O13 Zn3 O10 . . 1_455 106.3(5) ?
  C21 Zn3 O8 . . 1_455 84.9(4) ?
  C21 Zn3 C20 . . 1_455 138.5(3) ?
  C21 Zn3 C20 . . 2_676 92.3(4) ?
  C21 Zn3 C15 . . 1_455 111.1(3) ?
  C21 Zn3 O10 . . 1_455 88.4(4) ?
  O8 Zn3 C20 1_455 . 1_455 76.8(3) ?
  O8 Zn3 C20 1_455 . 2_676 167.9(3) ?
  O8 Zn3 C15 1_455 . 1_455 69.3(3) ?
  O8 Zn3 O10 1_455 . 1_455 78.9(5) ?
  C20 Zn3 C20 1_455 . 2_676 112.4(3) ?
  C20 Zn3 C15 1_455 . 1_455 27.44(19) ?
  C20 Zn3 O10 1_455 . 1_455 51.8(4) ?
  C20 Zn3 C15 2_676 . 1_455 122.5(3) ?
  C20 Zn3 O10 2_676 . 1_455 112.9(5) ?
  C15 Zn3 O10 1_455 . 1_455 26.2(4) ?
  Zn1 Zn4 Zn2 . . 1_554 72.7(3) ?
  Zn1 Zn4 Zn4 . . 2_765 140.9(4) ?
  Zn1 Zn4 C2 . . 1_455 78.3(2) ?
  Zn1 Zn4 O6 . . . 104.1(8) ?
  Zn1 Zn4 O6 . . 2_765 167.1(9) ?
  Zn1 Zn4 O2 . . 1_455 30.9(3) ?
  Zn1 Zn4 C9 . . 2_765 121.5(4) ?
  Zn1 Zn4 C7 . . . 57.9(3) ?
  Zn1 Zn4 O3 . . . 74.8(4) ?
  Zn1 Zn4 C1 . . 1_455 51.7(2) ?
  Zn1 Zn4 C8 . . . 92.4(3) ?
  Zn1 Zn4 C8 . . 2_765 147.6(5) ?
  Zn1 Zn4 O7 . . 2_765 99.7(6) ?
  Zn2 Zn4 Zn4 1_554 . 2_765 143.7(4) ?
  Zn2 Zn4 C2 1_554 . 1_455 85.5(3) ?
  Zn2 Zn4 O6 1_554 . . 174.8(7) ?
  Zn2 Zn4 O6 1_554 . 2_765 104.0(12) ?
  Zn2 Zn4 O2 1_554 . 1_455 79.5(4) ?
  Zn2 Zn4 C9 1_554 . 2_765 53.3(3) ?
  Zn2 Zn4 C7 1_554 . . 80.6(3) ?
  Zn2 Zn4 O3 1_554 . . 82.5(4) ?
  Zn2 Zn4 C1 1_554 . 1_455 78.0(3) ?
  Zn2 Zn4 C8 1_554 . . 163.7(3) ?
  Zn2 Zn4 C8 1_554 . 2_765 81.9(4) ?
  Zn2 Zn4 O7 1_554 . 2_765 27.9(5) ?
  Zn4 Zn4 C2 2_765 . 1_455 89.3(2) ?
  Zn4 Zn4 O6 2_765 . . 38.2(7) ?
  Zn4 Zn4 O6 2_765 . 2_765 40.0(11) ?
  Zn4 Zn4 O2 2_765 . 1_455 121.8(4) ?
  Zn4 Zn4 C9 2_765 . 2_765 90.5(3) ?
  Zn4 Zn4 C7 2_765 . . 124.9(4) ?
  Zn4 Zn4 O3 2_765 . . 114.5(5) ?
  Zn4 Zn4 C1 2_765 . 1_455 110.5(2) ?
  Zn4 Zn4 C8 2_765 . . 52.5(3) ?
  Zn4 Zn4 C8 2_765 . 2_765 61.8(3) ?
  Zn4 Zn4 O7 2_765 . 2_765 115.9(5) ?
  C2 Zn4 O6 1_455 . . 89.8(7) ?
  C2 Zn4 O6 1_455 . 2_765 89.1(8) ?
  C2 Zn4 O2 1_455 . 1_455 47.9(4) ?
  C2 Zn4 C9 1_455 . 2_765 76.7(3) ?
  C2 Zn4 C7 1_455 . . 136.2(3) ?
  C2 Zn4 O3 1_455 . . 152.7(4) ?
  C2 Zn4 C1 1_455 . 1_455 26.6(2) ?
  C2 Zn4 C8 1_455 . . 98.3(3) ?
  C2 Zn4 C8 1_455 . 2_765 80.0(3) ?
  C2 Zn4 O7 1_455 . 2_765 84.2(6) ?
  O6 Zn4 O6 . . 2_765 78.2(13) ?
  O6 Zn4 O2 . . 1_455 95.7(7) ?
  O6 Zn4 C9 . . 2_765 127.6(8) ?
  O6 Zn4 C7 . . . 101.4(9) ?
  O6 Zn4 O3 . . . 100.8(9) ?
  O6 Zn4 C1 . . 1_455 96.8(7) ?
  O6 Zn4 C8 . . . 16.1(8) ?
  O6 Zn4 C8 . . 2_765 99.5(8) ?
  O6 Zn4 O7 . . 2_765 153.7(9) ?
  O6 Zn4 O2 2_765 . 1_455 136.9(8) ?
  O6 Zn4 C9 2_765 . 2_765 51.7(12) ?
  O6 Zn4 C7 2_765 . . 134.5(8) ?
  O6 Zn4 O3 2_765 . . 117.5(8) ?
  O6 Zn4 C1 2_765 . 1_455 115.6(8) ?
  O6 Zn4 C8 2_765 . . 92.0(12) ?
  O6 Zn4 C8 2_765 . 2_765 23.2(12) ?
  O6 Zn4 O7 2_765 . 2_765 76.1(13) ?
  O2 Zn4 C9 1_455 . 2_765 109.9(6) ?
  O2 Zn4 C7 1_455 . . 88.6(4) ?
  O2 Zn4 O3 1_455 . . 105.6(6) ?
  O2 Zn4 C1 1_455 . 1_455 21.8(4) ?
  O2 Zn4 C8 1_455 . . 91.3(5) ?
  O2 Zn4 C8 1_455 . 2_765 125.5(6) ?
  O2 Zn4 O7 1_455 . 2_765 99.1(7) ?
  C9 Zn4 C7 2_765 . . 123.4(4) ?
  C9 Zn4 O3 2_765 . . 114.2(5) ?
  C9 Zn4 C1 2_765 . 1_455 92.7(4) ?
  C9 Zn4 C8 2_765 . . 143.0(3) ?
  C9 Zn4 C8 2_765 . 2_765 28.8(3) ?
  C9 Zn4 O7 2_765 . 2_765 26.1(5) ?
  C7 Zn4 O3 . . . 17.1(4) ?
  C7 Zn4 C1 . . 1_455 109.6(3) ?
  C7 Zn4 C8 . . . 85.9(3) ?
  C7 Zn4 C8 . . 2_765 137.5(4) ?
  C7 Zn4 O7 . . 2_765 100.7(5) ?
  O3 Zn4 C1 . . 1_455 126.3(5) ?
  O3 Zn4 C8 . . . 87.2(5) ?
  O3 Zn4 C8 . . 2_765 122.1(5) ?
  O3 Zn4 O7 . . 2_765 96.1(6) ?
  C1 Zn4 C8 1_455 . . 98.3(3) ?
  C1 Zn4 C8 1_455 . 2_765 104.1(4) ?
  C1 Zn4 O7 1_455 . 2_765 89.2(6) ?
  C8 Zn4 C8 . . 2_765 114.3(4) ?
  C8 Zn4 O7 . . 2_765 167.8(5) ?
  C8 Zn4 O7 2_765 . 2_765 54.2(5) ?
  Zn1 O1 Zn3 1_655 . 2_775 106.5(5) ?
  Zn1 O1 C6 1_655 . . 112.8(6) ?
  Zn3 O1 C6 2_775 . . 132.6(8) ?
  Zn4 C2 C1 1_655 . . 67.7(4) ?
  Zn4 C2 C3 1_655 . . 168.4(6) ?
  C1 C2 C3 . . . 120.0(5) ?
  Zn4 O6 Zn4 . . 2_765 101.8(17) ?
  Zn4 O6 C8 . . . 135.6(15) ?
  Zn4 O6 C8 2_765 . . 116(2) ?
  Zn1 O11 Zn3 2_775 . 1_655 92.6(4) ?
  Zn1 O11 Zn3 2_775 . 2_676 118.8(7) ?
  Zn1 O11 C20 2_775 . . 117.1(7) ?
  Zn3 O11 Zn3 1_655 . 2_676 97.3(6) ?
  Zn3 O11 C20 1_655 . . 101.8(7) ?
  Zn3 O11 C20 2_676 . . 119.4(5) ?
  Zn1 O2 Zn4 1_655 . 1_655 121.3(5) ?
  Zn1 O2 C1 1_655 . . 110.0(6) ?
  Zn4 O2 C1 1_655 . . 125.6(8) ?
  Zn1 C6 Zn3 1_655 . 2_775 65.8(3) ?
  Zn1 C6 O1 1_655 . . 41.5(5) ?
  Zn1 C6 C5 1_655 . . 166.8(4) ?
  Zn1 C6 C1 1_655 . . 73.2(4) ?
  Zn3 C6 O1 2_775 . . 28.0(4) ?
  Zn3 C6 C5 2_775 . . 101.1(4) ?
  Zn3 C6 C1 2_775 . . 136.3(5) ?
  O1 C6 C5 . . . 125.3(7) ?
  O1 C6 C1 . . . 114.7(7) ?
  C5 C6 C1 . . . 120.0(6) ?
  Zn2 C9 Zn4 2_766 . 2_765 76.8(3) ?
  Zn2 C9 C10 2_766 . . 91.2(6) ?
  Zn2 C9 C8 2_766 . . 148.8(9) ?
  Zn2 C9 O7 2_766 . . 29.4(14) ?
  Zn4 C9 C10 2_765 . . 160.6(5) ?
  Zn4 C9 C8 2_765 . . 73.0(7) ?
  Zn4 C9 O7 2_765 . . 48.7(14) ?
  C10 C9 C8 . . . 120.0(8) ?
  C10 C9 O7 . . . 120.6(16) ?
  C8 C9 O7 . . . 119.4(17) ?
  Zn1 C7 Zn4 . . . 69.7(3) ?
  Zn1 C7 O3 . . . 96.5(8) ?
  Zn1 C7 C4 . . . 142.9(7) ?
  Zn1 C7 O4 . . . 23.4(6) ?
  Zn1 C7 C3 . . . 167.8(5) ?
  Zn4 C7 O3 . . . 27.2(6) ?
  Zn4 C7 C4 . . . 145.2(6) ?
  Zn4 C7 O4 . . . 92.5(8) ?
  Zn4 C7 C3 . . . 114.2(4) ?
  O3 C7 C4 . . . 119.8(10) ?
  O3 C7 O4 . . . 118.7(12) ?
  O3 C7 C3 . . . 88.8(7) ?
  C4 C7 O4 . . . 121.5(10) ?
  C4 C7 C3 . . . 31.1(4) ?
  O4 C7 C3 . . . 152.4(10) ?
  Zn3 O13 C21 . . . 132.0(9) ?
  Zn3 O13 O12 . . . 106.0(6) ?
  C21 O13 O12 . . . 27.6(8) ?
  Zn4 O3 C7 . . . 135.8(10) ?
  Zn4 O3 O4 . . . 104.8(6) ?
  C7 O3 O4 . . . 31.9(7) ?
  C9 C10 C11 . . . 120.0(8) ?
  C7 C4 C5 . . . 122.0(7) ?
  C7 C4 C3 . . . 118.1(7) ?
  C5 C4 C3 . . . 120.0(7) ?
  Zn2 C21 Zn3 1_455 . . 67.1(3) ?
  Zn2 C21 O13 1_455 . . 94.4(9) ?
  Zn2 C21 O12 1_455 . . 30.7(8) ?
  Zn2 C21 C18 1_455 . . 145.9(6) ?
  Zn3 C21 O13 . . . 30.0(6) ?
  Zn3 C21 O12 . . . 96.8(9) ?
  Zn3 C21 C18 . . . 146.0(7) ?
  O13 C21 O12 . . . 125.0(14) ?
  O13 C21 C18 . . . 119.6(11) ?
  O12 C21 C18 . . . 115.3(10) ?
  C6 C5 C4 . . . 120.0(6) ?
  Zn1 O4 C7 . . . 141.1(9) ?
  Zn1 O4 O3 . . . 113.0(6) ?
  C7 O4 O3 . . . 29.4(7) ?
  Zn2 O8 Zn3 . . 1_655 70.2(5) ?
  Zn2 O8 C14 . . . 66.9(8) ?
  Zn3 O8 C14 1_655 . . 135.1(10) ?
  Zn1 C20 Zn3 2_775 . 1_655 65.5(2) ?
  Zn1 C20 Zn3 2_775 . 2_676 73.4(3) ?
  Zn1 C20 O11 2_775 . . 38.7(4) ?
  Zn1 C20 C18 2_775 . . 128.5(3) ?
  Zn1 C20 C15 2_775 . . 132.0(4) ?
  Zn1 C20 C19 2_775 . . 101.8(3) ?
  Zn1 C20 C16 2_775 . . 152.9(3) ?
  Zn3 C20 Zn3 1_655 . 2_676 67.6(3) ?
  Zn3 C20 O11 1_655 . . 51.0(5) ?
  Zn3 C20 C18 1_655 . . 158.2(4) ?
  Zn3 C20 C15 1_655 . . 70.2(4) ?
  Zn3 C20 C19 1_655 . . 166.7(3) ?
  Zn3 C20 C16 1_655 . . 99.9(3) ?
  Zn3 C20 O11 2_676 . . 36.7(4) ?
  Zn3 C20 C18 2_676 . . 129.2(3) ?
  Zn3 C20 C15 2_676 . . 106.2(5) ?
  Zn3 C20 C19 2_676 . . 114.0(5) ?
  Zn3 C20 C16 2_676 . . 123.9(3) ?
  O11 C20 C18 . . . 150.8(6) ?
  O11 C20 C15 . . . 117.2(7) ?
  O11 C20 C19 . . . 121.8(7) ?
  O11 C20 C16 . . . 146.4(6) ?
  C18 C20 C15 . . . 90.0(5) ?
  C18 C20 C19 . . . 30.0(3) ?
  C18 C20 C16 . . . 60.0(3) ?
  C15 C20 C19 . . . 120.0(6) ?
  C15 C20 C16 . . . 30.0(4) ?
  C19 C20 C16 . . . 90.0(5) ?
  Zn2 C14 O8 . . . 87.1(9) ?
  Zn2 C14 C11 . . . 152.0(4) ?
  O8 C14 C11 . . . 120.0(10) ?
  Zn2 O12 O13 1_455 . . 102.8(7) ?
  Zn2 O12 C21 1_455 . . 130.2(10) ?
  O13 O12 C21 . . . 27.4(7) ?
  Zn1 C1 Zn4 1_655 . 1_655 75.4(2) ?
  Zn1 C1 C2 1_655 . . 161.1(5) ?
  Zn1 C1 O2 1_655 . . 44.2(5) ?
  Zn1 C1 C6 1_655 . . 78.8(4) ?
  Zn4 C1 C2 1_655 . . 85.8(4) ?
  Zn4 C1 O2 1_655 . . 32.6(5) ?
  Zn4 C1 C6 1_655 . . 152.7(5) ?
  C2 C1 O2 . . . 117.0(6) ?
  C2 C1 C6 . . . 120.0(6) ?
  O2 C1 C6 . . . 123.0(7) ?
  C21 C18 C20 . . . 151.4(6) ?
  C21 C18 C19 . . . 121.4(7) ?
  C21 C18 C16 . . . 148.6(6) ?
  C21 C18 C17 . . . 118.6(7) ?
  C20 C18 C19 . . . 30.0(4) ?
  C20 C18 C16 . . . 60.0(3) ?
  C20 C18 C17 . . . 90.0(5) ?
  C19 C18 C16 . . . 90.0(5) ?
  C19 C18 C17 . . . 120.0(7) ?
  C16 C18 C17 . . . 30.0(4) ?
  Zn4 C8 Zn4 . . 2_765 65.7(4) ?
  Zn4 C8 O6 . . . 28.4(11) ?
  Zn4 C8 C9 . . . 143.6(8) ?
  Zn4 C8 C13 . . . 94.1(7) ?
  Zn4 C8 O6 2_765 . . 40.7(11) ?
  Zn4 C8 C9 2_765 . . 78.2(6) ?
  Zn4 C8 C13 2_765 . . 156.7(8) ?
  O6 C8 C9 . . . 117.9(13) ?
  O6 C8 C13 . . . 121.7(14) ?
  C9 C8 C13 . . . 120.0(12) ?
  Zn2 C15 Zn3 . . 1_655 68.8(2) ?
  Zn2 C15 C20 . . . 149.4(4) ?
  Zn2 C15 O10 . . . 42.2(6) ?
  Zn2 C15 C19 . . . 165.7(4) ?
  Zn2 C15 C16 . . . 87.5(4) ?
  Zn2 C15 C17 . . . 116.5(4) ?
  Zn3 C15 C20 1_655 . . 82.3(4) ?
  Zn3 C15 O10 1_655 . . 39.9(4) ?
  Zn3 C15 C19 1_655 . . 111.9(3) ?
  Zn3 C15 C16 1_655 . . 156.0(5) ?
  Zn3 C15 C17 1_655 . . 167.9(3) ?
  C20 C15 O10 . . . 117.1(8) ?
  C20 C15 C19 . . . 30.0(4) ?
  C20 C15 C16 . . . 120.0(6) ?
  C20 C15 C17 . . . 90.0(5) ?
  O10 C15 C19 . . . 146.2(8) ?
  O10 C15 C16 . . . 122.0(7) ?
  O10 C15 C17 . . . 151.0(6) ?
  C19 C15 C16 . . . 90.0(4) ?
  C19 C15 C17 . . . 60.0(3) ?
  C16 C15 C17 . . . 30.0(3) ?
  Zn2 O10 Zn3 . . 1_655 105.0(5) ?
  Zn2 O10 C15 . . . 111.5(10) ?
  Zn3 O10 C15 1_655 . . 113.8(6) ?
  Zn2 O7 Zn4 2_766 . 2_765 120.2(11) ?
  Zn2 O7 C9 2_766 . . 132(2) ?
  Zn4 O7 C9 2_765 . . 105.2(15) ?
  C20 C19 C18 . . . 120.0(6) ?
  C20 C19 C15 . . . 30.0(4) ?
  C20 C19 C17 . . . 90.0(4) ?
  C18 C19 C15 . . . 90.0(4) ?
  C18 C19 C17 . . . 30.0(4) ?
  C15 C19 C17 . . . 60.0(3) ?
  Zn2 C16 C20 . . . 95.5(3) ?
  Zn2 C16 C18 . . . 152.7(3) ?
  Zn2 C16 C15 . . . 66.3(4) ?
  Zn2 C16 C17 . . . 165.9(6) ?
  C20 C16 C18 . . . 60.0(3) ?
  C20 C16 C15 . . . 30.0(3) ?
  C20 C16 C17 . . . 90.0(4) ?
  C18 C16 C15 . . . 90.0(4) ?
  C18 C16 C17 . . . 30.0(4) ?
  C15 C16 C17 . . . 120.0(6) ?
  C18 C17 C15 . . . 90.0(5) ?
  C18 C17 C19 . . . 30.0(4) ?
  C18 C17 C16 . . . 120.0(7) ?
  C15 C17 C19 . . . 60.0(3) ?
  C15 C17 C16 . . . 30.0(4) ?
  C19 C17 C16 . . . 90.0(5) ?
  C2 C3 C7 . . . 150.8(5) ?
  C2 C3 C4 . . . 120.0(6) ?
  C7 C3 C4 . . . 30.8(4) ?
  C10 C11 C14 . . . 115.1(7) ?

loop_
 _geom_torsion_atom_site_label_1
 _geom_torsion_atom_site_label_2
 _geom_torsion_atom_site_label_3
 _geom_torsion_atom_site_label_4
 _geom_torsion_site_symmetry_1
 _geom_torsion_site_symmetry_2
 _geom_torsion_site_symmetry_3
 _geom_torsion_site_symmetry_4
 _geom_torsion
 _geom_torsion_publ_flag
 ? ? ? ? ? ? ? ? ? ?

loop_
 _geom_hbond_atom_site_label_D
 _geom_hbond_atom_site_label_H
 _geom_hbond_atom_site_label_A
 _geom_hbond_site_symmetry_D
 _geom_hbond_site_symmetry_H
 _geom_hbond_site_symmetry_A
 _geom_hbond_distance_DH
 _geom_hbond_distance_HA
 _geom_hbond_distance_DA
 _geom_hbond_angle_DHA
 _geom_hbond_publ_flag
 ? ? ? ? ? ? ? ? ? ? ?


#=======================================================================

# 11. STRUCTURE-FACTOR LIST

loop_
 _reflns_scale_group_code
 _reflns_scale_meas_intensity
   10   565.883
   12   587.659
   13   526.615
   14   515.451
   16   574.765
   17   597.835
   19   654.399
   21   781.536
   22   757.376
   23   810.338
   24   792.664
   25   803.727
   26   787.565
   27   773.846
   28   801.512
   29   820.878
   30   836.976
   31   879.246
   34   868.302
   35   824.971
   36   825.553
   37   778.450
   38   786.885
   39   758.704
   40   741.465
   41   728.980
   42   767.779
   47   659.270
   48   676.428
   49   565.221
   50   673.539
loop_
 _refln_index_h
 _refln_index_k
 _refln_index_l
 _refln_intensity_calc
 _refln_intensity_meas
 _refln_intensity_sigma
 _refln_scale_group_code
 _refln_observed_status
  -9   5   3     10.98     46.10     43.40     10 <
  -9   6   1      5.08     28.70     49.50     10 <
  -9   6   2      9.58      8.30     45.90     10 <
  -9   7  -1     13.50    -52.50     53.00     10 <
  -8   3   6      3.32     -7.40     44.70     10 <
  -8   4   4     35.91    -79.70     49.20     10 <
  -8   4   5      5.10     51.80     46.60     10 <
  -8   5   2     74.00    -28.80     56.20     10 <
  -8   6  -1     14.46     11.20     60.10     10 <
  -8   6   0      2.95     39.00     56.30     10 <
  -8   7  -3    139.44      6.00     62.80     10 <
  -7   2   7     33.92     44.90     44.70     10 <
  -7   2   8     34.97    -36.20     43.40     10 <
  -7   3   5     59.05     53.60     52.20     10 <
  -7   3   6     16.88      9.60     45.00     10 <
  -7   4   3      8.59    -23.00     56.30     10 <
  -7   5   0    206.62     16.30     73.80     10 <
  -7   6  -2    320.60    291.20     79.20     10 o
  -7   7  -5    101.18    167.50     85.80     10 <
  -6   1   8     86.94      9.10     41.80     10 <
  -6   1   9     34.14    -35.20     37.80     10 <
  -6   2   6     32.17    -26.90     55.20     10 <
  -6   3   3     45.36     47.90     61.30     10 <
  -6   3   4      2.91     29.10     61.10     10 <
  -6   4   1     43.06     60.90     73.80     10 <
  -6   6  -4    146.71    175.10    102.20     10 <
  -6   7  -7     56.43    362.70    134.40     10 <
  -5   0   9      6.24     49.00     47.10     10 <
  -5   1   6     77.17    -52.00     62.90     10 <
  -5   1   7     20.57     48.70     54.40     10 <
  -5   2   4    101.19    -29.60     67.00     10 <
  -5   3   2    404.35    151.00     75.90     10 <
  -5   4  -1     70.39      0.60     95.90     10 <
  -4  -1   9     52.64     -1.20     48.20     10 <
  -4  -1  10      7.62     40.40     45.00     10 <
  -4   0   7     26.29    -43.80     58.70     10 <
  -4   1   5     83.77    101.90     73.80     10 <
  -4   2   3    236.91     81.60     91.90     10 <
  -4   3   0   3225.30   3472.10    152.20     10 o
  -3  -2  10      4.49    -63.30     47.20     10 <
  -3  -1   8     44.52    -30.20     59.80     10 <
  -3   0   6     18.25     24.80     73.70     10 <
  -3   1   3    371.80    338.40    100.90     10 o
  -3   3  -2    654.86    154.90    183.00     10 <
  -2  -3  10     80.54    -25.90     49.30     10 <
  -2  -3  11      6.16     -7.50     49.30     10 <
  -2  -2   8     31.52    -16.70     64.60     10 <
  -2  -2   9     13.91    -38.30     58.50     10 <
  -2  -1   6   1163.00    906.90     94.60     10 o
  -2   0   4     69.78     49.10     97.70     10 <
  -2   5 -10     33.48    -85.20     69.40     10 <
  -1  -4  11      1.73     46.80     49.60     10 <
  -1  -3   9     79.64    121.80     65.90     10 <
  -1  -2   7     14.05    -48.20     70.20     10 <
  -1   0   2   1103.50   1489.70    181.70     10 o
  -1   3  -6     30.01    151.20    105.50     10 <
  -1   4  -9    324.00    134.10     81.30     10 <
   0  -5  11      6.82     -9.50     50.70     10 <
   0  -4   9    140.39    168.20     69.20     10 <
   0  -3   7    172.80    241.00     82.10     10 <
   0  -2   5    448.53    441.00    114.90     10 o
   0   3  -8    101.68    138.20     78.40     10 <
   0   4 -12      2.99    -39.00     48.90     10 <
   0   4 -11     17.84     13.40     54.90     10 <
   1  -5  10     24.90     66.70     61.70     10 <
   1  -4   8     19.39     67.10     82.70     10 <
   1  -2   3   6859.40   7460.20    259.80     10 o
   1   0  -2   1451.30   1469.00    176.90     10 o
   1   1  -5    169.93    199.50     94.30     10 <
   1   2  -8    144.31     91.50     67.60     10 <
   1   3 -11     66.55     36.90     50.20     10 <
   1   3 -10     55.46     50.40     59.40     10 <
   2  -6  10    377.82    272.20     70.10     10 o
   2  -5   8     49.55    150.40     90.70     10 <
   2  -4   6   2901.60   2556.30    156.80     10 o
   2  -2   1  24928.00  26128.00    341.40     10 o
   2   0  -4     15.49     85.90     98.10     10 <
   2   1  -7    225.26    188.10     70.80     10 <
   2   2 -10      4.56    -73.80     49.20     10 <
   3  -4   4  14160.00  13222.90    395.50     10 o
   3  -2  -1    709.67    159.10    116.40     10 <
   3  -1  -4    216.99     41.80     88.70     10 <
   3   0  -7     92.58     -4.40     70.90     10 <
   3   0  -6     12.86     -3.10     68.40     10 <
   3   1 -10     14.69     37.70     54.30     10 <
   3   1  -9    125.17     29.50     59.60     10 <
   4  -7   9    732.86    494.80    100.70     10 o
   4  -4   2    321.64    452.70    119.90     10 o
   4  -2  -3    259.40    117.10     84.90     10 <
   4  -1  -6    162.07     31.00     64.60     10 <
   4   0  -9    135.00     -2.10     51.20     10 <
   4   0  -8     42.67    -13.50     54.80     10 <
   4   1 -11      8.80     47.90     41.90     10 <
   5  -4   0    272.80    344.90     91.30     10 o
   5  -3  -3    338.75     90.20     78.60     10 <
   5  -2  -6     56.06     -8.10     54.30     10 <
   5  -2  -5      6.96     -3.10     62.30     10 <
   5  -1  -9     86.27    -40.30     43.00     10 <
   5  -1  -8     77.06     13.50     47.00     10 <
   6  -7   5    341.36    146.00     96.10     10 <
   6  -6   3    328.34    255.00     91.20     10 <
   6  -5   0    216.79     60.80     75.90     10 <
   6  -4  -2     10.96    -25.80     68.20     10 <
   6  -3  -5    246.59    110.90     60.60     10 <
   6  -2  -8     47.05     36.80     48.30     10 <
   6  -2  -7      4.76     -6.40     47.90     10 <
   7  -7   3    124.89      6.80     71.10     10 <
   7  -6   1     49.37    -32.80     66.50     10 <
   7  -5  -2    112.12     13.30     56.60     10 <
   7  -4  -5     20.80     66.60     48.70     10 <
   7  -4  -4    152.93    100.80     52.30     10 <
   7  -3  -8     49.48     39.00     37.80     10 <
   7  -3  -7     20.99    -28.80     41.40     10 <
   8  -7   1     82.39     55.00     59.10     10 <
   8  -6  -2     21.41     63.30     51.60     10 <
   8  -6  -1      8.62    -22.10     56.10     10 <
   8  -5  -5     24.26    -36.50     45.40     10 <
   8  -5  -4     38.72    118.10     45.00     10 <
   8  -4  -6      0.56    -13.00     40.50     10 <
  -9   4   3     19.07     13.10     42.30     12 <
  -9   4   4     22.92     36.20     39.70     12 <
  -9   5   1     23.72    -81.70     43.30     12 <
  -9   5   2     14.43    -36.70     46.20     12 <
  -9   6  -1     14.52    -20.30     53.30     12 <
  -8   2   6     12.77     11.50     39.10     12 <
  -8   3   4      6.99    -20.90     43.60     12 <
  -8   3   5     11.81     -5.90     39.20     12 <
  -8   4   2     75.56     46.00     46.70     12 <
  -8   4   3      4.70     17.20     48.90     12 <
  -8   5   0     16.18   -118.50     54.80     12 <
  -8   6  -2    205.10     82.40     62.70     12 <
  -8   7  -4     87.15     98.10     64.30     12 <
  -7   1   7      5.82    -13.20     36.90     12 <
  -7   2   5    112.90     61.30     49.10     12 <
  -7   3   3     32.40     59.60     59.40     12 <
  -7   4   1     28.61    111.50     61.30     12 <
  -7   5  -1   1283.50    729.10     92.10     12 o
  -6   0   8    102.70      1.70     42.60     12 <
  -6   1   6     39.13     49.30     49.80     12 <
  -6   2   4    161.41    -37.00     61.80     12 <
  -6   3   2    258.14     92.50     64.40     12 <
  -6   4   0    309.22    325.00     84.50     12 o
  -6   6  -5     40.75     28.30    103.70     12 <
  -5  -1   8     48.80     48.90     45.40     12 <
  -5  -1   9     27.92    -16.60     43.50     12 <
  -5   0   7     45.37     -4.90     53.50     12 <
  -5   1   5     85.69     58.00     60.80     12 <
  -5   2   3     46.10    -27.60     74.10     12 <
  -5   5  -4    151.26     84.00    123.40     12 <
  -4  -2   9     21.15      3.80     44.40     12 <
  -4  -2  10     18.95     63.50     31.90     12 <
  -4  -1   7     72.14    108.20     54.40     12 <
  -4  -1   8    240.28    109.10     55.20     12 <
  -4   0   5    166.74    197.40     64.30     12 o
  -4   0   6    350.51    170.70     67.60     12 <
  -4   3  -1     75.72    121.40    117.10     12 <
  -4   4  -3     95.05    395.80    140.40     12 <
  -3  -3  10     22.55     25.90     47.40     12 <
  -3  -2   8      4.53     47.90     57.30     12 <
  -3  -1   6    570.12    340.30     74.00     12 o
  -3   0   4    108.10     69.60     83.80     12 <
  -3   1   2    104.91    170.40    101.90     12 <
  -3   2   0   2878.70   2796.00    168.10     12 o
  -3   5  -7    110.45    378.10    135.40     12 <
  -2  -4  11      4.05    -76.40     44.40     12 <
  -2  -3   9    115.84     99.70     58.80     12 <
  -2  -2   7      8.19     -3.10     66.90     12 <
  -2  -1   5    124.95    240.70     84.00     12 <
  -2   0   3     34.65    219.70    107.50     12 <
  -2   4  -6   3728.50   3607.80    163.20     12 o
  -2   6 -11      9.35    -37.10     58.10     12 <
  -1  -5  11     15.81    -23.80     46.20     12 <
  -1  -4   9      9.67    106.80     60.20     12 <
  -1   2  -3   5923.60   8379.20    275.50     12 o
  -1   4  -8     31.57    146.30     84.30     12 <
  -1   5 -10     18.92     97.80     64.50     12 <
   0  -5  10     15.89    -77.30     55.40     12 <
   0  -4   8    176.42    162.70     72.10     12 <
   0  -3   6    532.38    469.00     97.00     12 o
   0  -2   4   5470.50   5386.80    178.20     12 o
   0   3  -7    131.75    172.90     81.80     12 <
   0   4  -9    283.20    196.30     76.10     12 <
   1  -5   9    121.20    -36.90     70.50     12 <
   1  -4   7    212.28    323.50     95.40     12 o
   1   1  -4    318.81    795.90    126.20     12 o
   1   2  -6     65.05    184.10     83.70     12 <
   1   3  -9    263.90     97.00     63.70     12 <
   1   4 -11      1.93      7.90     48.00     12 <
   2  -6   9    729.44    417.70     84.30     12 o
   2  -1  -1    439.91    705.10    157.00     12 o
   2   0  -3     25.09      8.50    105.20     12 <
   2   1  -5    229.14     36.20     84.70     12 <
   2   2  -8      8.49    -37.00     63.70     12 <
   2   3 -11     12.31     29.90     47.00     12 <
   2   3 -10     42.61     40.90     49.60     12 <
   3  -7  10     19.12     77.70     70.70     12 <
   3  -6   8    390.36    365.80     99.50     12 o
   3  -5   6    666.62   1069.80    171.30     12 o
   3  -4   4  13499.00  13222.90    395.50     12 o
   3  -3   2    958.94    358.70    164.50     12 <
   3  -2   0   2736.90   2409.80    150.90     12 o
   3   0  -5    124.44    126.10     77.10     12 <
   3   1  -7      2.85     74.60     66.40     12 <
   3   2 -10     15.66    110.50     48.20     12 <
   3   2  -9    130.95     85.10     50.60     12 <
   4  -2  -2    885.69    749.70     97.30     12 o
   4  -1  -4     18.70     54.30     69.30     12 <
   4   0  -7     13.65     47.00     59.60     12 <
   4   0  -6    330.36     -1.00     65.20     12 <
   4   1  -9     11.58     46.10     44.60     12 <
   5  -6   5    437.44    339.90    135.30     12 <
   5  -5   3    580.30    312.10    106.80     12 <
   5  -4   1     32.31    140.60     87.00     12 <
   5  -3  -1     38.31    234.30     76.60     12 o
   5  -2  -3     38.82     31.00     64.20     12 <
   5  -1  -6    100.72     66.10     54.90     12 <
   5   0  -8     49.32     38.00     48.00     12 <
   5   1 -10     10.86    -12.80     36.40     12 <
   6  -4  -1     31.19    -35.50     71.30     12 <
   6  -3  -3    134.38     14.00     56.30     12 <
   6  -2  -5     27.65    137.00     54.70     12 <
   6  -1  -8     41.32     21.60     45.70     12 <
   6  -1  -7     10.36      5.60     44.20     12 <
   6   0  -9      5.56     40.50     39.80     12 <
   7  -7   4    148.56     40.90     77.00     12 <
   7  -6   2    649.34    147.80     78.70     12 <
   7  -5   0    221.50     32.70     64.70     12 <
   7  -4  -2     81.76     32.20     57.90     12 <
   7  -3  -5     98.23     89.30     50.00     12 <
   7  -3  -4      4.61   -112.90     48.00     12 <
   7  -2  -7     34.66      4.60     40.50     12 <
   7  -2  -6      5.73    -37.80     44.70     12 <
   8  -6   0      2.99     -0.50     50.30     12 <
   8  -5  -2     27.20      7.20     44.80     12 <
   8  -4  -4     33.25     82.10     43.10     12 <
   8  -3  -6      3.53     41.80     34.50     12 <
   9  -6  -2     13.31    -62.10     43.30     12 <
   9  -6  -1     18.95    -12.40     44.90     12 <
   9  -5  -3      1.61     -0.40     37.40     12 <
  -9   3   4      3.73     -5.20     39.50     13 <
  -9   4   2     22.06     35.60     46.70     13 <
  -9   5   0     71.29   -129.80     46.60     13 <
  -9   6  -2     41.48     66.20     55.40     13 <
  -8   2   5     92.65     31.00     44.10     13 <
  -8   3   3     42.21    -18.00     45.60     13 <
  -8   4   1    183.90     77.30     55.00     13 <
  -8   5  -1    127.38    142.70     56.10     13 <
  -8   6  -3     16.09     10.30     58.90     13 <
  -8   7  -5     59.83     81.10     68.70     13 <
  -7   0   7     10.08      3.20     40.60     13 <
  -7   1   6     10.06     -6.30     43.00     13 <
  -7   2   4     68.35     -3.10     49.10     13 <
  -7   3   2     13.52    133.60     55.30     13 <
  -7   4   0     36.00     51.90     63.20     13 <
  -7   5  -2     31.18     32.10     74.90     13 <
  -7   6  -4     23.26    160.30     76.30     13 <
  -7   7  -6     45.72      8.50     87.90     13 <
  -6  -1   8      6.73     63.50     42.60     13 <
  -6   0   7    130.75     84.50     42.70     13 <
  -6   1   5     63.89     40.90     52.00     13 <
  -6   2   3     33.83    -67.50     56.20     13 <
  -6   3   1     49.27      7.90     69.70     13 <
  -6   4  -1     30.08    149.70     77.00     13 <
  -6   5  -3    140.34    -53.70     90.70     13 <
  -5  -2   9     11.28    -20.20     33.90     13 <
  -5  -1   7      0.92    -35.50     48.10     13 <
  -5  -1   8     16.75     48.90     45.40     13 <
  -5   0   6     31.00     80.60     55.70     13 <
  -5   1   4     69.60    -39.70     60.00     13 <
  -5   2   2    847.85    765.00     88.50     13 o
  -5   3   0    958.98    731.80    101.90     13 o
  -5   4  -2    113.40     15.50    102.40     13 <
  -4  -2   8      4.93     25.90     46.20     13 <
  -4  -1   6      4.81    -11.70     57.50     13 <
  -4   0   5     94.64    197.40     64.30     13 o
  -4   1   3    333.54    435.90     89.90     13 o
  -4   2   1    195.22    263.10     94.50     13 <
  -4   7 -10     80.57    187.40     83.60     13 <
  -3  -3   9      3.52     21.60     42.90     13 <
  -3  -2   7     91.45    -41.20     59.50     13 <
  -3  -1   5      7.73    -33.10     66.20     13 <
  -3   6  -9    555.89    954.40    101.40     13 o
  -2  -4  10     90.94    125.30     44.60     13 <
  -2  -3   8     44.62    -30.20     57.50     13 <
  -2  -2   6    360.69    193.30     73.60     13 <
  -2  -1   4    133.33     77.60     90.20     13 <
  -2   5  -8    184.81    234.40     91.50     13 <
  -2   6 -10     58.83     56.80     67.10     13 <
  -1  -5  10     56.85     20.60     47.50     13 <
  -1  -4   9     15.28    106.80     60.20     13 <
  -1  -3   7     64.61    159.00     70.90     13 <
  -1  -2   5   1096.80   1081.80    103.40     13 o
  -1  -1   3    143.63    251.70    130.70     13 <
  -1   3  -5    294.78    321.40    135.60     13 <
  -1   4  -7    271.35    407.10    100.70     13 o
   0  -5   9     96.15     56.20     59.80     13 <
   0  -2   4   4997.80   5386.80    178.20     13 o
   0  -1   2   6158.70   5253.60    258.20     13 o
   0   1  -2   6305.70   5984.50    255.90     13 o
   0   2  -4   4670.00   4919.90    175.40     13 o
   0   3  -6    422.51    402.20     98.90     13 o
   0   5 -11      6.46     31.90     50.90     13 <
   1  -6  10     26.99     33.50     61.20     13 <
   1  -5   8     11.77    154.00     75.20     13 <
   1   3  -8     19.92     49.90     68.40     13 <
   1   4 -10    274.31    104.20     54.50     13 <
   2  -6   9    394.84    417.70     84.30     13 o
   2  -5   7     85.91    351.00    104.50     13 o
   2   1  -5    111.98     36.20     84.70     13 <
   2   2  -7      5.52    -62.80     63.80     13 <
   2   3  -9     26.08    167.70     56.90     13 <
   2   4 -11      1.94      0.90     43.30     13 <
   3  -1  -2     45.47     73.30     99.50     13 <
   3   0  -4     80.04    226.20     82.10     13 <
   3   1  -6    648.54    451.20     71.90     13 o
   3   2  -8     28.52     42.60     56.80     13 <
   3   3 -11     23.54     -1.50     39.90     13 <
   3   3 -10     29.55     35.20     42.60     13 <
   4  -3   1     59.12    238.80    108.40     13 <
   4  -2  -1     80.64    154.60     94.00     13 <
   4  -1  -3    576.00    480.20     88.40     13 o
   4   0  -5    214.27     96.60     69.80     13 <
   4   1  -8    100.17     -5.90     51.30     13 <
   4   1  -7     84.23     46.00     54.10     13 <
   4   2 -10      2.12     25.00     39.40     13 <
   4   2  -9     12.52     36.90     43.00     13 <
   5  -1  -5     58.84    134.80     60.10     13 <
   5  -1  -4     29.07     70.50     60.80     13 <
   5   0  -7     48.45     93.20     50.50     13 <
   5   1  -9     20.65     45.30     41.60     13 <
   6  -6   4    124.95     34.00     92.70     13 <
   6  -5   2     66.73     11.30     82.10     13 <
   6  -4   0    164.16    179.40     77.40     13 <
   6  -3  -2     68.43     84.30     64.90     13 <
   6  -2  -4    112.92     56.90     56.20     13 <
   6  -1  -6     23.01    -98.60     48.10     13 <
   6   0  -9      6.25     40.50     39.80     13 <
   6   0  -8    132.99    -24.20     43.00     13 <
   7  -6   3    243.66    145.60     71.80     13 <
   7  -5   1    815.62    663.00     89.30     13 o
   7  -4  -1     69.96     93.30     60.80     13 <
   7  -3  -3     24.86     60.20     55.10     13 <
   7  -2  -6      4.96    -37.80     44.70     13 <
   7  -2  -5     90.20     39.40     47.60     13 <
   7  -1  -8      2.85     47.00     34.30     13 <
   7  -1  -7      4.28     16.80     35.20     13 <
   8  -7   3     94.62     47.50     49.60     13 <
   8  -6   1     30.21      0.50     56.90     13 <
   8  -5  -1     13.60     21.20     51.50     13 <
   8  -4  -3      8.95     11.90     46.60     13 <
   8  -4  -2     61.42     54.30     45.80     13 <
   8  -3  -5      4.46     41.80     42.00     13 <
   8  -3  -4     13.87     21.20     41.80     13 <
   8  -2  -6     17.50     33.20     39.00     13 <
   9  -6   0      6.72     39.80     42.30     13 <
   9  -5  -2     16.68     -0.80     38.50     13 <
   9  -4  -4     14.51    -31.20     37.50     13 <
  -9   2   3     17.34      4.70     41.70     14 <
  -9   3   2      9.81    115.30     41.50     14 <
  -9   4   0      3.87     23.90     50.30     14 <
  -9   5  -2     68.87    -39.70     54.60     14 <
  -8   0   6      4.27      3.50     36.20     14 <
  -8   1   4     96.91     23.50     48.10     14 <
  -8   2   3     13.35    103.10     47.40     14 <
  -8   3   1      6.60    -21.70     51.80     14 <
  -8   4  -1     29.69     52.20     59.90     14 <
  -8   6  -4     21.47    102.30     62.80     14 <
  -8   7  -6    138.53     81.70     72.20     14 <
  -7  -1   6      8.93     32.90     44.50     14 <
  -7  -1   7     18.53     56.50     36.20     14 <
  -7   0   5     24.26     69.10     47.80     14 <
  -7   1   3     15.69     -9.10     58.20     14 <
  -7   1   4     26.28     47.70     53.00     14 <
  -7   2   2     26.82     47.30     58.70     14 <
  -7   3   0     44.11    107.30     68.80     14 <
  -7   5  -3    103.92     69.80     75.10     14 <
  -7   6  -5     34.23    121.70     80.50     14 <
  -6  -2   7     13.18      7.40     44.60     14 <
  -6  -1   6      4.20    -14.10     48.50     14 <
  -6   0   4     77.26   -127.60     59.30     14 <
  -6   1   3      9.85     16.90     59.70     14 <
  -6   2   1     77.56     67.50     72.80     14 <
  -6   4  -2    307.37    457.80     95.20     14 o
  -6   5  -4    233.12    281.90    101.50     14 <
  -5  -3   8     26.24    -39.30     43.80     14 <
  -5  -2   7     29.01    113.30     49.50     14 <
  -5  -1   5    313.82    100.60     65.00     14 <
  -5   0   4     11.46     31.20     64.20     14 <
  -5   1   2    566.40    156.40     82.90     14 <
  -5   3  -1   2802.00   2197.70    124.90     14 o
  -5   4  -3    261.18     -6.10    109.40     14 <
  -4  -4   9      4.47    -59.40     40.90     14 <
  -4  -3   8     73.03     93.90     48.80     14 <
  -4  -2   6     28.00    -50.50     58.50     14 <
  -4  -1   5     65.93    285.70     70.10     14 o
  -4   0   3    113.64    141.20     77.60     14 <
  -4   2   0    429.80    659.20    117.30     14 o
  -4   3  -2     93.37    438.70    128.80     14 o
  -4   7  -9    134.12    208.20    104.70     14 <
  -3  -4   8     20.83     -1.30     47.80     14 <
  -3  -3   7     20.65     23.90     55.90     14 <
  -3  -1   4     13.39     40.80     82.80     14 <
  -3   2  -1   8529.90   8361.10    221.70     14 o
  -3   6  -8    158.26    216.70    101.80     14 <
  -3   7 -10     49.40     40.20     73.80     14 <
  -2  -5   9     19.08     37.00     48.30     14 <
  -2  -4   8    299.03    257.70     58.90     14 o
  -2  -3   6    151.00    -22.30     69.60     14 <
  -2  -2   5   1106.50    801.80     94.90     14 o
  -2  -1   3    463.54    460.80    112.30     14 o
  -2   1   0  18187.00  19519.50    296.60     14 o
  -2   5  -7     66.79    130.00    105.60     14 <
  -2   6  -9    218.42    198.10     79.20     14 <
  -1  -6  10      2.32     73.10     45.70     14 <
  -1  -4   7     16.06    -28.00     67.30     14 <
  -1  -2   4     67.28    119.20    102.70     14 <
  -1   4  -6   1577.50    957.60    116.40     14 o
  -1   5  -8    105.57    -62.40     80.80     14 <
  -1   6 -10    146.79     22.80     59.50     14 <
   0  -6   9    103.62     47.50     57.30     14 <
   0  -5   8    140.75    132.20     69.60     14 <
   0   3  -5    106.10    219.00    105.10     14 <
   0   4  -7    120.55     19.90     82.50     14 <
   0   5  -9     73.29     27.60     62.40     14 <
   1  -7  10     17.20    -28.70     53.50     14 <
   1  -5   7     78.09    -33.80     82.40     14 <
   1  -3   4    334.20    204.00    156.20     14 <
   1   3  -6    240.62    337.60     82.60     14 o
   1   4  -8    240.70     31.20     67.90     14 <
   1   5 -10     41.06     -7.60     52.80     14 <
   2  -6   8     61.58    150.40     79.90     14 <
   2  -1   0  17918.00  16593.20    286.20     14 o
   2   2  -5   1391.30    699.00     90.70     14 o
   2   3  -7    114.05    -12.30     65.50     14 <
   2   4  -9     97.49     76.30     54.10     14 <
   3  -6   7    106.41    287.90    123.80     14 <
   3  -4   4   8877.90  13222.90    395.50     14 o
   3  -1  -1    794.86    320.30    120.70     14 <
   3   1  -4     51.72    146.90     76.20     14 <
   3   2  -6     80.70    -56.60     65.40     14 <
   3   3  -8    134.29     40.90     49.80     14 <
   3   4 -10     29.86    -13.30     39.20     14 <
   4  -2   0    367.28    931.90    116.40     14 o
   4  -1  -2    125.98     79.30     82.90     14 <
   4   1  -5    462.21    238.30     76.40     14 o
   4   2  -7     35.87     12.80     52.50     14 <
   4   3  -9     55.45     24.00     43.20     14 <
   5  -5   4    791.85    283.50    121.10     14 <
   5  -2  -1    175.58    153.40     78.70     14 <
   5  -1  -3     75.71    -21.40     65.80     14 <
   5   0  -4     14.49    101.00     62.80     14 <
   5   1  -6     40.66     16.30     54.30     14 <
   5   2  -8     36.86    -10.90     44.80     14 <
   6  -5   3    106.00     34.00     89.50     14 <
   6  -3   0      7.49     91.80     71.50     14 <
   6  -2  -2    142.02     54.10     68.00     14 <
   6  -1  -4     11.36     -6.90     56.10     14 <
   6   0  -5     10.18     42.20     50.60     14 <
   6   1  -7     27.75     52.70     43.90     14 <
   7  -5   2     49.72      8.50     70.60     14 <
   7  -3  -1     15.01      3.90     56.10     14 <
   7  -2  -3     13.45      2.00     51.80     14 <
   7  -1  -5     17.92     72.30     46.00     14 <
   7  -1  -4     35.56     10.60     50.10     14 <
   7   0  -7     11.31     -6.80     40.30     14 <
   7   0  -6     10.13      8.60     38.80     14 <
   8  -6   3      5.03     32.80     60.00     14 <
   8  -5   1     47.18     72.50     60.20     14 <
   8  -4   0      8.00    -67.90     55.00     14 <
   8  -3  -2      9.98     82.20     48.20     14 <
   8  -2  -4     33.04     30.90     44.70     14 <
   8  -1  -6      6.92     -4.40     37.00     14 <
   8  -1  -5      1.07    -63.40     44.50     14 <
   9  -6   2     60.44     19.30     42.00     14 <
   9  -5   0     24.52      2.70     47.00     14 <
   9  -4  -1     14.12     62.90     47.00     14 <
   9  -3  -3      8.80    -28.50     40.60     14 <
 -10   3   0     15.75    -17.60     48.30     16 <
 -10   4  -1      2.65    139.20     50.60     16 <
  -9   0   4      2.42     62.90     38.80     16 <
  -9   1   3      3.49      3.20     46.70     16 <
  -9   2   1     19.91     69.90     51.50     16 <
  -9   3   0     14.89    -34.70     50.10     16 <
  -9   4  -2      7.24    -17.50     61.00     16 <
  -9   5  -3      6.14    -39.70     58.10     16 <
  -8  -1   5     40.49     45.80     42.90     16 <
  -8   0   4      2.46    -25.60     51.10     16 <
  -8   1   2      7.36    -42.30     54.90     16 <
  -8   2   1     12.92     62.70     55.90     16 <
  -8   4  -2      9.31    -28.70     66.20     16 <
  -8   6  -5     45.22     54.20     74.10     16 <
  -7  -2   6     13.60     -1.80     43.20     16 <
  -7  -1   5     13.39     82.30     43.80     16 <
  -7   0   3      6.45     44.10     58.70     16 <
  -7   1   2     13.45    -10.90     61.30     16 <
  -7   3  -1    253.67    162.00     81.70     16 <
  -7   5  -4    729.62    667.90     99.90     16 o
  -6  -3   7     50.03     29.10     45.70     16 <
  -6  -2   6     54.73     23.50     45.90     16 <
  -6  -1   4     36.37     72.90     64.20     16 <
  -6   0   3     14.09    -34.40     62.60     16 <
  -6   2   0    226.25    108.50     82.80     16 <
  -6   4  -3    160.18    214.80     97.50     16 <
  -6   6  -6    203.13    152.00    112.90     16 <
  -5  -2   5     98.96     37.60     63.70     16 <
  -5  -1   4     62.52    144.40     67.40     16 <
  -5   1   1    196.16    170.10     92.20     16 <
  -5   3  -2   1539.90    880.50    122.20     16 o
  -5   5  -5    524.32    547.50    141.60     16 o
  -4  -4   7    186.57     21.70     52.30     16 <
  -4  -3   6     96.02    127.20     63.80     16 <
  -4  -2   5     31.07     27.60     65.90     16 <
  -4   0   2   1925.40   1812.40    115.10     16 o
  -4   2  -1   3534.60   3926.20    165.40     16 o
  -3  -5   8     12.49     14.60     51.50     16 <
  -3  -4   7     66.89     44.70     60.50     16 <
  -3  -3   6    159.75     -8.00     70.80     16 <
  -3  -2   4     19.94    220.20     82.90     16 <
  -3  -1   3    124.33    294.00     91.00     16 o
  -3   1   0   6268.40   5399.10    192.70     16 o
  -3   5  -6    354.07    787.50    177.70     16 o
  -2  -6   9     34.44     90.70     49.40     16 <
  -2  -5   8     13.43     45.10     61.10     16 <
  -2  -3   5    410.98    348.30     89.60     16 o
  -2  -2   4     17.01     47.50     89.20     16 <
  -2   0   1   4422.00   4926.00    195.20     16 o
  -2   4  -5    836.58    799.30    165.20     16 o
  -2   6  -8     31.08    117.70     84.60     16 <
  -2   7 -10     13.64     30.80     65.40     16 <
  -1  -6   9    287.45    153.30     55.20     16 <
  -1  -4   6     12.62      5.60     75.90     16 <
  -1  -1   2   2344.40   2377.80    180.90     16 o
  -1   3  -4    393.39    728.70    162.90     16 o
  -1   5  -7    156.74    191.60     95.30     16 <
  -1   6  -9     36.02    129.10     70.70     16 <
   0  -6   8     17.57     15.50     65.00     16 <
   0  -5   7     11.05     61.80     79.30     16 <
   0   2  -3   5435.30   6567.50    212.80     16 o
   0   4  -6    491.60    571.20     99.80     16 o
   0   6  -9     49.40     67.60     64.60     16 <
   1  -7   9    157.44    212.20     64.70     16 o
   1  -4   5    187.58    416.50    117.80     16 o
   1   1  -2   2721.30   2428.60    179.40     16 o
   1   3  -5     95.19    216.90     91.00     16 <
   1   5  -8     11.39     60.20     65.70     16 <
   1   6 -10      8.73     37.70     51.50     16 <
   2  -5   6     40.25    197.30    113.10     16 <
   2   0  -1   4371.80   4969.40    190.70     16 o
   2   2  -4     50.72    244.40     96.20     16 <
   2   3  -6    187.57    147.80     73.90     16 <
   2   4  -7    107.34    -76.50     65.80     16 <
   2   5  -9     21.90     19.60     52.20     16 <
   3  -7   8     23.85    215.50     90.90     16 <
   3   1  -3    167.85    105.30     90.00     16 <
   3   2  -5    645.89    364.50     83.10     16 o
   3   3  -6    167.97     78.30     66.10     16 <
   3   4  -8     45.20    149.30     52.40     16 <
   3   5 -10      6.25    -15.70     42.30     16 <
   4  -3   2    159.09    349.40    131.90     16 <
   4  -1  -1   2650.00   1903.60    121.90     16 o
   4   0  -2   2199.90   1718.10    113.50     16 o
   4   1  -4    180.06     91.30     73.80     16 <
   4   2  -5    132.75    203.30     67.70     16 o
   4   3  -7      6.94    -25.70     56.00     16 <
   4   4  -9      1.75     18.30     44.50     16 <
   5  -4   3    531.01    374.70    110.00     16 o
   5  -2   0     47.64     55.70     94.10     16 <
   5   0  -3     30.21     74.10     68.10     16 <
   5   1  -4     41.01     13.10     68.90     16 <
   5   2  -6     18.55    100.80     56.60     16 <
   5   3  -8     35.45     78.20     47.30     16 <
   6  -6   5     29.21     77.90     93.90     16 <
   6  -3   1   1949.40   2062.30    115.40     16 o
   6  -1  -2    173.51    231.40     69.50     16 o
   6   0  -4     74.33     98.50     60.60     16 <
   6   1  -5    131.26     18.70     55.50     16 <
   6   2  -7      4.94     55.30     48.00     16 <
   6   3  -8     14.81     -7.20     44.60     16 <
   7  -5   3     18.51     13.90     81.60     16 <
   7  -4   2    629.18    767.80     89.30     16 o
   7  -3   0    178.37    123.00     70.30     16 <
   7  -2  -1     70.87     51.00     69.40     16 <
   7  -1  -3     23.55      3.70     56.00     16 <
   7   0  -4     62.29     21.00     48.00     16 <
   7   1  -6     14.90    -55.70     44.70     16 <
   7   2  -7      3.40      8.90     44.90     16 <
   8  -6   4     94.41    172.50     71.60     16 <
   8  -4   1     13.06     73.70     65.00     16 <
   8  -3   0     40.42     98.10     56.90     16 <
   8  -2  -2     39.35    -26.60     52.10     16 <
   8  -1  -3     57.21     47.20     51.00     16 <
   8   0  -5      5.16     22.10     45.80     16 <
   8   1  -6      8.09    101.00     43.50     16 <
   9  -5   2    173.64    118.70     55.00     16 <
   9  -4   0     68.18     30.90     51.70     16 <
   9  -3  -1    153.17    148.00     48.20     16 o
   9  -2  -3     35.41     41.50     38.20     16 <
   9  -2  -2      2.51    115.70     46.30     16 <
   9  -1  -4     43.54     -5.30     41.30     16 <
 -10   2   1     19.26     51.30     45.70     17 <
 -10   3  -1     18.35    151.50     51.80     17 <
 -10   4  -2     15.52     60.80     51.70     17 <
  -9  -1   4     57.91     -3.00     43.60     17 <
  -9   0   3      7.80     35.00     49.20     17 <
  -9   1   2    148.30     37.50     44.90     17 <
  -9   3  -1      2.83     95.60     56.60     17 <
  -9   4  -2      8.81    -17.50     61.00     17 <
  -9   5  -4     29.94     46.50     59.00     17 <
  -9   6  -5     93.96      7.90     62.80     17 <
  -8  -2   5     13.91     46.40     46.90     17 <
  -8  -1   4    104.11    133.30     55.80     17 <
  -8   0   3      9.69     19.50     46.40     17 <
  -8   1   2      6.68    -42.30     54.90     17 <
  -8   2   0      7.58    -77.70     64.20     17 <
  -8   3  -1     57.61     65.50     66.80     17 <
  -8   5  -4     56.36     61.20     74.10     17 <
  -7  -3   6      8.31      5.00     29.50     17 <
  -7  -2   5     73.54    115.70     52.40     17 <
  -7  -1   4     22.33     61.00     50.20     17 <
  -7   0   3      7.97     44.10     58.70     17 <
  -7   1   1    167.41     20.10     72.60     17 <
  -7   2   0     17.18    190.20     72.10     17 <
  -7   4  -3    159.00    107.00     83.10     17 <
  -7   6  -6     63.04     23.70     87.60     17 <
  -6  -3   6      6.06     95.80     51.80     17 <
  -6  -2   5    104.00    -45.50     51.70     17 <
  -6  -1   4     32.42     72.90     64.20     17 <
  -6   0   2     50.10     47.00     76.90     17 <
  -6   1   1     46.22    109.10     78.80     17 <
  -6   3  -2   1414.60   1408.10    112.90     17 o
  -5  -4   7    103.08      4.40     50.90     17 <
  -5  -3   6     21.61     85.10     55.10     17 <
  -5  -1   3     24.54    162.80     67.50     17 <
  -5   0   2    208.07    116.90     86.80     17 <
  -5   2  -1   1754.50   3150.40    146.80     17 o
  -4  -5   8     28.49     63.90     47.70     17 <
  -4  -4   7    189.39     21.70     52.30     17 <
  -4  -2   4    199.74    154.10     80.00     17 <
  -4  -1   3     81.75     -2.20     84.60     17 <
  -4   4  -4    369.98    935.10    167.20     17 o
  -4   6  -7    852.14    733.80    202.80     17 o
  -3  -6   9     14.70     56.30     35.10     17 <
  -3  -5   8      8.50     14.60     51.50     17 <
  -3  -3   5    368.78    205.80     79.90     17 <
  -3  -2   4     22.64    220.20     82.90     17 <
  -3   3  -3   1856.10   3271.80    236.50     17 o
  -3   7  -9     23.67     15.90     78.40     17 <
  -2  -5   7     35.37     57.60     65.20     17 <
  -2  -4   6     44.48     67.20     75.50     17 <
  -2  -3   5    437.81    348.30     89.60     17 o
  -2  -1   2    278.91   -123.30    131.10     17 <
  -2   6  -8     24.19    117.70     84.60     17 <
  -1  -6   8    526.89    462.20     76.70     17 o
  -1  -5   7     17.93    -38.90     68.70     17 <
  -1  -2   3    143.07    348.00    128.40     17 <
  -1   7 -10     79.28     66.20     58.00     17 <
   0  -7   9      7.42     70.60     57.40     17 <
   0  -6   8     14.55     15.50     65.00     17 <
   0  -3   4    343.18    308.00    123.40     17 <
   0   5  -7     15.85     36.70     79.30     17 <
   0   6  -9     70.31     67.60     64.60     17 <
   0   7 -10     29.35     -0.50     56.20     17 <
   1  -4   5    139.87    416.50    117.80     17 o
   1   4  -6    235.16    172.20     76.70     17 <
   1   5  -8      9.68     60.20     65.70     17 <
   1   6  -9    108.52    142.80     61.30     17 <
   2  -6   7     27.47     14.10     89.70     17 <
   2   0  -1   4651.30   4969.40    190.70     17 o
   2   3  -5    193.42    164.20     86.80     17 <
   2   4  -7    115.36    -76.50     65.80     17 <
   2   5  -8     56.53     32.90     59.80     17 <
   3  -8   9     92.21     89.90     74.40     17 <
   3  -1   0   6281.70   4839.60    182.10     17 o
   3   1  -3    170.62    105.30     90.00     17 <
   3   2  -4     40.82     36.80     82.80     17 <
   3   3  -6    181.61     78.30     66.10     17 <
   3   4  -7     28.87     90.50     62.60     17 <
   3   5  -9     13.94    -10.70     51.00     17 <
   4  -2   1   5339.50   4741.30    171.20     17 o
   4   0  -2   2223.60   1718.10    113.50     17 o
   4   1  -3     95.90     21.00     78.60     17 <
   4   2  -5    150.56    203.30     67.70     17 o
   4   3  -6    126.12     82.90     65.20     17 <
   4   4  -8     23.75    111.30     47.90     17 <
   4   5  -9     40.48     43.00     44.70     17 <
   5  -7   7   1493.60   2052.70    230.80     17 o
   5  -3   2    393.30    536.20    107.80     17 o
   5  -1  -1    292.77    159.50     88.70     17 <
   5   0  -2    220.01     81.00     76.70     17 <
   5   1  -4     40.92     13.10     68.90     17 <
   5   2  -5    102.42     99.30     63.00     17 <
   5   3  -7     18.45    -97.00     50.70     17 <
   5   4  -8    106.20     36.50     55.40     17 <
   6  -5   4    185.44    463.00    102.30     17 o
   6  -2   0     51.87    110.20     80.50     17 <
   6   0  -3     10.94    143.10     57.20     17 <
   6   1  -4     27.56    131.90     55.30     17 <
   6   2  -6     52.24     97.00     46.30     17 <
   6   3  -7     18.93     73.80     43.70     17 <
   7  -7   6     56.20    -25.40     26.90     17 <
   7  -4   2    765.29    767.80     89.30     17 o
   7  -3   1     26.59    263.00     79.00     17 o
   7  -1  -2     19.48    -10.00     61.30     17 <
   7   0  -3     12.45     -7.20     57.30     17 <
   7   1  -5     13.13     34.50     45.70     17 <
   7   2  -7      4.31      8.90     44.90     17 <
   7   2  -6     12.58     27.50     40.10     17 <
   8  -5   3     20.47    -22.10     66.10     17 <
   8  -3   0     43.84     98.10     56.90     17 <
   8  -2  -1     76.61     49.00     56.20     17 <
   8  -1  -3     62.69     47.20     51.00     17 <
   8   0  -4      3.93     75.50     50.70     17 <
   8   1  -6     10.32    101.00     43.50     17 <
   8   1  -5     46.12     54.30     43.80     17 <
   9  -4   1    149.80    119.30     55.20     17 <
   9  -3   0     30.70      5.50     53.50     17 <
   9  -2  -2      3.15    115.70     46.30     17 <
   9  -1  -3     19.36      0.60     47.60     17 <
   9   0  -4      1.13     80.20     44.50     17 <
  10  -4   1      8.04     98.70     48.20     17 <
 -10   1   0      5.36     87.70     41.00     19 <
 -10   2  -1      1.21     34.30     44.70     19 <
 -10   3  -2     91.01    -12.50     54.00     19 <
  -9  -1   3      1.38     23.40     42.80     19 <
  -9   0   2      3.94     -1.40     46.70     19 <
  -9   1   0    198.21    144.60     59.50     19 <
  -9   2  -1      2.72     30.80     52.00     19 <
  -9   3  -2    164.35     32.50     55.90     19 <
  -9   5  -5     29.90     58.30     58.10     19 <
  -8  -2   4     41.51     12.10     47.80     19 <
  -8  -1   3      6.17     81.40     49.90     19 <
  -8   1   0    135.65    125.00     61.40     19 <
  -8   2  -1      5.91    116.40     65.20     19 <
  -8   4  -4      3.71     69.50     66.20     19 <
  -8   5  -5     49.96     99.00     69.50     19 <
  -7  -3   5     23.58      1.10     44.30     19 <
  -7  -2   4     46.73     48.20     54.80     19 <
  -7   0   1    301.72    154.90     62.40     19 <
  -7   1   0     12.02    192.60     69.00     19 <
  -7   2  -1      8.75     49.50     70.70     19 <
  -7   4  -4     95.45    108.20     81.40     19 <
  -7   7  -8   1056.30    717.10    119.30     19 o
  -6  -4   6     60.64     -2.80     45.20     19 <
  -6  -3   5     11.43    -12.90     55.90     19 <
  -6  -2   4    887.24    643.50     77.60     19 o
  -6   0   1   1395.90   1085.30     90.00     19 o
  -6   1   0    116.25    -38.60     76.00     19 <
  -6   4  -4     93.44     41.80     98.00     19 <
  -5  -5   7     55.25    -18.80     47.20     19 <
  -5  -4   6      3.90     65.20     54.10     19 <
  -5  -3   5     12.92      0.00     59.30     19 <
  -5  -1   2    109.28    -60.30     77.10     19 <
  -5   0   1   1738.30   1396.70     97.30     19 o
  -5   3  -3     60.40     82.20    111.80     19 <
  -5   6  -7   3832.90   4272.20    257.30     19 o
  -4  -5   7     30.88      1.10     51.80     19 <
  -4  -4   6     25.65     -2.30     53.90     19 <
  -4  -1   2    119.34    173.20     83.50     19 <
  -4   0   1    583.66    667.30    104.50     19 o
  -4   3  -3    652.64   1281.60    151.80     19 o
  -3  -6   8      6.09    -13.80     49.90     19 <
  -3  -5   7     43.72     61.30     57.40     19 <
  -3  -2   3     36.94     47.10     90.50     19 <
  -3  -1   2     79.16    394.90    107.60     19 o
  -3   2  -2    716.67    966.90    176.90     19 o
  -3   5  -6    551.13    787.50    177.70     19 o
  -3   7  -9      9.01     15.90     78.40     19 <
  -2  -7   9     26.53    -14.60     48.50     19 <
  -2  -6   8     85.03     44.90     58.20     19 <
  -2  -3   4     59.20    313.00     92.60     19 o
  -2  -2   3   2368.40   2762.40    130.60     19 o
  -2   7  -9    214.12    169.20     73.90     19 <
  -1  -7   9    161.35    144.10     58.00     19 <
  -1  -4   5    531.11    752.30     90.50     19 o
  -1  -3   4    376.71    276.10    106.40     19 <
  -1   4  -5     86.60    282.20    123.50     19 <
  -1   6  -8    115.25    225.90     75.50     19 <
   0  -5   6   1452.70   1326.50    103.20     19 o
   0  -4   5    228.88    323.30     96.60     19 o
   0   3  -4    482.42    264.80    125.80     19 <
   0   6  -8     16.41     88.40     65.50     19 <
   0   7 -10      6.62     -0.50     56.20     19 <
   1  -6   7     52.81    126.00     84.30     19 <
   1  -5   6     69.52     -6.60     96.50     19 <
   1   2  -3    206.17    206.40    128.30     19 <
   1   5  -7     41.25    104.30     69.70     19 <
   2  -7   8     69.47    135.80     79.60     19 <
   2  -6   7     17.72     14.10     89.70     19 <
   2   2  -3   2411.30   2838.10    139.50     19 o
   2   4  -6     28.13      4.20     73.40     19 <
   2   5  -7     10.17     53.10     63.70     19 <
   2   6  -9     81.51     95.40     53.30     19 <
   3  -8   9     31.86     89.90     74.40     19 <
   3   1  -2     55.09     78.20    102.80     19 <
   3   3  -5    495.07    351.50     79.60     19 o
   3   4  -6    120.72     52.90     60.30     19 <
   3   5  -8      9.07     60.20     53.00     19 <
   3   6  -9      7.17     47.50     44.50     19 <
   4  -4   4    355.60    848.00    165.00     19 o
   4   0  -1    523.90    459.00    102.30     19 o
   4   2  -4    142.70    228.20     74.00     19 o
   4   3  -5      8.79     10.10     63.50     19 <
   4   5  -8     48.35     33.50     50.90     19 <
   5  -5   5    863.93    437.70    139.80     19 o
   5  -1   0    339.72    329.00     86.60     19 o
   5   1  -3     52.38     66.50     67.00     19 <
   5   2  -4    757.62    858.00     82.80     19 o
   5   3  -5      2.83      9.00     62.20     19 <
   5   4  -7    145.13    114.30     53.70     19 <
   5   5  -8     13.90    -15.00     42.10     19 <
   6  -3   2   1417.50   1283.80    107.80     19 o
   6  -2   1    538.01    397.70     88.20     19 o
   6   0  -2     37.88     -2.30     67.00     19 <
   6   1  -3     42.08     64.60     61.80     19 <
   6   2  -4    851.24    616.40     78.40     19 o
   6   3  -6      8.06     11.60     48.50     19 <
   6   4  -7    133.67     97.30     46.80     19 <
   7  -4   3    136.66      1.90     81.20     19 <
   7  -3   2    158.35     33.70     80.70     19 <
   7  -1  -1    181.71     84.20     66.20     19 <
   7   0  -2     49.88     94.50     58.50     19 <
   7   1  -3     24.48    -11.80     57.30     19 <
   7   2  -5     89.52     51.00     50.10     19 <
   7   3  -6      4.93      4.80     42.20     19 <
   8  -5   4    104.95    240.70     68.30     19 o
   8  -4   3     77.10     52.50     59.10     19 <
   8  -2   0     14.59     34.50     58.20     19 <
   8  -1  -1    414.46    105.00     60.80     19 <
   8   0  -2      8.88    -54.70     52.70     19 <
   8   1  -4    142.62    -11.70     53.80     19 <
   8   2  -5     29.70      0.10     40.00     19 <
   9  -5   4     30.00     39.30     32.30     19 <
   9  -3   1      4.71    -23.60     51.60     19 <
   9  -2   0     25.58     52.70     52.10     19 <
   9  -1  -1    124.84     34.60     47.50     19 <
   9   0  -3     23.17    -70.50     47.40     19 <
   9   1  -4     92.16     53.00     42.50     19 <
  10  -4   2     21.14    -41.60     49.80     19 <
  10  -3   1      4.71    -62.90     44.40     19 <
  10  -2   0     17.51     71.50     39.40     19 <
 -10  -2   0      7.84     -5.90     42.10     21 <
 -10  -1  -1    144.65     49.80     49.40     21 <
 -10   0  -2     14.87     35.60     49.20     21 <
 -10   1  -3     18.51    -18.40     56.50     21 <
 -10   2  -4     95.90    141.80     58.40     21 <
 -10   3  -5    119.28    175.80     55.30     21 o
  -9  -4   2     13.40    -21.40     44.10     21 <
  -9  -3   1     79.12     23.50     49.90     21 <
  -9  -2   0     12.92     69.10     50.20     21 <
  -9  -1  -1     43.77    115.70     57.40     21 <
  -9   0  -2    104.21     93.50     61.70     21 <
  -8  -5   3      2.08    -11.10     46.10     21 <
  -8  -4   2     40.79      5.30     49.70     21 <
  -7  -2   1    175.85    169.40     64.80     21 <
  -7  -1   0     90.79    158.50     66.40     21 <
  -7   0  -1    126.91     76.30     68.20     21 <
  -7   1  -2     17.95    112.10     81.50     21 <
  -7   2  -3    106.52    220.90     79.90     21 <
  -6  -5   4     64.59     84.20     54.80     21 <
  -6  -4   3     26.83     47.90     60.10     21 <
  -6  -3   2    296.55    153.60     69.80     21 <
  -6  -2   1    176.90    303.50     72.10     21 o
  -6  -1   0     15.06     75.60     77.40     21 <
  -6   0  -1    379.72    295.80     85.60     21 o
  -6   1  -2    676.03    674.70     95.70     21 o
  -6   2  -3    185.78    367.20     94.20     21 o
  -6   3  -4   4431.40   3824.00    139.10     21 o
  -6   4  -5    757.52    784.80    114.10     21 o
  -5  -6   5    137.11     92.50     54.70     21 <
  -5  -5   4     18.05    -29.00     57.60     21 <
  -5  -4   3     12.88     60.40     69.10     21 <
  -5  -3   2   1154.10   1229.00     97.90     21 o
  -5  -2   1     10.22    -14.80     76.70     21 <
  -5  -1   0    108.09    239.90     89.70     21 <
  -5   0  -1     38.62    -35.90    102.70     21 <
  -4  -7   6      4.55     36.50     50.80     21 <
  -4  -6   5    119.98    109.60     63.70     21 <
  -4  -5   4     84.48     93.00     68.10     21 <
  -4  -4   3     64.13     -3.80     74.00     21 <
  -4  -3   2   2361.40   2522.40    119.30     21 o
  -4   8  -9     38.45     96.90     94.50     21 <
  -3  -8   7     80.42    118.50     50.10     21 <
  -3  -7   6     29.44    -31.20     55.10     21 <
  -3  -6   5     87.32    189.40     71.90     21 <
  -2  -8   7     26.57     33.10     55.30     21 <
  -2  -7   6    196.13     30.30     63.50     21 <
  -1  -9   8     11.27    100.40     49.90     21 <
   0  -1   1    334.57    390.60    358.00     21 <
   0   1  -1    433.15    309.80    377.60     21 <
   0   2  -2   1110.60   1444.60    210.10     21 o
   0   3  -3  15476.00  14846.40    245.70     21 o
   0   4  -4     42.45    339.80    122.30     21 <
   0   5  -5   2842.40   2857.20    133.40     21 o
   0   6  -6    120.49    160.50     91.60     21 <
   1  -4   4    412.38    938.20    149.50     21 o
   1  -3   3   2263.90   2899.70    217.20     21 o
   1   3  -3   4370.20   4501.00    161.30     21 o
   1   4  -4    113.06    227.90     99.40     21 <
   1   5  -5    162.42    304.40     88.90     21 o
   1   6  -6    278.62    228.30     79.20     21 <
   1   7  -7    192.48    115.80     67.40     21 <
   1   8  -8    205.00    249.90     62.00     21 o
   2  -6   6    252.93    429.90    117.80     21 o
   2  -5   5    774.68   1095.20    147.80     21 o
   2   4  -4    157.64    220.60     82.70     21 <
   2   5  -5     74.31    294.50     80.30     21 o
   2   6  -6    154.33    104.10     69.60     21 <
   2   7  -7    142.00    197.40     56.90     21 o
   2   8  -8     24.12     14.00     52.00     21 <
   3  -7   7   1716.70   1328.00    125.80     21 o
   3  -6   6     78.84    400.10    155.90     21 <
   3   5  -5    324.46    408.80     74.60     21 o
   3   6  -6     20.10    -17.60     63.40     21 <
   3   7  -7    100.70     61.90     54.40     21 <
   4  -8   8    118.18    196.40    105.30     21 <
   4   6  -6     24.25     -4.10     56.40     21 <
   4   7  -7      4.74     15.40     46.30     21 <
   5   6  -6      5.86     51.40     47.70     21 <
   6   6  -6     23.49     32.80     44.40     21 <
   7   0   1    108.33    255.30     71.20     21 o
   7   1   0     35.36    114.50     69.80     21 <
   7   2  -1    133.64     60.50     63.50     21 <
   7   3  -2      2.80    -44.40     56.20     21 <
   7   4  -3    103.12    165.40     54.70     21 o
   7   5  -4    243.26     80.70     52.60     21 <
   8  -2   3     87.07     77.90     69.80     21 <
   8  -1   2     34.72     33.20     61.70     21 <
   8   0   1     46.71    146.30     64.10     21 <
   8   1   0    181.63    147.70     59.20     21 <
   8   2  -1     19.59     81.80     54.90     21 <
   8   3  -2     11.70     37.20     49.00     21 <
   8   4  -3     18.23    -11.30     45.00     21 <
   8   5  -4     16.56     14.40     44.30     21 <
   9  -3   4     43.58    151.40     63.50     21 <
   9  -2   3     83.49     -3.30     59.50     21 <
   9  -1   2     44.62     47.80     54.10     21 <
   9   0   1     46.12     85.00     50.00     21 <
   9   1   0    163.60    134.10     54.40     21 <
   9   2  -1     18.28     -5.80     47.10     21 <
   9   3  -2     21.49     28.10     45.00     21 <
  10  -3   4     35.24     56.40     49.50     21 <
  10  -2   3    163.85    215.50     57.60     21 o
  10  -1   2     17.51      3.80     49.30     21 <
  10   0   1     33.91     58.40     44.80     21 <
  10   1   0     21.29     17.50     45.60     21 <
  10   2  -1      2.37     55.80     43.00     21 <
 -10  -2   0     10.95     -5.90     42.10     22 <
 -10  -1  -1    147.21     49.80     49.40     22 <
 -10   0  -2      9.85     35.60     49.20     22 <
 -10   1  -3     14.54    -18.40     56.50     22 <
 -10   2  -4    120.28    141.80     58.40     22 <
 -10   3  -5     78.86    175.80     55.30     22 o
  -9  -4   2     12.04    -21.40     44.10     22 <
  -9  -3   1     84.89     23.50     49.90     22 <
  -9  -2   0     10.32     69.10     50.20     22 <
  -8  -5   3      3.58    -11.10     46.10     22 <
  -7  -5   4    229.68     64.70     52.00     22 <
  -7  -4   3     62.69    100.80     50.90     22 <
  -7  -3   2     14.62     64.70     57.50     22 <
  -7  -2   1    153.40    169.40     64.80     22 <
  -7  -1   0    103.82    158.50     66.40     22 <
  -7   0  -1    113.93     76.30     68.20     22 <
  -7   1  -2     41.97    112.10     81.50     22 <
  -7   2  -3    150.78    220.90     79.90     22 <
  -6  -6   5     33.26    -17.20     47.50     22 <
  -6  -5   4     83.95     84.20     54.80     22 <
  -6  -4   3     28.49     47.90     60.10     22 <
  -6  -3   2    255.47    153.60     69.80     22 <
  -6  -2   1    191.36    303.50     72.10     22 o
  -6  -1   0     29.17     75.60     77.40     22 <
  -6   0  -1    396.18    295.80     85.60     22 o
  -6   1  -2    600.81    674.70     95.70     22 o
  -6   2  -3    190.97    367.20     94.20     22 o
  -6   3  -4   3836.70   3824.00    139.10     22 o
  -6   4  -5    585.23    784.80    114.10     22 o
  -5  -6   5    143.39     92.50     54.70     22 <
  -5  -5   4     20.94    -29.00     57.60     22 <
  -5  -4   3     23.04     60.40     69.10     22 <
  -5  -3   2   1258.50   1229.00     97.90     22 o
  -5  -2   1      9.03    -14.80     76.70     22 <
  -5  -1   0    131.79    239.90     89.70     22 <
  -5   6  -7   4926.40   4272.20    257.30     22 o
  -4  -7   6     14.89     36.50     50.80     22 <
  -4  -6   5    121.42    109.60     63.70     22 <
  -4  -5   4    105.81     93.00     68.10     22 <
  -4  -4   3     63.55     -3.80     74.00     22 <
  -4   8  -9     44.58     96.90     94.50     22 <
  -3  -8   7    104.40    118.50     50.10     22 <
  -3  -7   6     11.34    -31.20     55.10     22 <
  -3  -6   5     62.67    189.40     71.90     22 <
  -3   8  -9    118.80     40.50     76.40     22 <
  -2  -8   7     14.04     33.10     55.30     22 <
  -1  -9   8      6.58    100.40     49.90     22 <
   0  -3   3  13707.00  12102.80    225.20     22 o
   0  -2   2    715.03   1463.10    210.30     22 o
   0  -1   1    507.33    390.60    358.00     22 <
   0   1  -1    362.74    309.80    377.60     22 <
   0   2  -2   1159.20   1444.60    210.10     22 o
   0   3  -3  14511.00  14846.40    245.70     22 o
   0   4  -4     34.03    339.80    122.30     22 <
   1  -5   5   1063.60   1052.20    123.00     22 o
   1  -4   4    344.22    938.20    149.50     22 o
   1   3  -3   4255.30   4501.00    161.30     22 o
   1   4  -4    103.00    227.90     99.40     22 <
   1   5  -5    160.96    304.40     88.90     22 o
   1   6  -6    286.04    228.30     79.20     22 <
   1   7  -7    179.83    115.80     67.40     22 <
   2  -6   6    113.27    429.90    117.80     22 o
   2  -5   5    697.16   1095.20    147.80     22 o
   2   4  -4    160.10    220.60     82.70     22 <
   2   5  -5     54.04    294.50     80.30     22 o
   2   6  -6    147.07    104.10     69.60     22 <
   2   7  -7    138.06    197.40     56.90     22 o
   2   8  -8     24.75     14.00     52.00     22 <
   3  -7   7   1465.30   1328.00    125.80     22 o
   3   4  -4    497.02    904.30     89.10     22 o
   3   5  -5    331.28    408.80     74.60     22 o
   3   6  -6     14.43    -17.60     63.40     22 <
   3   7  -7     67.53     61.90     54.40     22 <
   4  -8   8    299.99    196.40    105.30     22 <
   4   5  -5     25.34     53.00     66.00     22 <
   4   6  -6     30.18     -4.10     56.40     22 <
   4   7  -7      3.20     15.40     46.30     22 <
   5   5  -5     60.10    105.50     62.10     22 <
   5   6  -6      6.29     51.40     47.70     22 <
   6   5  -5     26.51     48.30     49.20     22 <
   6   6  -6     21.50     32.80     44.40     22 <
   7   5  -5     33.66     59.20     44.10     22 <
   8  -1   2     52.57     33.20     61.70     22 <
   8   0   1     50.48    146.30     64.10     22 <
   8   1   0    154.97    147.70     59.20     22 <
   8   2  -1     20.08     81.80     54.90     22 <
   8   3  -2      2.25     37.20     49.00     22 <
   8   4  -3     13.94    -11.30     45.00     22 <
   8   5  -4     21.48     14.40     44.30     22 <
   9  -3   4     52.72    151.40     63.50     22 <
   9  -2   3     70.87     -3.30     59.50     22 <
   9  -1   2     27.40     47.80     54.10     22 <
   9   0   1     42.90     85.00     50.00     22 <
   9   1   0    139.48    134.10     54.40     22 <
   9   2  -1     27.05     -5.80     47.10     22 <
   9   3  -2     24.35     28.10     45.00     22 <
  10  -3   4     15.75     56.40     49.50     22 <
  10  -2   3    167.72    215.50     57.60     22 o
  10  -1   2     10.37      3.80     49.30     22 <
  10   0   1     37.24     58.40     44.80     22 <
  10   1   0     39.10     17.50     45.60     22 <
  10   2  -1      2.10     55.80     43.00     22 <
 -10  -3   0     15.17    -24.10     43.30     23 <
 -10   0  -2     72.36     35.60     49.20     23 <
 -10   1  -3     32.67    -18.40     56.50     23 <
 -10   2  -4    105.51    141.80     58.40     23 <
 -10   3  -5    133.33    175.80     55.30     23 o
  -9  -3   1     53.17     23.50     49.90     23 <
  -9  -2   0     34.40     69.10     50.20     23 <
  -9  -1  -1     21.16    115.70     57.40     23 <
  -9   0  -2    120.18     93.50     61.70     23 <
  -9   1  -3    194.26    255.80     63.90     23 o
  -9   2  -4     47.35    141.80     61.40     23 <
  -9   3  -5      5.43     11.20     62.00     23 <
  -9   4  -6      5.89    -53.90     63.50     23 <
  -9   5  -7     22.10    177.70     62.40     23 <
  -8  -5   3      2.21    -11.10     46.10     23 <
  -8  -4   2     86.72      5.30     49.70     23 <
  -8  -3   1    305.73    522.50     63.70     23 o
  -8  -2   0     49.46     99.20     57.50     23 <
  -8  -1  -1      1.00     -7.00     64.90     23 <
  -8   0  -2     85.89    497.50     75.70     23 o
  -7  -5   3    211.25     68.00     55.20     23 <
  -7  -4   2    107.69    -77.10     53.50     23 <
  -7  -3   1     77.26    165.10     70.50     23 <
  -7  -2   0     42.78    117.90     65.00     23 <
  -6  -6   4    219.63    135.00     52.80     23 <
  -6  -5   3    244.90    197.20     57.50     23 o
  -6   2  -3    240.97    367.20     94.20     23 o
  -6   3  -4   4135.50   3824.00    139.10     23 o
  -6   4  -5    753.94    784.80    114.10     23 o
  -5  -7   5    178.72     69.60     54.10     23 <
  -5  -6   4    131.88    251.30     57.90     23 o
  -5  -2   1     64.01    -14.80     76.70     23 <
  -5  -1   0    115.60    239.90     89.70     23 <
  -5   0  -1     25.92    -35.90    102.70     23 <
  -5   1  -2   2398.30   2184.30    129.70     23 o
  -5   2  -3     25.57    -44.60    105.30     23 <
  -4  -8   6     20.19    -41.70     48.80     23 <
  -4  -4   3     52.39     -3.80     74.00     23 <
  -4  -3   2   2810.90   2522.40    119.30     23 o
  -4  -2   1     26.27    293.30     86.70     23 o
  -4  -1   0     16.74    144.80    106.90     23 <
  -3  -6   5     92.60    189.40     71.90     23 <
  -3  -5   4   1008.00    758.70     85.60     23 o
  -3  -4   3    143.80    103.10     80.80     23 <
  -3  -3   2     68.06    160.80     95.50     23 <
  -2  -7   6    244.76     30.30     63.50     23 <
  -2  -6   5    156.38    109.00     77.20     23 <
  -2  -5   4   1322.30   1532.00    100.70     23 o
  -1  -8   7     82.84     71.40     61.90     23 <
  -1  -7   6    659.44    525.80     81.60     23 o
  -1  -6   5    771.36    829.50     93.90     23 o
  -1   3  -3   1964.90   2727.50    226.00     23 o
  -1   4  -4    127.08    593.20    147.90     23 o
  -1   5  -5   1168.40   1175.40    126.70     23 o
  -1   6  -6     81.65    118.50     96.70     23 <
  -1   7  -7     22.37    153.20     81.60     23 <
  -1   8  -8     16.96    -34.50     67.20     23 <
   0  -9   8     33.22     31.00     55.50     23 <
   0  -8   7     36.76     91.70     69.70     23 <
   0   6  -6    137.04    160.50     91.60     23 <
   0   7  -7      8.24    -78.70     72.60     23 <
   0   8  -8     19.76     -7.70     60.50     23 <
   1  -9   8     32.61     62.60     63.20     23 <
   1   8  -8    223.68    249.90     62.00     23 o
   2  -4   4   6721.30   6506.50    247.50     23 o
   3  -5   5    637.08    721.00    243.90     23 <
   4   3  -2   2595.60   2589.50    119.30     23 o
   4   4  -3     56.35    -31.40     73.80     23 <
   4   5  -4    131.85    212.30     70.90     23 <
   4   6  -5    206.93    323.60     62.60     23 o
   4   7  -6      7.73    -59.90     52.80     23 <
   5   0   1     42.75    -10.10     97.80     23 <
   5   1   0    139.35    -23.10     86.80     23 <
   5   2  -1     59.74     54.70     78.90     23 <
   5   3  -2   1092.50   1169.40     91.50     23 o
   5   4  -3     20.34     21.50     65.80     23 <
   5   5  -4     37.42    100.20     55.80     23 <
   5   6  -5    265.05    112.40     53.30     23 <
   5   7  -6     40.08    -38.20     49.20     23 <
   6  -1   2    715.80    602.00     91.80     23 o
   6   0   1    165.87    270.90     85.30     23 o
   6   1   0     26.08    175.60     74.40     23 <
   6   2  -1    114.31    221.00     76.60     23 <
   6   3  -2    289.68    177.30     67.40     23 <
   6   4  -3     25.85     48.20     58.70     23 <
   6   5  -4     72.10     -4.60     51.80     23 <
   6   6  -5      5.22     11.70     47.00     23 <
   7  -3   4    157.96    146.70     83.80     23 <
   7  -2   3    161.52    135.00     77.00     23 <
   7  -1   2    109.08    147.20     77.10     23 <
   7   0   1    131.88    255.30     71.20     23 o
   7   1   0     61.94    114.50     69.80     23 <
   7   2  -1    177.21     60.50     63.50     23 <
   7   3  -2      2.74    -44.40     56.20     23 <
   7   4  -3     85.68    165.40     54.70     23 o
   7   5  -4    273.81     80.70     52.60     23 <
   7   6  -5      2.84     76.90     43.10     23 <
   8  -4   5    549.16    624.30     84.00     23 o
   8  -3   4      4.83    -23.90     68.60     23 <
   8  -2   3    111.91     77.90     69.80     23 <
   8  -1   2     30.04     33.20     61.70     23 <
   8   0   1     59.78    146.30     64.10     23 <
   8   1   0    112.78    147.70     59.20     23 <
   8   2  -1     23.60     81.80     54.90     23 <
   8   3  -2      1.67     37.20     49.00     23 <
   8   4  -3     50.10    -11.30     45.00     23 <
   8   5  -4     25.07     14.40     44.30     23 <
   9  -4   5     62.09     80.20     61.90     23 <
   9  -3   4     14.27    151.40     63.50     23 <
   9  -2   3    157.17     -3.30     59.50     23 <
   9  -1   2     64.03     47.80     54.10     23 <
   9   0   1     27.57     85.00     50.00     23 <
   9   1   0    130.82    134.10     54.40     23 <
   9   2  -1     15.32     -5.80     47.10     23 <
   9   3  -2     40.41     28.10     45.00     23 <
  10  -3   4     10.32     56.40     49.50     23 <
  10  -2   3    207.86    215.50     57.60     23 o
  10  -1   2     13.07      3.80     49.30     23 <
  10   0   1     12.87     58.40     44.80     23 <
 -10  -2   0      8.78     -5.90     42.10     24 <
 -10  -1  -1    142.17     49.80     49.40     24 <
 -10   0  -2     13.14     35.60     49.20     24 <
 -10   1  -3     15.30    -18.40     56.50     24 <
 -10   2  -4    103.84    141.80     58.40     24 <
 -10   3  -5    136.68    175.80     55.30     24 o
  -9  -4   2     12.59    -21.40     44.10     24 <
  -9  -3   1     82.67     23.50     49.90     24 <
  -9  -2   0     12.61     69.10     50.20     24 <
  -9  -1  -1     39.40    115.70     57.40     24 <
  -9   0  -2    116.01     93.50     61.70     24 <
  -9   1  -3    363.68    255.80     63.90     24 o
  -9   2  -4     55.46    141.80     61.40     24 <
  -9   3  -5     17.74     11.20     62.00     24 <
  -9   4  -6     14.34    -53.90     63.50     24 <
  -9   5  -7     18.10    177.70     62.40     24 <
  -8  -5   3      3.77    -11.10     46.10     24 <
  -8  -4   2     28.30      5.30     49.70     24 <
  -8  -3   1    436.01    522.50     63.70     24 o
  -8  -2   0     12.59     99.20     57.50     24 <
  -8  -1  -1      1.54     -7.00     64.90     24 <
  -8   0  -2    114.77    497.50     75.70     24 o
  -7  -5   3    261.24     68.00     55.20     24 <
  -7  -4   2     32.41    -77.10     53.50     24 <
  -7  -3   1     70.28    165.10     70.50     24 <
  -6  -6   4    121.65    135.00     52.80     24 <
  -5  -7   5    270.84     69.60     54.10     24 <
  -5  -3   2   1264.40   1229.00     97.90     24 o
  -5  -2   1      9.05    -14.80     76.70     24 <
  -5  -1   0    105.52    239.90     89.70     24 <
  -5   0  -1     37.65    -35.90    102.70     24 <
  -5   1  -2   2179.30   2184.30    129.70     24 o
  -5   2  -3     19.78    -44.60    105.30     24 <
  -5   3  -4    121.80    327.10    117.70     24 <
  -5   4  -5    711.99    480.30    137.30     24 o
  -5   5  -6    211.50    331.90    165.40     24 <
  -5   6  -7   4279.80   4272.20    257.30     24 o
  -4  -6   5    116.69    109.60     63.70     24 <
  -4  -5   4     86.50     93.00     68.10     24 <
  -4  -4   3     70.97     -3.80     74.00     24 <
  -4  -3   2   2322.80   2522.40    119.30     24 o
  -4  -2   1     28.12    293.30     86.70     24 o
  -4  -1   0     25.80    144.80    106.90     24 <
  -3  -7   6     20.45    -31.20     55.10     24 <
  -3  -6   5     85.88    189.40     71.90     24 <
  -3  -5   4    755.86    758.70     85.60     24 o
  -3  -4   3     66.14    103.10     80.80     24 <
  -2  -8   7     25.29     33.10     55.30     24 <
  -2  -7   6    224.37     30.30     63.50     24 <
  -2  -6   5    145.10    109.00     77.20     24 <
  -1  -9   8     10.20    100.40     49.90     24 <
  -1  -8   7    168.73     71.40     61.90     24 <
  -1  -7   6    788.29    525.80     81.60     24 o
   0  -9   8     12.15     31.00     55.50     24 <
   0   3  -3  15775.00  14846.40    245.70     24 o
   0   4  -4     41.01    339.80    122.30     24 <
   0   5  -5   2925.90   2857.20    133.40     24 o
   0   6  -6    152.42    160.50     91.60     24 <
   0   7  -7      8.42    -78.70     72.60     24 <
   0   8  -8      6.21     -7.70     60.50     24 <
   1  -3   3   2147.70   2899.70    217.20     24 o
   1   6  -6    299.02    228.30     79.20     24 <
   1   7  -7    189.65    115.80     67.40     24 <
   1   8  -8    206.33    249.90     62.00     24 o
   2  -5   5    760.04   1095.20    147.80     24 o
   2   7  -7    133.72    197.40     56.90     24 o
   2   8  -8     20.14     14.00     52.00     24 <
   3  -6   6     57.22    400.10    155.90     24 <
   4  -7   7    172.19    500.60    155.10     24 o
   5   1   0    111.11    -23.10     86.80     24 <
   5   2  -1     14.19     54.70     78.90     24 <
   5   3  -2   1448.40   1169.40     91.50     24 o
   5   4  -3     25.00     21.50     65.80     24 <
   5   5  -4     29.02    100.20     55.80     24 <
   5   6  -5     52.95    112.40     53.30     24 <
   5   7  -6     48.19    -38.20     49.20     24 <
   6  -1   2    412.02    602.00     91.80     24 o
   6   0   1    140.08    270.90     85.30     24 o
   6   1   0     14.21    175.60     74.40     24 <
   6   2  -1    169.82    221.00     76.60     24 <
   6   3  -2    268.31    177.30     67.40     24 <
   6   4  -3     39.22     48.20     58.70     24 <
   6   5  -4     38.76     -4.60     51.80     24 <
   6   6  -5      5.72     11.70     47.00     24 <
   7  -3   4    123.35    146.70     83.80     24 <
   7  -2   3    142.91    135.00     77.00     24 <
   7  -1   2     22.15    147.20     77.10     24 <
   7   0   1    130.46    255.30     71.20     24 o
   7   1   0     20.18    114.50     69.80     24 <
   7   2  -1    143.92     60.50     63.50     24 <
   7   3  -2      3.59    -44.40     56.20     24 <
   7   4  -3    112.53    165.40     54.70     24 o
   7   5  -4    228.07     80.70     52.60     24 <
   7   6  -5      1.16     76.90     43.10     24 <
   8  -4   5    637.36    624.30     84.00     24 o
   8  -3   4     25.07    -23.90     68.60     24 <
   8  -2   3     75.30     77.90     69.80     24 <
   8  -1   2     41.87     33.20     61.70     24 <
   8   0   1     59.19    146.30     64.10     24 <
   8   1   0    180.09    147.70     59.20     24 <
   8   2  -1     20.45     81.80     54.90     24 <
   8   3  -2     11.53     37.20     49.00     24 <
   8   4  -3     17.64    -11.30     45.00     24 <
   8   5  -4     17.68     14.40     44.30     24 <
   9  -4   5     61.26     80.20     61.90     24 <
   9  -3   4     52.63    151.40     63.50     24 <
   9  -2   3     83.98     -3.30     59.50     24 <
   9  -1   2     41.65     47.80     54.10     24 <
   9   0   1     45.36     85.00     50.00     24 <
   9   1   0    173.90    134.10     54.40     24 <
   9   2  -1     19.99     -5.80     47.10     24 <
   9   3  -2     16.45     28.10     45.00     24 <
  10  -3   4     25.43     56.40     49.50     24 <
  10  -2   3    155.80    215.50     57.60     24 o
  10  -1   2     14.84      3.80     49.30     24 <
  10   0   1     37.34     58.40     44.80     24 <
  10   1   0     29.34     17.50     45.60     24 <
  10   2  -1      3.31     55.80     43.00     24 <
 -10  -4  -1     43.09    -14.00     43.60     25 <
 -10  -2  -2     15.98    -45.90     45.20     25 <
 -10  -1  -3      9.07     42.60     48.30     25 <
 -10   0  -4      7.27    -18.30     50.20     25 <
 -10   1  -5     11.93     36.80     50.50     25 <
  -9  -6   1      4.86     75.70     33.10     25 <
  -9  -5   1      2.22     -6.50     44.40     25 <
  -9  -4   0    592.28    417.20     58.20     25 o
  -9  -3  -1     22.69     32.20     49.50     25 <
  -9  -2  -2     58.69    -26.80     52.20     25 <
  -9   2  -5     49.81    134.00     58.80     25 <
  -9   3  -6     49.04    169.20     61.00     25 <
  -9   4  -7      7.86     78.70     64.10     25 <
  -8  -6   2      9.85    -21.50     45.40     25 <
  -8  -5   1     26.24      4.30     51.10     25 <
  -8  -4   0    386.01    310.30     61.40     25 o
  -8  -1  -2    580.75    484.50     78.00     25 o
  -8   0  -3      7.75    139.00     67.10     25 <
  -8   1  -4     43.88     51.80     70.00     25 <
  -7  -6   2     51.67      8.40     48.50     25 <
  -7  -3   0     35.94    136.30     64.70     25 <
  -7  -2  -1      9.69    -24.90     70.40     25 <
  -7  -1  -2     76.42     55.70     63.20     25 <
  -7   5  -7     34.24     67.70     91.10     25 <
  -7   6  -8    327.29    503.50    104.50     25 o
  -6  -5   2     22.51     17.30     58.70     25 <
  -6  -4   1   2761.30   2267.70    103.90     25 o
  -6  -3   0   1532.30   1432.70     88.60     25 o
  -6   1  -3    285.45    148.20     85.50     25 <
  -6   2  -4    242.37    154.00     95.30     25 <
  -5  -7   4    205.09    139.90     58.80     25 <
  -5  -6   3     31.36      3.50     55.20     25 <
  -5  -5   2     44.81     -2.60     62.00     25 <
  -5  -2   0    403.19    158.50     88.40     25 <
  -5  -1  -1   1370.30   1434.10    110.40     25 o
  -5   0  -2    283.48    405.20    104.10     25 o
  -4  -8   5      4.53     36.90     50.00     25 <
  -4  -7   4     92.32    119.90     63.20     25 <
  -4  -4   2    127.75    139.70     80.20     25 <
  -4  -3   1   1466.60   1372.40    106.70     25 o
  -4   3  -4   7605.90   7006.90    211.40     25 o
  -3  -9   6      4.31      7.20     46.80     25 <
  -3  -6   4    153.60     -4.50     69.30     25 <
  -3  -5   3     22.67     -9.90     72.50     25 <
  -3   0  -1   9729.50  11407.30    231.80     25 o
  -3   1  -2    983.57    500.50    178.10     25 <
  -2  -7   5    232.17    253.40     66.10     25 o
  -2  -6   4     26.69    126.40     68.10     25 <
  -2  -2   1    325.52    351.70    133.20     25 <
  -2   6  -6    174.85    507.50    120.50     25 o
  -2   7  -7    535.41    215.90     96.80     25 <
  -1  -9   7     58.16     71.60     48.30     25 <
  -1  -8   6    283.46    198.80     65.30     25 o
  -1  -4   3   1547.00   1783.20    125.00     25 o
   0  -9   7     52.63     90.10     58.20     25 <
   0  -5   4    137.17    190.10    101.90     25 <
   0   7  -6    616.16    497.30     83.80     25 o
   0   8  -7     49.30    174.20     65.40     25 <
   0   9  -8      6.55     -8.40     57.10     25 <
   1  -7   6     30.19    -36.80     85.80     25 <
   1  -2   2    311.61    562.10    360.90     25 <
   1   4  -3   2066.50   1847.90    127.80     25 o
   1   5  -4    546.34    796.00     98.80     25 o
   1   6  -5    410.80    808.00     93.00     25 o
   1   7  -6    665.90    460.70     76.20     25 o
   1   8  -7     83.67     37.90     58.10     25 <
   2  -8   7    482.78    375.40     88.60     25 o
   2   2  -1    281.98    378.60    130.60     25 <
   2   3  -2   2336.90   1314.30    126.60     25 o
   3   0   1   9866.50  11333.50    221.70     25 o
   3   6  -4    180.59    169.10     70.10     25 <
   3   7  -5     14.72     16.30     57.10     25 <
   3   8  -6     13.08     41.60     49.30     25 <
   4  -2   3     95.70     55.20    135.20     25 <
   4   4  -2     53.78    176.40     81.90     25 <
   4   5  -3    104.87    113.10     65.10     25 <
   4   6  -4    594.66    559.00     69.80     25 o
   4   7  -5      9.54     51.30     53.10     25 <
   4   8  -6     45.13     -6.20     46.80     25 <
   5  -8   8    206.69    322.40    166.80     25 <
   5   2   0    382.81    262.40     87.90     25 <
   5   3  -1    146.11    287.80     77.10     25 o
   5   4  -2    220.57    195.00     75.40     25 <
   5   5  -3      5.94     34.80     58.80     25 <
   6  -5   6     63.16    214.20    107.40     25 <
   6   0   2   1068.70    644.90     86.00     25 o
   6   1   1    463.12    289.10     74.60     25 o
   6   2   0    188.41    122.20     75.30     25 <
   6   6  -3     60.06     25.90     51.80     25 <
   6   7  -4    172.67     57.30     48.00     25 <
   7  -6   7    192.54    167.00     88.80     25 <
   7  -2   4     30.34     28.50     80.00     25 <
   7  -1   3    276.76    165.00     77.90     25 <
   7   0   2    386.07    246.40     73.90     25 o
   7   4  -1      5.93    194.20     57.40     25 o
   7   5  -2     31.60     17.80     43.90     25 <
   7   6  -3    160.47    191.40     51.40     25 o
   7   7  -4     21.97    -29.40     39.70     25 <
   8  -3   5     36.26    200.20     72.20     25 <
   8  -2   4      8.75     88.80     64.90     25 <
   8   2   1     80.07     45.10     55.00     25 <
   8   3   0     31.94     40.30     47.80     25 <
   8   4  -1     77.73      2.20     50.50     25 <
   8   5  -2     11.31     82.10     45.00     25 <
   8   6  -3    231.85    202.40     43.10     25 o
   9   0   3    108.98    155.70     56.20     25 <
   9   1   2    106.47    198.90     59.20     25 o
   9   2   1     55.99     54.20     50.00     25 <
   9   3   0      7.66     57.70     48.10     25 <
   9   4  -1     41.94     20.00     41.70     25 <
  10  -2   5     29.19     67.50     51.40     25 <
  10  -1   4     50.19     25.30     48.90     25 <
  10   0   3     27.59     92.30     46.10     25 <
  10   1   2      7.84     53.10     43.30     25 <
  10   2   1     22.05    -55.00     44.50     25 <
  10   4   0     82.38     27.20     42.10     25 <
 -10  -4  -1      4.30    -14.00     43.60     26 <
 -10  -3  -2      2.45     41.00     43.80     26 <
 -10  -2  -3    214.45    199.10     56.20     26 o
 -10   0  -4      8.95    -18.30     50.20     26 <
 -10   1  -5     12.83     36.80     50.50     26 <
 -10   2  -6     33.68    129.70     52.90     26 <
  -9  -6   1      9.73     75.70     33.10     26 <
  -9  -5   0      5.63     53.30     49.30     26 <
  -9  -4  -1     99.97    112.90     47.40     26 <
  -9  -2  -2     49.28    -26.80     52.20     26 <
  -9  -1  -3    721.72    766.40     76.60     26 o
  -9   0  -4      7.58     78.20     58.10     26 <
  -9   4  -7      7.22     78.70     64.10     26 <
  -8  -6   1      0.93      0.50     42.40     26 <
  -8  -4   0    386.56    310.30     61.40     26 o
  -8  -3  -1      5.95     93.20     56.20     26 <
  -8  -2  -2     11.04     43.30     58.60     26 <
  -8   1  -4     74.35     51.80     70.00     26 <
  -8   2  -5     93.09     67.60     70.50     26 <
  -8   3  -6    527.60    634.50     85.70     26 o
  -7  -6   2     56.86      8.40     48.50     26 <
  -7  -5   1    441.11    385.90     60.80     26 o
  -7  -4   0    275.98    329.60     68.80     26 o
  -7  -1  -2     76.90     55.70     63.20     26 <
  -7   0  -3     38.20    199.70     78.60     26 <
  -7   5  -7     16.55     67.70     91.10     26 <
  -7   6  -8    308.45    503.50    104.50     26 o
  -6  -7   3    277.49    373.90     54.30     26 o
  -6  -6   2     16.06     -8.40     51.80     26 <
  -6  -3   0   1500.80   1432.70     88.60     26 o
  -6  -2  -1     23.86     12.80     71.30     26 <
  -6   2  -4    184.94    154.00     95.30     26 <
  -6   3  -5   1793.20   1862.80    125.90     26 o
  -5  -8   4    114.11    113.10     51.20     26 <
  -5  -5   2     62.49     -2.60     62.00     26 <
  -5  -4   1   2967.90   2598.40    109.60     26 o
  -5   0  -2    419.59    405.20    104.10     26 o
  -4  -9   5      2.97    114.30     43.30     26 <
  -4  -7   4     71.05    119.90     63.20     26 <
  -4  -6   3     27.76     64.10     68.70     26 <
  -4  -2   0    424.79    396.90    102.80     26 o
  -3  -8   5     46.67     56.30     53.80     26 <
  -3  -7   4    300.69    562.50     72.90     26 o
  -3  -4   2   1125.30    965.60     98.20     26 o
  -3   1  -2    620.24    500.50    178.10     26 <
  -3   8  -8    135.50     91.40     89.90     26 <
  -2  -9   6     22.77     -5.70     49.30     26 <
  -2  -6   4     43.28    126.40     68.10     26 <
  -2  -5   3    398.92    243.80     89.00     26 <
  -2  -1   0   4339.90   4645.50    215.40     26 o
  -2   5  -5    789.43    976.00    150.90     26 o
  -1  -7   5    344.11    651.20     82.30     26 o
  -1  -3   2   2838.40   3436.50    166.80     26 o
  -1   9  -8     50.99     85.90     60.40     26 <
   0  -9   7     40.56     90.10     58.20     26 <
   0  -8   6    286.31    355.20     73.90     26 o
   0  -5   4    112.61    190.10    101.90     26 <
   0   6  -5    314.34    240.00     89.20     26 <
   0   7  -6    674.30    497.30     83.80     26 o
   1  -6   5    271.74    224.20    106.60     26 <
   1   3  -2   2789.20   3367.30    159.40     26 o
   1   4  -3   2167.20   1847.90    127.80     26 o
   2   1   0   4184.00   4929.70    193.40     26 o
   2   7  -5    237.94    308.30     73.10     26 o
   2   8  -6     33.78     38.10     54.70     26 <
   2   9  -7     14.56     24.20     50.60     26 <
   3  -9   8     21.04    176.40     79.80     26 <
   3  -5   5    385.38    721.00    243.90     26 <
   3   4  -2   1139.40    815.60     99.80     26 o
   3   5  -3      5.59     78.30     74.80     26 <
   3   6  -4    189.53    169.10     70.10     26 <
   3   7  -5      7.78     16.30     57.10     26 <
   4  -2   3    139.33     55.20    135.20     26 <
   4   2   0    510.65    268.50     98.80     26 <
   4   3  -1   1439.70   1450.90    105.60     26 o
   4   4  -2     34.14    176.40     81.90     26 <
   4   8  -5     12.63    110.80     45.70     26 <
   4   9  -6     15.35    112.40     40.30     26 <
   5  -4   5    501.83    468.90    134.50     26 o
   5   1   1   1433.20   1528.40    106.40     26 o
   5   2   0    366.47    262.40     87.90     26 <
   5   6  -3     18.93     40.20     55.80     26 <
   5   7  -4    166.66     98.50     55.00     26 <
   5   8  -5     16.13     42.30     42.10     26 <
   6  -5   6     81.11    214.20    107.40     26 <
   6  -1   3    165.50     87.90     81.30     26 <
   6   0   2   1016.40    644.90     86.00     26 o
   6   4  -1   2615.60   2061.40    103.20     26 o
   6   5  -2     10.77      4.60     57.00     26 <
   6   6  -3     43.03     25.90     51.80     26 <
   6   7  -4    167.68     57.30     48.00     26 <
   7  -3   5    113.98    110.70     85.50     26 <
   7  -2   4     25.14     28.50     80.00     26 <
   7   2   1     15.81      8.20     62.40     26 <
   7   3   0     98.80     77.80     61.40     26 <
   7   4  -1     10.78    194.20     57.40     26 o
   7   7  -3     20.00     33.70     41.10     26 <
   8  -4   6    387.35    151.90     75.40     26 <
   8  -3   5     33.77    200.20     72.20     26 <
   8   0   3     34.33     77.40     62.50     26 <
   8   1   2    364.60    436.40     73.70     26 o
   8   2   1     78.80     45.10     55.00     26 <
   8   5  -1     34.06     27.80     46.20     26 <
   8   6  -2      8.84    -31.80     43.70     26 <
   9  -1   4     13.69     82.60     57.80     26 <
   9   0   3    102.95    155.70     56.20     26 <
   9   3   1     14.40    -38.30     47.30     26 <
   9   4   0    662.38    432.80     59.70     26 o
   9   5  -1      2.02    -12.90     38.20     26 <
  10  -2   5     55.56     67.50     51.40     26 <
  10  -1   4     46.62     25.30     48.90     26 <
  10   2   2     22.42     37.70     45.30     26 <
  10   3   1      3.98     57.50     37.00     26 <
  10   4   0     79.12     27.20     42.10     26 <
 -10  -5  -1    233.02    231.90     49.60     27 o
 -10  -4  -2     13.93     61.90     44.80     27 <
 -10  -3  -3     11.67     57.30     46.80     27 <
 -10  -1  -4     45.76     29.10     49.00     27 <
 -10   0  -5     13.01     58.60     51.60     27 <
  -9  -6   0     15.62     42.60     39.10     27 <
  -9  -5  -1    171.31    176.20     51.30     27 o
  -9  -3  -2      6.06    -44.90     50.50     27 <
  -9  -2  -3    172.78    305.90     63.00     27 o
  -9   1  -5     33.60     -2.80     59.30     27 <
  -9   2  -6     20.87    -19.20     60.80     27 <
  -8  -7   1      1.55     51.60     44.70     27 <
  -8  -5   0      5.14     63.80     54.00     27 <
  -8  -4  -1     41.54    144.40     58.00     27 <
  -8  -1  -3    720.48    687.70     80.80     27 o
  -8   0  -4     15.67    195.80     67.40     27 <
  -8   4  -7     70.38    118.00     75.90     27 <
  -7  -7   2     37.32     60.80     47.50     27 <
  -7  -6   1      6.32     12.20     54.40     27 <
  -7  -3  -1      6.62     50.90     63.40     27 <
  -7  -2  -2     83.15    189.40     65.60     27 <
  -7   1  -4     24.69      5.30     76.50     27 <
  -7   2  -5    231.76    411.70     91.10     27 o
  -6  -8   3      3.97     14.20     46.10     27 <
  -6  -7   2     37.78    103.00     53.00     27 <
  -6  -5   1    423.67    149.20     69.60     27 <
  -6  -4   0    500.57    448.80     77.20     27 o
  -6  -1  -2     70.92    121.80     82.40     27 <
  -6   0  -3     92.30    132.00     81.50     27 <
  -6   4  -6     48.12    402.40    113.80     27 o
  -5  -7   3     84.74    200.10     55.90     27 o
  -5  -6   2     85.06     26.10     62.40     27 <
  -5  -3   0     73.08    -66.10     74.90     27 <
  -5  -2  -1     47.88     46.70     90.70     27 <
  -5   1  -3    202.50    -81.30    101.90     27 <
  -5   2  -4   1450.90   1510.10    131.30     27 o
  -4  -8   4     17.16     48.90     50.60     27 <
  -4  -7   3     26.25     28.50     59.70     27 <
  -4  -5   2    101.60     62.70     69.60     27 <
  -4  -4   1    960.51    999.80     94.20     27 o
  -4  -1  -1     17.18    414.80    115.40     27 o
  -4   4  -5   4821.40   4210.20    231.80     27 o
  -3  -9   5     97.84     64.60     54.20     27 <
  -3  -6   3     16.34     86.20     73.50     27 <
  -3  -3   1    865.79    711.00    112.20     27 o
  -3  -2   0    580.36    657.80    121.90     27 o
  -3   7  -7   1663.30   1576.80    133.90     27 o
  -2 -10   6     21.04     -0.70     50.30     27 <
  -2  -8   5    586.12    449.80     69.40     27 o
  -2  -7   4    178.58    166.30     80.00     27 <
  -2  -4   2   6010.40   5688.30    153.40     27 o
  -1  -9   6     28.09     18.50     56.00     27 <
  -1  -6   4    539.15    242.90     85.20     27 <
  -1  -2   1    470.60   1231.40    185.50     27 o
  -1   2  -2    314.79    830.10    377.50     27 <
  -1   7  -6     23.75     61.70     89.10     27 <
  -1   8  -7      9.05    -31.10     72.10     27 <
   0 -10   7     26.44    148.70     56.80     27 <
   0  -7   5    897.50   1003.60     95.10     27 o
   0  -4   3    192.55    340.70    134.40     27 <
   0   5  -4    295.04    415.40    106.30     27 o
   1  -9   7     68.06    101.60     65.90     27 <
   1   7  -5    232.81    405.70     81.50     27 o
   1   8  -6    349.92    248.30     66.90     27 o
   1   9  -7      4.69     16.30     55.50     27 <
   2  -7   6     90.87     17.50    102.80     27 <
   2   5  -3    393.54    381.80     86.10     27 o
   2   6  -4     18.53     48.20     69.40     27 <
   3  -8   7    541.90    297.00     98.70     27 o
   3  -1   2   1185.60    763.80    160.90     27 o
   3   3  -1    882.19    933.70    112.70     27 o
   3   7  -4    317.89    420.90     73.70     27 o
   3   8  -5     52.22     81.60     54.40     27 <
   3   9  -6      5.72     12.60     44.10     27 <
   4  -3   4   7350.20   7802.40    210.20     27 o
   4   1   1     33.21    232.90    111.00     27 <
   4   5  -2    166.12    140.80     67.70     27 <
   4   6  -3     28.71    126.80     62.60     27 <
   4   7  -4    105.78    137.80     57.80     27 <
   5  -1   3     71.19    105.40    100.50     27 <
   5   3   0     31.91     -0.50     74.20     27 <
   5   4  -1   2868.90   2590.90    108.00     27 o
   5   5  -2     37.90    -50.30     63.80     27 <
   5   8  -4    195.52    116.80     50.70     27 <
   5   9  -5      6.54     33.00     43.20     27 <
   6  -2   4    154.44     74.80     97.80     27 <
   6   1   2     74.69    308.90     79.60     27 o
   6   2   1      3.68    -12.10     74.60     27 <
   6   6  -2      9.21      6.70     55.50     27 <
   6   7  -3    175.23    168.10     54.40     27 o
   6   8  -4     63.82    108.10     44.20     27 <
   7  -4   6    553.88    659.70     95.80     27 o
   7   0   3     14.51    116.70     70.70     27 <
   7   1   2     67.48     -4.90     70.60     27 <
   7   4   0    274.92    217.20     67.10     27 o
   7   5  -1    356.04    498.80     65.80     27 o
   7   6  -2     50.01     93.20     51.40     27 <
   7   8  -3      1.89     75.20     38.70     27 <
   8  -2   5    108.83     -1.40     68.90     27 <
   8  -1   4     45.93    -19.90     67.90     27 <
   8   2   2      8.34     88.10     59.50     27 <
   8   3   1     33.63     16.90     54.50     27 <
   8   4   0    353.89    330.10     62.60     27 o
   8   6  -1      8.98     27.00     44.00     27 <
   8   7  -2     99.94     95.80     45.10     27 <
   9  -3   6     50.90    113.40     64.00     27 <
   9  -2   5     52.51     56.90     57.40     27 <
   9   0   4      7.55     21.10     56.30     27 <
   9   1   3    702.40    679.50     74.20     27 o
   9   2   2     47.67    118.50     52.50     27 <
   9   4   1     43.61    165.20     47.50     27 o
   9   5   0     12.40    -10.30     46.50     27 <
   9   6  -1      6.16    -71.50     37.70     27 <
  10  -1   5     13.14     85.50     51.40     27 <
  10   0   4     17.24    107.20     47.50     27 <
  10   3   2      9.58     19.00     44.80     27 <
  10   4   1      2.11     36.60     37.80     27 <
 -10  -5  -2      8.32     23.20     43.00     28 <
 -10  -4  -3     31.70     54.30     42.30     28 <
 -10  -2  -4     62.81    -40.10     55.40     28 <
 -10  -1  -5      6.11     28.80     53.10     28 <
 -10   1  -6     52.72    138.60     55.10     28 <
 -10   2  -7     37.96     24.80     57.90     28 <
  -9  -7   0      3.63     -1.20     28.60     28 <
  -9  -6  -1     24.68     33.70     48.60     28 <
  -9  -4  -2      2.06     37.80     52.30     28 <
  -9  -3  -3     63.55    154.10     56.60     28 <
  -9  -1  -4     38.13     54.20     57.40     28 <
  -9   0  -5     53.45     -7.70     64.50     28 <
  -9   3  -7      8.35    147.60     62.70     28 <
  -9   4  -8     42.02     63.80     67.70     28 <
  -8  -6   0     95.88     57.10     55.20     28 <
  -8  -5  -1    118.82     37.30     56.30     28 <
  -8  -3  -2     19.37     65.20     58.90     28 <
  -8  -2  -3    324.04    439.40     71.50     28 o
  -8   1  -5     20.46    139.70     75.20     28 <
  -8   5  -8    238.73    332.30     84.80     28 o
  -7  -7   1     88.38    135.20     52.40     28 <
  -7  -4  -1     38.49    148.20     65.30     28 <
  -7  -1  -3    332.65    223.90     78.40     28 <
  -7   3  -6    903.80   1041.70    105.20     28 o
  -6  -8   2     32.84    172.70     53.70     28 o
  -6  -6   1    174.75    254.20     64.70     28 o
  -6  -5   0   1188.70   1862.90     97.40     28 o
  -6  -3  -1    161.97     86.60     72.60     28 <
  -6  -2  -2    952.33   1063.20     95.50     28 o
  -6   1  -4    657.28   1060.60    104.10     28 o
  -5  -8   3     88.92     82.50     53.20     28 <
  -5  -7   2     22.67    142.50     60.70     28 <
  -5  -5   1     41.25     63.60     70.90     28 <
  -5  -4   0   1254.30   1290.60     96.30     28 o
  -5  -1  -2    509.61    683.40    110.70     28 o
  -4  -9   4     18.07    -27.40     53.10     28 <
  -4  -6   2    165.01    157.70     74.00     28 <
  -4  -3   0     35.70     99.00     97.20     28 <
  -3 -10   5     39.90     35.50     51.80     28 <
  -3  -8   4    362.99    254.50     69.90     28 o
  -3  -7   3     21.58     61.60     71.40     28 <
  -3  -5   2    822.60    758.30     86.60     28 o
  -3   2  -3    172.51    231.40    194.90     28 <
  -3   6  -6     70.81    415.20    150.90     28 <
  -2  -9   5    272.55    255.10     63.90     28 o
  -2  -6   3    894.53    634.30     91.50     28 o
  -2  -3   1   3376.50   3572.80    154.40     28 o
  -2   0  -1   2568.20   1773.40    241.50     28 o
  -2   8  -7    496.98    380.00     87.20     28 o
  -1 -10   6     11.00     25.60     54.50     28 <
  -1  -8   5   1396.00   1157.40     90.90     28 o
  -1  -5   3   1956.00   1559.20    113.20     28 o
  -1   6  -5    189.30     82.40    107.60     28 <
   0  -9   6     57.73     -7.70     65.00     28 <
   0  -6   4    995.82    810.30    105.70     28 o
   0   8  -6    113.67    218.10     79.30     28 <
   1 -10   7     54.45     26.40     60.20     28 <
   1   5  -3   1411.70   1782.90    122.30     28 o
   1   6  -4    659.12    461.60     87.00     28 o
   1   9  -6     23.00     44.10     60.50     28 <
   2  -9   7    150.76     77.60     74.80     28 <
   2  -6   5    884.94   1218.10    133.90     28 o
   2   0   1   3141.90   2265.60    211.20     28 o
   2   4  -2   6489.40   5752.20    160.20     28 o
   2   7  -4    249.22    390.60     77.00     28 o
   2   8  -5    876.94    515.50     72.20     28 o
   3   2   0    446.53    860.50    121.10     28 o
   3   5  -2    872.57    704.20     94.00     28 o
   3   6  -3     21.39    174.90     73.10     28 <
   3   9  -5    103.47    168.00     55.60     28 o
   4  -9   8    211.98     14.60     93.00     28 <
   4  -3   4   7390.80   7802.40    210.20     28 o
   4   0   2   8778.70   8763.50    190.90     28 o
   4   3   0     38.11    210.40     98.70     28 <
   4   4  -1   1155.30    873.00     93.60     28 o
   4   7  -3     36.44    -16.30     65.30     28 <
   4   8  -4     48.13     11.50     56.70     28 <
   4   9  -5      9.77    -13.80     48.80     28 <
   5   2   1     91.53    -53.80     87.40     28 <
   5   5  -1     14.01    119.00     70.30     28 <
   5   6  -2     74.47     55.30     64.10     28 <
   5   9  -4     43.27     43.40     44.30     28 <
   6  -6   7   1533.10   1143.70    134.40     28 o
   6  -3   5   1602.20   1610.50    121.30     28 o
   6   0   3     97.39     47.50     84.30     28 <
   6   3   1    137.05    211.40     77.90     28 <
   6   4   0    284.95    468.80     74.80     28 o
   6   7  -2      4.11     52.20     52.80     28 <
   6   8  -3      5.07    101.50     48.00     28 <
   7  -4   6    500.70    659.70     95.80     28 o
   7  -1   4     50.87    -27.40     72.70     28 <
   7   2   2    141.79    153.80     64.70     28 <
   7   5   0     20.40    103.50     63.00     28 <
   7   6  -1     11.47     80.40     48.50     28 <
   7   7  -2     44.22     28.50     48.00     28 <
   8  -3   6    461.54    574.80     83.20     28 o
   8   0   4     30.20     97.50     65.60     28 <
   8   1   3    569.66    613.50     73.40     28 o
   8   3   2      3.54     69.30     59.30     28 <
   8   4   1    187.35     21.70     57.20     28 <
   8   5   0     10.01    -52.50     52.20     28 <
   8   7  -1      4.98    -39.60     44.90     28 <
   9  -1   5     32.81     19.20     60.30     28 <
   9   2   3    260.61    303.90     59.90     28 o
   9   3   2     16.10    -60.60     51.30     28 <
   9   5   1    182.05    298.00     48.80     28 o
   9   6   0     28.52    -38.80     44.40     28 <
  10   0   5     20.88     49.20     49.70     28 <
  10   1   4     45.84     72.10     51.40     28 <
  10   4   2     26.49     76.30     44.90     28 <
  10   5   1    206.05    187.20     46.30     28 o
 -10  -6  -2     39.82    170.60     49.20     29 o
 -10  -5  -3      2.53     96.50     45.10     29 <
 -10  -3  -4    289.72    158.70     58.80     29 <
 -10  -2  -5     29.47     16.30     51.90     29 <
 -10   0  -6     62.69    133.40     53.40     29 <
 -10   1  -7     80.37    160.30     57.00     29 <
  -9  -7  -1    123.15     68.80     48.10     29 <
  -9  -6  -2      6.73     15.30     46.50     29 <
  -9  -5  -2     48.31    117.30     52.70     29 <
  -9  -4  -3     49.48    145.00     52.30     29 <
  -9  -2  -4    686.31    931.30     79.50     29 o
  -9  -1  -5      2.27    165.90     57.20     29 <
  -9   2  -7     32.35    126.50     60.20     29 <
  -8  -8   0     41.36     67.80     49.50     29 <
  -8  -6  -1      5.21     43.00     54.50     29 <
  -8  -3  -3     41.12    -38.00     66.10     29 <
  -8   0  -5    232.93    287.30     73.20     29 o
  -8   3  -7     64.22    -36.90     73.50     29 <
  -7  -8   1      3.24    -94.60     49.00     29 <
  -7  -7   0    500.05    540.10     65.10     29 o
  -7  -5  -1     61.88     61.90     65.30     29 <
  -7  -2  -3     45.37    142.90     73.60     29 <
  -7   1  -5    211.72    285.60     83.90     29 o
  -7   4  -7     42.58     -9.00     90.80     29 <
  -6  -9   2     17.05     13.40     46.30     29 <
  -6  -7   1    132.66     29.70     56.90     29 <
  -6  -6   0    150.77    122.90     66.30     29 <
  -6  -4  -1    134.89    215.10     73.00     29 <
  -6  -1  -3    397.67    719.40     90.50     29 o
  -6   2  -5   3685.20   4792.70    150.70     29 o
  -6   5  -7    281.66    222.70    125.30     29 <
  -5  -8   2      5.49     41.10     55.20     29 <
  -5  -6   1    421.15    234.40     76.40     29 o
  -5  -5   0     41.89     93.40     71.00     29 <
  -5  -3  -1    773.54    879.10     94.10     29 o
  -5   0  -3    152.39    198.00    101.80     29 <
  -5   3  -5    221.98     63.90    126.20     29 <
  -4 -10   4      8.37      5.40     41.20     29 <
  -4  -9   3    144.16    250.10     57.90     29 o
  -4  -7   2     17.94    -35.50     68.60     29 <
  -4  -5   1    469.84    456.80     85.80     29 o
  -4  -4   0    876.68    890.30    101.30     29 o
  -4  -2  -1   1366.80   1566.80    127.50     29 o
  -4   1  -3    425.54    254.90    132.60     29 <
  -4   8  -8     77.06    181.90    108.70     29 <
  -3  -9   4    110.58     47.20     59.50     29 <
  -3  -8   3     18.04     65.60     64.00     29 <
  -3  -6   2     87.11    158.10     77.70     29 <
  -3   9  -8     33.09     66.50     73.20     29 <
  -2 -10   5     31.36     -5.10     53.90     29 <
  -2  -8   4    223.81    142.10     71.10     29 <
  -2  -5   2   2630.50   2463.20    124.20     29 o
  -2   7  -6    259.80    212.40     98.30     29 <
  -1  -9   5     70.48     55.20     67.20     29 <
  -1  -4   2   2072.20   2651.50    148.80     29 o
  -1   5  -4    332.37    609.60    131.30     29 o
  -1   8  -6     32.51    127.00     78.00     29 <
   0 -10   6     61.64     49.60     58.20     29 <
   0  -8   5     90.79    393.50     81.60     29 o
   0   3  -2  23551.00  18661.70    274.30     29 o
   0   6  -4    863.13    875.60    109.20     29 o
   0  10  -7     48.52    147.40     56.10     29 <
   1  -9   6    288.04    201.40     77.20     29 <
   1  -7   5    669.75    529.90     99.20     29 o
   1   4  -2   2842.60   2887.60    151.70     29 o
   1   8  -5   2608.20   1997.90    103.20     29 o
   2  -8   6    795.85    735.30    100.30     29 o
   2   6  -3    353.81    507.20     87.50     29 o
   2   9  -5    202.04    129.20     64.00     29 <
   2  10  -6     10.37    120.80     50.10     29 <
   3  -2   3    133.25    626.30    189.10     29 o
   3   1   1   2528.80   3209.90    162.40     29 o
   3   4  -1   1172.60   1250.10    111.80     29 o
   3   7  -3     55.56    160.70     68.70     29 <
   3  10  -5     33.73     13.20     51.60     29 <
   4  -6   6   1735.50   2285.70    271.00     29 o
   4   2   1   1236.90   1589.20    121.50     29 o
   4   5  -1    260.79    466.10     84.70     29 o
   4   8  -3     65.45    139.40     61.70     29 <
   4   9  -4    151.35     59.30     53.60     29 <
   5  -2   4   1988.90   1746.80    127.00     29 o
   5   3   1    623.67    893.10     90.40     29 o
   5   4   0   1309.70   1327.60    100.10     29 o
   5   6  -1    248.04    292.90     67.90     29 o
   5   7  -2    142.72    179.60     58.90     29 o
   5  10  -4     20.73     -5.80     44.20     29 <
   6  -1   4    649.44    895.50     98.50     29 o
   6   2   2   1011.40    955.80     87.50     29 o
   6   5   0   1696.90   1840.90     95.70     29 o
   6   8  -2     34.69    100.50     54.50     29 <
   6   9  -3    133.83    151.70     52.40     29 <
   7  -5   7     17.16    133.80     85.50     29 <
   7   0   4     36.48     80.00     75.10     29 <
   7   3   2     51.83    121.80     69.30     29 <
   7   4   1     23.44     16.70     60.20     29 <
   7   6   0    480.91    701.50     70.20     29 o
   7   7  -1    108.93    129.10     51.00     29 <
   7   9  -2      7.64     24.60     44.20     29 <
   8  -4   7     20.68     97.60     69.10     29 <
   8  -1   5    149.04      8.50     69.30     29 <
   8   1   4     24.35     13.70     63.80     29 <
   8   2   3    480.86    461.20     71.30     29 o
   8   4   2     17.37    -10.90     55.60     29 <
   8   5   1    165.15    152.30     53.70     29 <
   8   7   0     11.73     68.60     45.80     29 <
   8   8  -1     10.57     -2.00     45.20     29 <
   9  -2   6     91.50    104.40     62.80     29 <
   9   0   5     32.87     64.70     56.00     29 <
   9   3   3     41.30    109.70     53.30     29 <
   9   4   2      3.43     32.50     50.20     29 <
   9   6   1      3.57    -45.80     46.80     29 <
   9   7   0      4.74      9.60     39.50     29 <
  10  -1   6     55.41     17.80     53.20     29 <
  10   1   5      3.71     60.00     44.90     29 <
  10   2   4     38.17    116.50     50.30     29 <
  10   4   3     28.41     45.20     45.50     29 <
  10   5   2     20.00     40.50     43.10     29 <
 -10  -6  -3      5.91     27.80     42.10     30 <
 -10  -5  -3      2.55     96.50     45.10     30 <
 -10  -4  -4      9.18    -29.20     52.20     30 <
 -10  -2  -5     29.18     16.30     51.90     30 <
 -10  -1  -6      6.89    -21.60     50.40     30 <
 -10   1  -7     81.55    160.30     57.00     30 <
  -9  -6  -2      6.66     15.30     46.50     30 <
  -9  -4  -3     53.10    145.00     52.30     30 <
  -9  -3  -4     61.30     97.60     60.40     30 <
  -9  -1  -5      2.32    165.90     57.20     30 <
  -9   0  -6    164.50    -72.10     59.40     30 <
  -9   2  -7     34.70    126.50     60.20     30 <
  -8  -8   0     42.86     67.80     49.50     30 <
  -8  -7  -1    151.52    103.10     54.00     30 <
  -8  -5  -2     74.44     59.40     56.20     30 <
  -8  -3  -3     41.90    -38.00     66.10     30 <
  -8  -2  -4    177.00    495.70     69.30     30 o
  -8   0  -5    245.75    287.30     73.20     30 o
  -8   3  -7     66.42    -36.90     73.50     30 <
  -7  -7   0    524.65    540.10     65.10     30 o
  -7  -4  -2      6.64     21.40     68.40     30 <
  -7  -2  -3     49.78    142.90     73.60     30 <
  -7   1  -5    221.77    285.60     83.90     30 o
  -7   4  -7     43.94     -9.00     90.80     30 <
  -6  -9   2     17.28     13.40     46.30     30 <
  -6  -8   1      5.91     61.00     57.80     30 <
  -6  -6   0    155.80    122.90     66.30     30 <
  -6  -3  -2     81.92    -19.00     80.40     30 <
  -6  -1  -3    433.65    719.40     90.50     30 o
  -6   2  -5   3773.50   4792.70    150.70     30 o
  -5  -8   2      5.16     41.10     55.20     30 <
  -5  -7   1    142.11    252.60     63.50     30 o
  -5  -5   0     41.35     93.40     71.00     30 <
  -5  -2  -2   1348.90   1704.80    110.50     30 o
  -5   0  -3    163.72    198.00    101.80     30 <
  -4  -9   3    153.06    250.10     57.90     30 o
  -4  -7   2     18.91    -35.50     68.60     30 <
  -4  -4   0    904.56    890.30    101.30     30 o
  -3 -10   4    184.19    179.90     59.50     30 o
  -3  -8   3     19.11     65.60     64.00     30 <
  -3  -6   2     89.23    158.10     77.70     30 <
  -3  -3   0    222.20   -124.10    109.30     30 <
  -3   9  -8     39.13     66.50     73.20     30 <
  -2 -10   5     33.69     -5.10     53.90     30 <
  -2  -9   4    774.84    921.00     79.30     30 o
  -2  -7   3     15.76    167.10     77.60     30 <
  -2  -5   2   2700.70   2463.20    124.20     30 o
  -2  -2   0     23.43     90.00    160.90     30 <
  -1  -6   3    410.82    291.00     92.80     30 o
  -1  -1   0    364.79    156.00    273.60     30 <
  -1   8  -6     33.71    127.00     78.00     30 <
   0 -10   6     64.46     49.60     58.20     30 <
   0  -5   3   3050.90   3710.30    151.70     30 o
   0   3  -2  23806.00  18661.70    274.30     30 o
   0   6  -4    896.06    875.60    109.20     30 o
   0   9  -6     50.98     72.10     67.20     30 <
   1  -9   6    302.03    201.40     77.20     30 <
   1   1   0    343.14    755.30    253.90     30 <
   1   4  -2   2982.90   2887.60    151.70     30 o
   1   7  -4    212.38    311.30     82.90     30 o
   1  10  -6      1.78     34.70     53.80     30 <
   2  -8   6    838.22    735.30    100.30     30 o
   2   2   0     24.55    450.10    142.30     30 o
   2   5  -2   2423.30   2124.00    118.80     30 o
   2   8  -4    384.97    229.70     70.70     30 o
   2   9  -5    209.65    129.20     64.00     30 <
   3  -7   6    767.22    979.30    131.80     30 o
   3  -2   3    112.03    626.30    189.10     30 o
   3   6  -2     86.28    154.60     77.10     30 <
   3   7  -3     57.27    160.70     68.70     30 <
   3   9  -4     67.04    124.30     59.70     30 <
   3  10  -5     34.62     13.20     51.60     30 <
   4  -6   6   1551.70   2285.70    271.00     30 o
   4  -1   3    293.09    233.50    128.30     30 <
   4   2   1   1278.80   1589.20    121.50     30 o
   4   5  -1    262.87    466.10     84.70     30 o
   4   7  -2     10.34    128.60     59.80     30 <
   4   8  -3     68.23    139.40     61.70     30 <
   5  -5   6     22.01     92.30    158.80     30 <
   5   0   3    104.06     64.00    100.70     30 <
   5   3   1    652.42    893.10     90.40     30 o
   5   6  -1    249.73    292.90     67.90     30 o
   5   9  -3    418.34    317.40     60.40     30 o
   5  10  -4     22.76     -5.80     44.20     30 <
   6  -4   6     92.07    161.80    103.40     30 <
   6  -1   4    655.35    895.50     98.50     30 o
   6   1   3    572.50    583.60     90.20     30 o
   6   4   1    166.83    156.40     75.40     30 <
   6   7  -1     65.10      2.00     56.00     30 <
   6   8  -2     37.19    100.50     54.50     30 <
   7  -5   7     14.02    133.80     85.50     30 <
   7  -3   6   1051.40    999.90     99.20     30 o
   7   0   4     37.88     80.00     75.10     30 <
   7   2   3      9.93     26.80     63.50     30 <
   7   3   2     51.68    121.80     69.30     30 <
   7   5   1     74.67    225.00     59.70     30 o
   7   6   0    504.53    701.50     70.20     30 o
   7   8  -1      8.23     13.40     44.50     30 <
   7   9  -2      8.10     24.60     44.20     30 <
   8  -4   7     22.18     97.60     69.10     30 <
   8  -2   6    215.38    161.70     72.40     30 <
   8   1   4     25.94     13.70     63.80     30 <
   8   4   2     18.11    -10.90     55.60     30 <
   8   6   1      6.50    -25.40     48.90     30 <
   8   7   0     12.01     68.60     45.80     30 <
   8   8  -1     10.41     -2.00     45.20     30 <
   9   0   5     37.41     64.70     56.00     30 <
   9   2   4    753.28    934.80     77.30     30 o
   9   3   3     43.87    109.70     53.30     30 <
   9   5   2      9.44     91.50     49.30     30 <
   9   6   1      3.93    -45.80     46.80     30 <
  10   1   5      3.69     60.00     44.90     30 <
  10   3   4    283.25    238.80     48.90     30 o
  10   4   3     28.55     45.20     45.50     30 <
  10   6   2     32.86     59.10     41.90     30 <
 -10  -7  -3     17.17     46.00     35.50     31 <
 -10  -6  -3      7.06     27.80     42.10     31 <
 -10  -5  -4     88.52     46.80     46.20     31 <
 -10  -3  -5    190.61    135.60     52.80     31 <
 -10   0  -7    210.64    236.40     56.00     31 o
  -9  -7  -2      5.12     16.70     44.30     31 <
  -9  -5  -3     26.45     31.90     48.90     31 <
  -9  -4  -4     11.47     89.30     48.00     31 <
  -9  -2  -5      5.80     78.70     52.20     31 <
  -9   0  -6    199.99    -72.10     59.40     31 <
  -9   1  -7    157.96    146.10     61.20     31 <
  -9   3  -8     86.72     14.50     61.50     31 <
  -8  -8  -1     14.66     58.30     43.50     31 <
  -8  -7  -1    165.91    103.10     54.00     31 <
  -8  -6  -2      9.53     22.60     51.50     31 <
  -8  -4  -3    108.15    199.90     56.70     31 o
  -8  -2  -4    204.99    495.70     69.30     31 o
  -8  -1  -5    109.89    105.20     66.40     31 <
  -8   1  -6    623.75    367.50     73.60     31 o
  -8   4  -8    247.55    239.00     75.40     31 o
  -7  -8   0    122.29     99.20     48.00     31 <
  -7  -6  -1    229.03    497.10     65.10     31 o
  -7  -5  -2    349.08    238.80     64.60     31 o
  -7  -3  -3     13.67     47.30     61.80     31 <
  -7  -1  -4     38.58    100.60     71.90     31 <
  -7   2  -6     28.43    319.00     82.30     31 o
  -7   5  -8    268.63    370.00     98.30     31 o
  -6  -9   1     13.54     77.00     48.20     31 <
  -6  -7   0    667.67    275.90     65.90     31 o
  -6  -5  -1     54.42     28.10     66.10     31 <
  -6  -2  -3    130.04    102.30     78.00     31 <
  -6   0  -4      8.22    136.50     87.60     31 <
  -6   3  -6     71.87     45.00    108.70     31 <
  -5  -9   2     17.50     41.30     53.50     31 <
  -5  -7   1    177.88    252.60     63.50     31 o
  -5  -6   0     33.85     57.20     63.00     31 <
  -5  -4  -1    341.77     79.10     71.30     31 <
  -5  -2  -2   1413.00   1704.80    110.50     31 o
  -5   1  -4    477.24    276.20    109.30     31 <
  -4 -10   3     95.73     91.00     49.90     31 <
  -4  -8   2      2.88     20.50     59.60     31 <
  -4  -6   1   1471.50   1265.00     91.80     31 o
  -4  -3  -1   1722.90   1740.10    116.10     31 o
  -4  -1  -2  20231.00  18318.70    247.00     31 o
  -3  -9   3    150.89    278.00     59.10     31 o
  -3  -7   2    177.27    124.10     67.90     31 <
  -3  -5   1    145.45     74.50     86.10     31 <
  -3   0  -2   2356.70   3126.40    176.10     31 o
  -2 -11   5      2.99     28.10     49.30     31 <
  -2  -9   4    613.66    921.00     79.30     31 o
  -2  -4   1    211.62    422.40    112.00     31 o
  -2   9  -7    131.26    248.60     73.80     31 o
  -1 -10   5     19.81    103.90     56.10     31 <
  -1  -8   4     88.10    171.00     78.00     31 <
  -1   7  -5    166.54    494.80     96.60     31 o
  -1  10  -7     85.32     77.60     62.80     31 <
   0  -9   5    249.37    160.80     72.80     31 <
   0  -7   4     67.03    232.40     84.80     31 <
   0  -5   3   3295.40   3710.30    151.70     31 o
   0   8  -5    319.58    445.80     83.10     31 o
   1  -4   3   2067.00   2234.80    179.10     31 o
   1   1   0    361.23    755.30    253.90     31 <
   1   6  -3    630.27    539.70     91.90     31 o
   1   9  -5    176.29    105.40     64.80     31 <
   1  10  -6      1.64     34.70     53.80     31 <
   2 -10   7      4.60    193.20     65.30     31 <
   2   2   0     27.64    450.10    142.30     31 o
   2   7  -3     52.78    184.40     74.00     31 <
   2  10  -5     56.23     42.20     52.10     31 <
   3  -9   7    145.11    276.80     80.00     31 o
   3   3   0    233.65     -9.70    101.00     31 <
   3   6  -2     87.50    154.60     77.10     31 <
   3   8  -3     16.22    -52.60     60.00     31 <
   3   9  -4     74.82    124.30     59.70     31 <
   4  -6   6   1253.40   2285.70    271.00     31 o
   4   1   2  19082.00  18316.90    245.40     31 o
   4   4   0    966.92    747.50     94.10     31 o
   4   6  -1   1025.80    957.80     85.80     31 o
   4   7  -2     11.87    128.60     59.80     31 <
   4   9  -3    224.84    284.90     58.00     31 o
   4  10  -4      3.96     62.80     45.60     31 <
   5   2   2   1460.00   1456.60    103.90     31 o
   5   5   0     50.34     46.10     74.90     31 <
   5   7  -1    235.48    121.60     65.80     31 <
   5   8  -2     19.19      0.00     56.30     31 <
   5  10  -3     24.46     20.20     45.30     31 <
   6  -2   5   5383.90   5552.50    155.00     31 o
   6   1   3    628.44    583.60     90.20     31 o
   6   3   2     82.27    184.40     66.30     31 <
   6   6   0    173.38    119.60     64.20     31 <
   6   8  -1      7.74    106.50     47.60     31 <
   6   9  -2      5.63     69.10     49.00     31 <
   7  -3   6   1136.90    999.90     99.20     31 o
   7  -1   5    228.38    295.50     79.90     31 o
   7   2   3     14.69     26.80     63.50     31 <
   7   4   2     11.40     -1.20     58.40     31 <
   7   7   0    548.98    483.80     62.10     31 o
   7   9  -1      2.20     19.50     38.60     31 <
   8  -2   6    220.92    161.70     72.40     31 <
   8   0   5    306.53    242.00     72.20     31 o
   8   2   4    319.57    558.20     72.40     31 o
   8   3   3     37.14     41.50     57.40     31 <
   8   5   2     39.96     66.70     52.40     31 <
   8   6   1      5.69    -25.40     48.90     31 <
   8   8   0     64.20     66.20     46.20     31 <
   9  -1   6    227.69    332.80     62.80     31 o
   9   1   5      1.62     51.20     56.20     31 <
   9   3   4     99.22     48.00     48.60     31 <
   9   4   3     72.64      4.20     47.40     31 <
   9   6   2      5.40     -1.50     43.20     31 <
   9   7   1    135.68    136.80     46.20     31 <
  10   0   6    145.37     74.40     51.30     31 <
  10   2   5     37.51    -16.30     43.80     31 <
  10   4   4     41.07     21.80     40.70     31 <
  10   5   3      0.88      2.70     42.20     31 <
 -10  -8  -5     89.53    101.20     41.90     34 <
 -10  -7  -5     60.62     54.50     45.90     34 <
 -10  -5  -6     60.06    -27.60     45.80     34 <
 -10  -3  -7    168.78    216.10     56.20     34 o
 -10  -1  -8     89.38     49.30     49.70     34 <
  -9  -8  -4      7.46     13.10     44.50     34 <
  -9  -7  -4    134.06     77.10     51.10     34 <
  -9  -6  -5     66.43    101.70     46.70     34 <
  -9  -5  -5     24.33    121.40     51.20     34 <
  -9  -3  -6    393.59    369.90     63.00     34 o
  -9  -1  -7     10.91     76.00     58.10     34 <
  -9   1  -8     24.80    109.80     59.80     34 <
  -9   3  -9    179.77    280.90     72.00     34 o
  -8  -8  -3     53.28     84.00     47.80     34 <
  -8  -6  -4     69.94     64.40     56.30     34 <
  -8  -4  -5     36.51      0.90     62.70     34 <
  -7 -10  -1     31.73    122.90     45.00     34 <
  -7  -9  -2     69.55     62.90     48.60     34 <
  -7  -8  -2     16.95     75.80     54.80     34 <
  -7  -6  -3    303.18    680.80     73.60     34 o
  -7  -4  -4     12.61    105.00     60.00     34 <
  -7  -2  -5    141.56     42.50     67.60     34 <
  -7   0  -6     41.32     79.60     79.50     34 <
  -7   2  -7     93.46    -12.20     83.20     34 <
  -7   6  -9    352.53    381.60    113.60     34 o
  -6  -9  -1     23.02      3.90     53.50     34 <
  -6  -6  -2    273.03    315.00     70.20     34 o
  -6  -4  -3    704.83    555.60     79.80     34 o
  -6  -2  -4     46.92     60.70     75.10     34 <
  -6   0  -5   1009.50   1241.70    102.60     34 o
  -6   2  -6   1289.90   1623.50    121.90     34 o
  -6   4  -7     62.54    325.90    108.50     34 o
  -5 -11   1      9.48     24.60     43.70     34 <
  -5  -9   0    291.99    152.60     57.90     34 <
  -5  -7  -1     40.34    129.80     64.90     34 <
  -4 -10   1     38.31     94.00     56.00     34 <
  -4  -9   1     84.77    105.40     56.60     34 <
  -4  -7   0    359.00    128.20     73.50     34 <
  -4  -5  -1    138.14    113.20     77.20     34 <
  -4  -3  -2     93.86    317.70     98.30     34 o
  -4   9  -8    108.83     95.50     90.30     34 <
  -3 -12   3     93.09     57.20     50.50     34 <
  -3 -10   2      5.31    -37.90     50.60     34 <
  -3  -8   1     42.45     36.50     67.80     34 <
  -3  -5   0   1701.20   1326.90     98.30     34 o
  -3  -3  -1   2101.30   2285.80    130.50     34 o
  -3  -1  -2    402.56    195.20    139.10     34 <
  -3   1  -3   2265.80   2207.00    179.20     34 o
  -3   7  -6    612.75    732.80    137.20     34 o
  -3   9  -7    189.57     52.50     78.90     34 <
  -2 -10   3    349.82    384.60     66.40     34 o
  -2  -8   2    188.37     97.10     72.20     34 <
  -2  -6   1   2653.40   2045.50    109.60     34 o
  -1 -11   4     29.51     62.10     51.20     34 <
  -1  -6   2   2627.10   2086.90    116.30     34 o
  -1  -4   1    275.77   -173.80    114.80     34 <
  -1  10  -6    308.78    152.90     67.30     34 <
   0 -11   5     66.64     88.90     53.50     34 <
   0  -9   4    544.11    528.50     83.90     34 o
   0   4  -2    206.70     61.30    133.60     34 <
   0   6  -3    322.88    455.20    105.50     34 o
   0   8  -4   1914.40   1916.70    106.50     34 o
   0  10  -5     59.29     49.50     59.60     34 <
   1  -7   4    640.50    384.20    100.10     34 o
   1  11  -5     20.69    112.90     48.30     34 <
   2 -10   6    390.80    173.40     68.40     34 <
   2  -3   3 169370.00 178944.00    814.90     34 o
   2   7  -2    167.96    171.90     78.30     34 <
   2   9  -3      3.65    -15.60     59.00     34 <
   2  11  -4     24.32     95.10     49.60     34 <
   3  -8   6   1745.80   1212.20    118.90     34 o
   3   1   2    260.27    415.20    129.00     34 o
   3   3   1   2100.10   2474.60    130.70     34 o
   3   5   0   1151.50   1281.20     97.20     34 o
   3   7  -1   1750.30   1752.90     94.40     34 o
   3   9  -2     58.88    -37.80     60.40     34 <
   3  11  -3     15.11     34.80     47.10     34 <
   4  -4   5   5462.00   5865.30    234.50     34 o
   4  10  -2     12.24    -21.90     47.10     34 <
   5   0   4   1252.80    894.30    108.30     34 o
   5   2   3    617.62    531.30     88.30     34 o
   5   4   2   1276.90   1134.80     95.10     34 o
   5   6   1     12.23    -12.00     60.40     34 <
   5   8   0     66.97     40.90     59.40     34 <
   5  10  -1    110.44    123.20     49.90     34 <
   6  -5   7   1115.60    450.60    113.40     34 o
   6   4   3    533.07    633.60     83.60     34 o
   6   6   2    270.19    434.80     68.80     34 o
   6   8   1    354.73    431.90     64.10     34 o
   6  10   0     12.60    -31.20     45.90     34 <
   6  11  -1     11.89    -20.30     38.10     34 <
   7  -1   6    150.39    204.30     77.50     34 <
   7   1   5    272.25    300.20     70.60     34 o
   7   3   4     68.46     39.90     66.10     34 <
   7   5   3      4.42      0.20     60.90     34 <
   7   7   2     19.12     24.40     54.80     34 <
   7   9   1     33.05     62.20     44.00     34 <
   7  11   0     14.41     53.50     36.70     34 <
   8   3   5    165.78    113.30     60.30     34 <
   8   5   4     32.43     -5.70     53.40     34 <
   8   7   3     88.79     13.10     48.70     34 <
   8   9   2     12.63     -3.10     44.10     34 <
   8  10   1     15.72      4.50     36.70     34 <
   9   0   7    234.52    263.10     61.80     34 o
   9   2   6     33.14     99.60     54.90     34 <
   9   4   5     10.23     51.80     48.80     34 <
   9   6   4     22.63    112.50     47.90     34 <
   9   8   3     22.01    -30.90     37.30     34 <
  10   2   7      6.92     -7.20     46.10     34 <
  10   4   6     32.19     76.40     46.30     34 <
  10   6   5    175.98    211.10     51.20     34 o
 -10  -8  -6     35.85     56.70     41.90     35 <
 -10  -7  -6     21.16     29.30     44.20     35 <
 -10  -5  -7    172.21    123.60     48.80     35 <
 -10  -3  -8     23.18    140.50     48.90     35 <
 -10   0  -9    186.17    118.30     53.10     35 <
  -9 -10  -4      1.84     19.40     17.90     35 <
  -9  -8  -5     14.30    -28.40     46.60     35 <
  -9  -6  -6    135.80     94.10     50.30     35 <
  -9  -5  -6     12.93     99.90     56.50     35 <
  -9  -3  -7     23.20     91.90     55.20     35 <
  -9  -1  -8     35.16     71.00     56.40     35 <
  -9   2  -9     34.65    105.70     59.70     35 <
  -8 -10  -3      3.01     28.70     42.60     35 <
  -8  -8  -4     83.20      7.10     50.20     35 <
  -8  -6  -5     10.69     80.30     53.50     35 <
  -8  -5  -5     72.44     60.70     57.10     35 <
  -8  -3  -6    445.13    281.30     67.00     35 o
  -8  -1  -7    316.19    292.00     72.70     35 o
  -8   4  -9     21.33    163.10     76.50     35 <
  -7  -9  -3    240.89    172.40     53.60     35 o
  -7  -8  -3    103.01    245.80     57.20     35 o
  -7  -6  -4     36.76    119.20     61.80     35 <
  -7  -3  -5    133.63    142.60     67.30     35 <
  -7  -1  -6    165.88    256.40     73.40     35 o
  -7   6  -9    326.86    381.60    113.60     35 o
  -6 -11  -1      3.34     -8.50     43.60     35 <
  -6  -9  -2     23.00      2.50     53.60     35 <
  -6  -8  -2     16.49    108.70     57.40     35 <
  -6  -6  -3     41.53     82.20     64.90     35 <
  -6  -3  -4    131.55     79.80     70.90     35 <
  -6  -1  -5   1159.50   1210.10     98.70     35 o
  -5 -11   0    176.92    254.70     55.60     35 o
  -5  -9  -1      3.12    -19.80     60.20     35 <
  -5  -6  -2    102.96    271.20     70.50     35 o
  -5  -4  -3   1086.40    952.80     90.90     35 o
  -5  -1  -4    403.92     76.80     94.50     35 <
  -5   1  -5   3459.30   3687.40    144.50     35 o
  -4 -12   1     15.19      9.10     46.50     35 <
  -4  -9   0     33.51    108.00     57.50     35 <
  -4  -6  -1     12.40     64.30     70.50     35 <
  -4  -4  -2   1263.00    861.30    100.70     35 o
  -4   1  -4    217.75    334.00    132.20     35 <
  -3 -12   2     25.03     54.80     46.50     35 <
  -3  -9   1    170.19    209.70     65.70     35 o
  -3  -7   0     41.79    162.30     77.00     35 <
  -3  -4  -1   5076.10   4974.90    150.90     35 o
  -2 -12   3     17.20     58.80     46.90     35 <
  -2 -10   2    180.75     39.40     61.50     35 <
  -2  -7   1   1834.40   1945.80    105.80     35 o
  -2  -2  -1   2477.20   2261.10    178.30     35 o
  -1 -10   3     14.75      9.40     64.00     35 <
  -1  -7   2     77.23    446.80     87.50     35 o
  -1   5  -3   2409.20   1477.50    145.70     35 o
  -1   7  -4    825.19    466.70    105.50     35 o
   0 -10   4      9.83     74.10     63.80     35 <
   0  -5   2    883.37    535.50    123.60     35 o
   0   7  -3   2587.50   2750.80    124.00     35 o
   0   9  -4    266.68    400.50     81.90     35 o
   0  11  -5     15.57     78.20     58.30     35 <
   1 -11   5    610.49    429.70     74.30     35 o
   1  -8   4    107.91      8.90     83.80     35 <
   1   2   0    701.04   1314.60    180.80     35 o
   1   9  -3     73.11    196.90     73.90     35 <
   1  11  -4     49.59     71.60     57.20     35 <
   2 -11   6    159.13    243.80     67.80     35 o
   2   4   0   2060.20   1409.20    118.50     35 o
   2   9  -2      7.12    185.70     68.00     35 <
   2  11  -3     49.76     50.80     52.60     35 <
   3  -9   6     30.24     98.80     86.50     35 <
   3  -1   3   2078.40   2296.40    171.90     35 o
   3   4   1   5131.90   4645.40    144.90     35 o
   3   6   0   1908.80   1696.60    100.80     35 o
   3   8  -1     19.68    222.10     68.80     35 o
   3  11  -2     32.99     50.70     50.30     35 <
   4   1   3    664.92    676.60    117.40     35 o
   4   6   1     32.63    124.70     74.30     35 <
   4   8   0    336.41    840.50     75.20     35 o
   4  10  -1     23.02     34.60     56.00     35 <
   4  12  -2     18.13     17.60     46.30     35 <
   5   1   4    236.22    346.20     95.80     35 o
   5   3   3    424.39    629.50     88.80     35 o
   5   8   1     47.85     40.10     64.90     35 <
   5  10   0    150.32    261.50     56.10     35 o
   5  12  -1     46.62     77.20     40.00     35 <
   6  -2   6   1673.50   1719.80    113.20     35 o
   6   3   4    163.18    213.20     72.00     35 <
   6   5   3   4531.40   4941.30    132.20     35 o
   6   7   2     94.65    222.60     64.30     35 o
   6   8   2      7.68    -20.70     56.30     35 <
   6  10   1     49.13      5.70     48.60     35 <
   6  12   0     67.95     35.30     40.90     35 <
   7   0   6     14.50     23.50     76.10     35 <
   7   2   5    152.97    196.90     70.20     35 <
   7   5   4    231.33    245.30     63.00     35 o
   7   7   3    226.26    177.00     56.90     35 o
   7   9   2     62.93      8.20     41.30     35 <
   7  10   2     37.12     12.80     44.00     35 <
   7  11   1     59.75     81.10     43.30     35 <
   8  -3   8      3.80      0.00     69.00     35 <
   8   2   6    314.64    521.60     71.50     35 o
   8   4   5     22.83     18.80     54.40     35 <
   8   7   4     41.79    -26.50     45.80     35 <
   8   9   3      4.30     14.10     46.00     35 <
   9  -1   8     50.28    110.70     55.90     35 <
   9   2   7     10.30    134.10     52.20     35 <
   9   4   6     62.15    242.10     53.40     35 o
   9   6   5    105.90    -21.00     45.80     35 <
   9   7   5    242.45    287.00     52.90     35 o
   9   8   4     10.69     -9.20     44.50     35 <
   9   9   4    275.89    233.60     44.80     35 o
  10   1   8     45.36     61.20     51.90     35 <
  10   3   7    160.21    180.00     45.20     35 o
  10   4   7    108.80     92.40     50.50     35 <
  10   6   6     18.92    109.70     45.30     35 <
  10   8   5     97.13    163.40     43.40     35 o
 -10  -7  -7     79.69    183.10     47.10     36 o
 -10  -5  -8    102.62    249.90     51.50     36 o
 -10  -4  -8     68.13    -37.30     50.60     36 <
 -10  -2  -9      8.66    -69.80     43.50     36 <
  -9 -10  -5    165.36    215.70     43.20     36 o
  -9  -9  -5     11.54      4.10     38.20     36 <
  -9  -7  -6      3.23     30.00     46.70     36 <
  -9  -5  -7     86.25    143.50     54.80     36 <
  -9  -4  -7    545.44    877.70     75.50     36 o
  -9  -2  -8     45.47     40.60     52.70     36 <
  -9   1  -9     53.49     28.70     55.30     36 <
  -8 -10  -4     16.71     -0.10     40.20     36 <
  -8  -7  -5    174.73     79.10     53.30     36 <
  -8  -5  -6     42.43     73.20     57.40     36 <
  -8  -4  -6    222.05    260.30     66.40     36 o
  -8  -2  -7    154.85    120.00     63.40     36 <
  -8   1  -8     50.23    100.70     68.50     36 <
  -8   3  -9    415.18    362.20     76.30     36 o
  -7 -10  -3     15.19     33.20     42.80     36 <
  -7  -7  -4    247.47    274.50     65.10     36 o
  -7  -5  -5     30.04     52.80     59.00     36 <
  -7  -4  -5      7.36    -24.30     66.60     36 <
  -7  -2  -6    147.24    -16.20     67.70     36 <
  -7   1  -7      4.28     48.50     78.30     36 <
  -6 -11  -2     54.71     78.40     48.20     36 <
  -6 -10  -2     13.65     44.70     47.40     36 <
  -6  -7  -3   1804.40   1527.10     86.70     36 o
  -6  -5  -4   1197.30    889.60     81.30     36 o
  -6  -2  -5   1741.00   1823.30    101.20     36 o
  -6   1  -6   1023.60   1086.40    107.90     36 o
  -5 -11  -1     31.19    136.80     52.80     36 <
  -5 -10  -1     62.31    149.00     49.80     36 <
  -5  -8  -2    137.61      8.80     59.70     36 <
  -5  -7  -2     21.43    -52.50     61.80     36 <
  -5  -5  -3    626.86    476.20     79.90     36 o
  -5  -2  -4    255.96    258.70     82.80     36 o
  -4 -11   0    210.94    121.70     54.60     36 <
  -4 -10   0     12.26     81.50     53.70     36 <
  -4  -8  -1     88.49     45.00     60.80     36 <
  -4  -5  -2   1704.80   1133.00     94.50     36 o
  -4  -2  -3    753.72    492.00    110.80     36 o
  -4   8  -7    208.70    288.70    126.20     36 <
  -3 -11   1     62.23     66.90     50.20     36 <
  -3  -8   0    535.14    436.60     71.40     36 o
  -3  -5  -1   2624.70   2287.00    120.60     36 o
  -3  -2  -2    335.75    164.80    112.80     36 <
  -3   3  -4  33864.00  39942.20    428.70     36 o
  -3  10  -7     36.30    -13.50     77.20     36 <
  -2 -11   2     71.10    146.50     52.20     36 <
  -2  -8   1     21.36    137.80     71.20     36 <
  -2  -5   0    281.26    204.90     95.30     36 <
  -2  10  -6     81.03    101.00     74.30     36 <
  -1 -11   3    256.67    123.30     62.20     36 <
  -1  -8   2   1242.30   1199.00     96.30     36 o
  -1  10  -5     67.51      5.20     73.00     36 <
   0 -12   4     31.36    177.50     53.80     36 o
   0   5  -2    923.74    743.50    130.50     36 o
   0  10  -4     34.74     76.50     65.20     36 <
   1  -9   4    196.47    369.70     85.10     36 o
   1   5  -1     39.72    157.60    108.00     36 <
   1  10  -3     32.79     83.20     62.10     36 <
   1  12  -4      2.21     44.60     51.10     36 <
   2  -9   5   1158.20    533.40     97.50     36 o
   2  -6   4    992.58    921.30    137.60     36 o
   2   5   0    480.90    202.40     97.10     36 <
   2   7  -1   1695.60   1658.70    102.50     36 o
   2  10  -2    123.92      9.10     58.90     36 <
   2  12  -3     13.07     92.40     48.30     36 <
   3   2   2    557.63    380.10    114.80     36 o
   3   7   0     65.34    124.80     74.60     36 <
   3   9  -1    208.63    128.20     63.80     36 <
   3  12  -2     26.64     10.00     44.30     36 <
   4  -1   4    138.91    283.80    123.30     36 <
   4   2   3    428.89    507.60    107.90     36 o
   4   4   2   1307.00   1027.30     99.10     36 o
   4   7   1     15.57     -3.00     65.20     36 <
   4   9   0     21.89    133.60     57.20     36 <
   4  12  -1     26.07     -3.30     42.40     36 <
   5  -4   6     69.26    185.90    140.40     36 <
   5   4   3   1149.10    989.70     84.90     36 o
   5   7   2     97.57    139.90     64.30     36 <
   5   9   1      4.73     90.50     54.00     36 <
   5  11   0    359.11    352.10     53.70     36 o
   5  12   0     11.82     27.70     44.70     36 <
   6   1   5   1061.30    977.40     92.70     36 o
   6   4   4     57.29     -5.30     69.30     36 <
   6   6   3     38.20     44.90     63.10     36 <
   6   9   2     54.74    -11.10     52.70     36 <
   6  11   1      5.66     22.40     44.20     36 <
   7  -5   8    169.49    102.80     91.00     36 <
   7  -2   7     73.07    128.50     79.20     36 <
   7   1   6    103.62    163.10     70.10     36 <
   7   4   5     32.90     30.30     56.10     36 <
   7   6   4     60.57     84.00     62.00     36 <
   7   8   3     98.66    100.80     49.70     36 <
   7   9   3    169.35     99.10     54.20     36 <
   7  11   2     49.09     78.90     38.70     36 <
   8  -2   8    638.00    438.90     74.50     36 o
   8   3   6    368.26    279.80     65.50     36 o
   8   6   5      3.02      0.60     51.00     36 <
   8   8   4     45.40     24.20     49.20     36 <
   8   9   4    346.77    485.80     59.60     36 o
   8  10   3      1.96     12.80     37.00     36 <
   8  11   3      5.47     67.20     40.00     36 <
   9   0   8     29.64     94.20     54.40     36 <
   9   3   7     15.74     79.40     53.90     36 <
   9   5   6     53.22    115.80     54.80     36 <
   9   6   6    164.50    173.30     51.80     36 o
   9   8   5     26.89     99.50     44.00     36 <
   9  10   4      2.64     63.90     39.50     36 <
  10   2   8      9.38     20.70     44.50     36 <
  10   3   8     75.19     35.60     42.80     36 <
  10   5   7    105.72    143.00     45.80     36 o
  10   7   6     19.99    -19.60     38.40     36 <
  10   8   6     19.99      2.30     36.50     36 <
 -10  -6  -8     21.26     12.60     43.00     37 <
 -10  -3  -9      2.74     62.90     43.20     37 <
 -10  -1 -10     45.98     85.40     52.60     37 <
  -9  -9  -6     24.22     45.30     40.40     37 <
  -9  -8  -6     11.51     15.60     41.60     37 <
  -9  -6  -7     11.52    -49.60     50.00     37 <
  -9  -3  -8     23.23    159.20     56.00     37 <
  -9   0  -9      3.59    129.90     58.80     37 <
  -9   2 -10    263.12     -6.80     65.20     37 <
  -8 -11  -4     25.33      0.20     28.10     37 <
  -8  -9  -5     54.40    133.50     49.60     37 <
  -8  -8  -5    153.99     97.60     49.60     37 <
  -8  -6  -6    228.66    267.90     56.20     37 o
  -8  -3  -7     41.69     95.40     62.40     37 <
  -8   0  -8     49.76    -18.30     69.00     37 <
  -7 -11  -3     37.59     48.60     40.90     37 <
  -7  -9  -4    124.92     46.50     49.60     37 <
  -7  -8  -4    461.42    459.00     61.50     37 o
  -7  -6  -5     29.78    108.80     59.90     37 <
  -7  -3  -6    298.60    323.30     71.30     37 o
  -7   0  -7      8.28    166.50     80.30     37 <
  -7   5  -9    370.98    134.90     99.80     37 <
  -6 -11  -2     25.70     78.40     48.20     37 <
  -6  -9  -3    227.03    277.50     55.30     37 o
  -6  -8  -3    339.94    474.10     69.20     37 o
  -6  -6  -4   2274.20   2195.70     98.80     37 o
  -6  -3  -5     18.43    -35.20     73.70     37 <
  -6   0  -6   1548.80   1767.70    108.20     37 o
  -5 -12  -1    102.13    143.30     46.10     37 o
  -5  -9  -2    178.37    240.70     63.40     37 o
  -5  -6  -3    151.78    455.00     77.10     37 o
  -5  -3  -4    287.26    255.60     84.20     37 o
  -5   0  -5     16.92    157.20    101.20     37 <
  -4 -12   0      1.54     96.20     48.30     37 <
  -4  -9  -1     86.60    126.00     62.50     37 <
  -4  -6  -2    129.57    230.90     74.00     37 o
  -4  -3  -3    571.14    194.20     93.20     37 <
  -4   0  -4    375.38    330.20    127.80     37 <
  -3 -12   1     44.50     56.90     50.60     37 <
  -3  -9   0     84.58     36.00     65.90     37 <
  -3  -6  -1     84.11     50.80     76.20     37 <
  -3  -3  -2   3008.50   2356.10    133.90     37 o
  -3   0  -3    695.46    634.70    157.00     37 o
  -3   8  -6   1313.20   1449.90    122.90     37 o
  -2 -12   2     24.70     70.50     51.90     37 <
  -2  -9   1    829.81    721.60     79.60     37 o
  -2  -6   0    697.64    894.20    103.20     37 o
  -2  -3  -1     59.51    147.00    134.60     37 <
  -2   0  -2   1247.80   1499.40    224.00     37 o
  -2   8  -5     78.75     72.70     98.60     37 <
  -1 -12   3     53.63    124.30     54.40     37 <
  -1  -9   2     21.00     63.40     77.40     37 <
  -1  -6   1   2806.80   2867.80    125.10     37 o
  -1  -3   0   2934.00   4472.60    182.80     37 o
  -1   0  -1  10743.00   4957.70    471.90     37 o
  -1   8  -4     46.41    233.00     93.70     37 <
   0 -12   4     81.54    177.50     53.80     37 o
   0  -9   3     42.96     -4.50     80.30     37 <
   0  -6   2   2544.00   2367.90    129.90     37 o
   0  -3   1    615.61    698.40    182.60     37 o
   0   8  -3    357.61    490.70     92.80     37 o
   1  -9   4    188.75    369.70     85.10     37 o
   1  -6   3   2980.20   2875.30    143.20     37 o
   1  -3   2   4287.10   4404.80    245.80     37 o
   1   8  -2   1323.50   1285.30     98.90     37 o
   2   8  -1     14.96    119.50     69.10     37 <
   2  10  -2    165.92      9.10     58.90     37 <
   3   5   1   2427.30   2434.40    118.80     37 o
   3   8   0    525.01    536.80     77.80     37 o
   3  10  -1    294.32    530.20     69.10     37 o
   3  11  -1     73.45     30.10     54.70     37 <
   3  13  -2     37.97     10.00     43.70     37 <
   4   5   2   1433.80   1274.90     93.20     37 o
   4   8   1     24.28    192.50     67.70     37 <
   4  10   0      8.96     -3.40     51.70     37 <
   4  13  -1      6.68     49.30     44.20     37 <
   5   2   4    345.13    124.90     82.60     37 <
   5   5   3    702.38    641.70     80.60     37 o
   5   8   2    159.47     63.00     61.30     37 <
   5  10   1     17.33     46.30     51.10     37 <
   5  13   0     15.35     -0.50     38.80     37 <
   6  -7   8   1355.10   1108.20    168.30     37 o
   6  -4   7     73.72    -71.10    111.40     37 <
   6  -1   6    860.46    745.30    101.90     37 o
   6   2   5   1795.10   1795.20    103.20     37 o
   6   5   4    995.33    861.40     78.60     37 o
   6   7   3   1723.00   1648.00     91.10     37 o
   6   8   3    351.22    414.10     67.10     37 o
   6  10   2     13.87    -44.40     49.00     37 <
   6  12   1     80.26     97.80     43.20     37 <
   7  -4   8    292.20    219.30     88.60     37 <
   7  -1   7     55.55     58.50     80.30     37 <
   7   2   6     29.37     64.20     65.50     37 <
   7   5   5     12.68     54.00     58.30     37 <
   7   7   4    261.08    252.20     65.00     37 o
   7   8   4    507.38    489.10     65.70     37 o
   7  10   3     28.36     35.60     47.10     37 <
   7  12   2      4.36    -20.80     40.60     37 <
   8  -1   8     36.99    -93.50     67.10     37 <
   8   2   7     96.68     67.50     62.20     37 <
   8   4   6    162.67    324.60     66.70     37 o
   8   5   6     11.71     66.10     55.70     37 <
   8   7   5    151.19     53.00     52.30     37 <
   8   8   5    122.59    189.90     51.60     37 o
   8  10   4      9.66     57.10     42.30     37 <
   9   1   8     22.02      4.20     49.20     37 <
   9   2   8     12.43     92.20     50.90     37 <
   9   4   7    917.80   1107.10     73.00     37 o
   9   5   7     88.17     81.50     49.70     37 <
   9   7   6      4.50     48.10     46.60     37 <
   9   9   5      6.25     43.50     36.70     37 <
   9  10   5    113.79    212.70     42.80     37 o
  10   1   9      9.94      2.60     40.90     37 <
  10   4   8     44.84     39.60     42.30     37 <
  10   7   7     91.57     93.00     42.80     37 <
 -10  -8  -7      1.92     -9.70     44.30     38 <
 -10  -6  -8     21.50     12.60     43.00     38 <
 -10  -3  -9      2.73     62.90     43.20     38 <
  -9  -9  -6     22.48     45.30     40.40     38 <
  -9  -8  -6     11.04     15.60     41.60     38 <
  -9  -6  -7     11.81    -49.60     50.00     38 <
  -9  -5  -7     52.60    143.50     54.80     38 <
  -9  -3  -8     22.45    159.20     56.00     38 <
  -9   0  -9      3.57    129.90     58.80     38 <
  -9   2 -10    274.51     -6.80     65.20     38 <
  -8 -11  -4     26.16      0.20     28.10     38 <
  -8  -9  -5     55.44    133.50     49.60     38 <
  -8  -8  -5    157.70     97.60     49.60     38 <
  -8  -6  -6    227.86    267.90     56.20     38 o
  -8  -5  -6      2.08     73.20     57.40     38 <
  -8  -3  -7     41.31     95.40     62.40     38 <
  -8   0  -8     49.90    -18.30     69.00     38 <
  -7 -11  -3     38.45     48.60     40.90     38 <
  -7  -9  -4    132.54     46.50     49.60     38 <
  -7  -8  -4    475.15    459.00     61.50     38 o
  -7  -6  -5     34.01    108.80     59.90     38 <
  -7  -5  -5     58.08     52.80     59.00     38 <
  -7  -3  -6    318.74    323.30     71.30     38 o
  -7   0  -7      8.87    166.50     80.30     38 <
  -7   5  -9    383.23    134.90     99.80     38 <
  -6 -11  -2     24.12     78.40     48.20     38 <
  -6  -9  -3    237.25    277.50     55.30     38 o
  -6  -8  -3    348.51    474.10     69.20     38 o
  -6  -6  -4   2321.90   2195.70     98.80     38 o
  -6  -5  -4    959.60    889.60     81.30     38 o
  -6  -3  -5     18.33    -35.20     73.70     38 <
  -6   0  -6   1598.60   1767.70    108.20     38 o
  -5 -12  -1    103.18    143.30     46.10     38 o
  -5 -11  -1     81.18    136.80     52.80     38 <
  -5  -9  -2    172.31    240.70     63.40     38 o
  -5  -8  -2    104.11      8.80     59.70     38 <
  -5  -6  -3    155.40    455.00     77.10     38 o
  -5  -3  -4    310.07    255.60     84.20     38 o
  -5   0  -5     17.87    157.20    101.20     38 <
  -4 -12   0      1.66     96.20     48.30     38 <
  -4 -11   0    191.25    121.70     54.60     38 <
  -4  -9  -1     86.62    126.00     62.50     38 <
  -4  -8  -1    124.29     45.00     60.80     38 <
  -4  -6  -2    132.33    230.90     74.00     38 o
  -4  -3  -3    616.26    194.20     93.20     38 <
  -4   0  -4    372.91    330.20    127.80     38 <
  -3 -12   1     44.49     56.90     50.60     38 <
  -3  -9   0     89.38     36.00     65.90     38 <
  -3  -6  -1     85.88     50.80     76.20     38 <
  -3   0  -3    703.18    634.70    157.00     38 o
  -3   8  -6   1335.90   1449.90    122.90     38 o
  -2 -12   2     25.19     70.50     51.90     38 <
  -2  -9   1    832.91    721.60     79.60     38 o
  -2  -6   0    702.35    894.20    103.20     38 o
  -2   0  -2   1272.70   1499.40    224.00     38 o
  -2   8  -5     80.98     72.70     98.60     38 <
  -1 -12   3     53.22    124.30     54.40     38 <
  -1  -9   2     22.90     63.40     77.40     38 <
  -1  -6   1   2802.40   2867.80    125.10     38 o
  -1   8  -4     45.86    233.00     93.70     38 <
   0 -12   4     83.27    177.50     53.80     38 o
   0  -9   3     42.33     -4.50     80.30     38 <
   0  -6   2   2615.80   2367.90    129.90     38 o
   0   8  -3    369.39    490.70     92.80     38 o
   1  -9   4    196.60    369.70     85.10     38 o
   1  -6   3   3069.50   2875.30    143.20     38 o
   1  -3   2   4277.60   4404.80    245.80     38 o
   1   8  -2   1336.70   1285.30     98.90     38 o
   1  10  -3     16.36     83.20     62.10     38 <
   2  -6   4   1006.70    921.30    137.60     38 o
   2   5   0    286.41    202.40     97.10     38 <
   2   8  -1     14.14    119.50     69.10     38 <
   2  10  -2    178.85      9.10     58.90     38 <
   3   5   1   2494.70   2434.40    118.80     38 o
   3   8   0    546.60    536.80     77.80     38 o
   3  10  -1    298.84    530.20     69.10     38 o
   3  13  -2     41.19     10.00     43.70     38 <
   4   5   2   1452.10   1274.90     93.20     38 o
   4   8   1     26.23    192.50     67.70     38 <
   4  10   0      9.64     -3.40     51.70     38 <
   4  12  -1     12.17     -3.30     42.40     38 <
   4  13  -1      7.03     49.30     44.20     38 <
   5   2   4    351.28    124.90     82.60     38 <
   5   5   3    721.58    641.70     80.60     38 o
   5   8   2    156.69     63.00     61.30     38 <
   5  10   1     17.17     46.30     51.10     38 <
   5  12   0      7.93     27.70     44.70     38 <
   5  13   0     16.02     -0.50     38.80     38 <
   6  -7   8   1218.20   1108.20    168.30     38 o
   6  -4   7     74.23    -71.10    111.40     38 <
   6  -1   6    881.40    745.30    101.90     38 o
   6   2   5   1866.80   1795.20    103.20     38 o
   6   5   4    984.64    861.40     78.60     38 o
   6   7   3   1749.40   1648.00     91.10     38 o
   6   8   3    360.45    414.10     67.10     38 o
   6  10   2     15.57    -44.40     49.00     38 <
   6  12   1     83.48     97.80     43.20     38 <
   7  -4   8    302.83    219.30     88.60     38 <
   7  -1   7     57.57     58.50     80.30     38 <
   7   2   6     32.28     64.20     65.50     38 <
   7   5   5     15.81     54.00     58.30     38 <
   7   7   4    269.82    252.20     65.00     38 o
   7  10   3     31.54     35.60     47.10     38 <
   7  12   2      4.49    -20.80     40.60     38 <
   8  -1   8     35.82    -93.50     67.10     38 <
   8   2   7    101.27     67.50     62.20     38 <
   8   4   6    171.85    324.60     66.70     38 o
   8   5   6     10.37     66.10     55.70     38 <
   8   7   5    150.82     53.00     52.30     38 <
   8   9   4    328.19    485.80     59.60     38 o
   8  10   4      9.09     57.10     42.30     38 <
   9   1   8     22.27      4.20     49.20     38 <
   9   4   7    924.61   1107.10     73.00     38 o
   9   7   6      4.80     48.10     46.60     38 <
   9   9   5      5.56     43.50     36.70     38 <
   9  10   5    115.72    212.70     42.80     38 o
  10   1   9     11.31      2.60     40.90     38 <
  10   4   8     45.13     39.60     42.30     38 <
  10   6   7      2.91     18.30     42.90     38 <
  10   7   7     97.72     93.00     42.80     38 <
 -10  -8  -8    120.85    151.50     45.90     39 o
 -10  -6  -9     33.89     29.60     46.20     39 <
 -10  -5  -9      3.34    -41.70     49.10     39 <
 -10  -2 -10    110.67    117.70     53.90     39 <
  -9  -9  -7      9.68     25.80     44.40     39 <
  -9  -8  -7      7.71     64.20     48.20     39 <
  -9  -5  -8    280.98    345.40     60.10     39 o
  -9  -2  -9      5.62     79.60     59.50     39 <
  -9   1 -10      4.96     55.10     62.60     39 <
  -8 -11  -5     72.89     37.90     42.60     39 <
  -8  -9  -6      7.94     11.70     50.40     39 <
  -8  -8  -6      7.03     55.20     53.10     39 <
  -8  -5  -7     80.07     96.10     64.30     39 <
  -8  -2  -8      7.76    104.20     64.90     39 <
  -7 -11  -4      7.20     -6.90     45.80     39 <
  -7  -8  -5    336.47    196.10     61.00     39 o
  -7  -5  -6     60.85     45.80     63.10     39 <
  -7  -4  -6     45.38     50.00     68.50     39 <
  -7  -1  -7    171.63    213.70     78.70     39 <
  -7   2  -8   1386.60   1153.60    102.20     39 o
  -6 -12  -3      0.92     37.40     46.40     39 <
  -6 -11  -3     53.22     99.60     48.90     39 <
  -6  -8  -4    602.66    578.50     70.30     39 o
  -6  -7  -4    330.03    330.00     71.10     39 o
  -6  -4  -5    187.25    180.50     75.00     39 <
  -6  -1  -6    206.91    -22.30     81.70     39 <
  -6   2  -7     33.39     69.00    105.20     39 <
  -6   5  -8    114.12      1.20    124.20     39 <
  -5 -12  -2     47.84     98.30     48.60     39 <
  -5 -11  -2     26.24    135.50     51.60     39 <
  -5  -8  -3     78.21      0.90     63.30     39 <
  -5  -7  -3     51.53    146.20     72.80     39 <
  -5  -4  -4    155.01     20.00     75.60     39 <
  -5  -1  -5   1510.70   1196.90    112.60     39 o
  -4 -12  -1     68.08     63.40     54.20     39 <
  -4 -11  -1     43.26    125.10     57.50     39 <
  -4  -8  -2    199.25    514.40     72.40     39 o
  -4  -7  -2    178.45      6.50     70.30     39 <
  -4  -4  -3    921.95    554.50    100.90     39 o
  -3 -11   0    150.76     97.10     58.80     39 <
  -3  -7  -1    225.18    107.60     71.20     39 <
  -3  -4  -2    111.11    144.30    109.00     39 <
  -2 -11   1   1056.10    459.90     69.00     39 o
  -2  -7   0   1569.00   1490.90    102.60     39 o
  -2   6  -4   1007.60    954.60    141.90     39 o
  -2   9  -5    959.30    591.80     94.90     39 o
  -1 -11   2    123.24     60.20     60.50     39 <
  -1  -7   1    366.52    434.60     97.80     39 o
  -1   3  -2   4319.90   4105.10    253.50     39 o
  -1   6  -3   2886.80   2854.30    150.70     39 o
  -1   9  -4    191.79    412.80     88.80     39 o
   0 -11   3     53.81     42.50     63.40     39 <
   0  -7   2   4431.90   4709.70    149.40     39 o
   0   6  -2   2399.50   2428.30    132.40     39 o
   0   9  -3     48.75    265.50     83.00     39 o
   0  12  -4     68.20     55.30     54.70     39 <
   1 -11   4     22.97    -43.00     66.80     39 <
   1  -7   3    714.37   1021.00    118.50     39 o
   1   9  -2     18.79     58.10     72.80     39 <
   1  12  -3     74.11     86.60     60.00     39 <
   2 -11   5    246.51    230.80     74.00     39 o
   2  -7   4    611.32    209.00    114.10     39 <
   2   9  -1    812.39    671.10     81.20     39 o
   2  12  -2     25.30     36.70     53.60     39 <
   3 -11   6     21.82    120.70     69.70     39 <
   3  -7   5    410.09    391.50    138.40     39 <
   3   0   3    851.01    564.40    151.10     39 o
   3   7   1    229.34    196.80     81.70     39 <
   3   9   0    102.45    131.70     66.00     39 <
   3  10   0    707.68    463.50     73.90     39 o
   3  12  -1     40.50     34.70     50.00     39 <
   3  13  -1     20.16     88.10     46.50     39 <
   4  -7   6    433.09    565.30    178.10     39 o
   4   0   4    335.55    404.80    122.70     39 o
   4   7   2    123.04     88.80     68.70     39 <
   4   9   1    136.99    112.70     67.10     39 <
   4  10   1     78.01    -22.80     59.00     39 <
   4  12   0      3.07     63.60     44.50     39 <
   4  13   0     31.49     48.70     44.50     39 <
   5   0   5     16.81    334.50    103.70     39 o
   5   7   3     67.23     97.40     66.80     39 <
   5   9   2    264.51    190.60     62.80     39 o
   5  10   2      9.22     21.10     56.80     39 <
   5  12   1     94.30     31.30     47.60     39 <
   5  13   1     13.26     25.70     41.10     39 <
   6   0   6   1338.60   1753.20    109.90     39 o
   6   3   5     19.75     -4.30     71.20     39 <
   6   4   5    192.92    -55.30     64.30     39 <
   6   6   4   1949.30   2229.30     99.60     39 o
   6   7   4    387.50    457.70     72.20     39 o
   6   9   3    220.64    408.90     55.20     39 o
   6  10   3     68.77     61.30     53.00     39 <
   6  12   2     13.68     89.80     44.50     39 <
   6  13   2     72.13     84.40     43.50     39 <
   7   0   7     17.18    123.10     76.90     39 <
   7   3   6    240.57    374.20     72.30     39 o
   7   4   6     24.17      0.00     59.50     39 <
   7   6   5     30.67    163.10     59.60     39 <
   7   7   5     47.06     37.20     60.00     39 <
   7   9   4     87.40    118.20     47.60     39 <
   7  10   4    502.17    382.10     58.70     39 o
   7  12   3      7.29    -18.40     43.60     39 <
   8   0   8     45.30    105.70     69.90     39 <
   8   3   7     47.73    -22.70     60.90     39 <
   8   4   7    529.93    265.70     64.00     39 o
   8   6   6    261.40    383.10     65.80     39 o
   8   7   6     78.18     79.10     55.20     39 <
   8   9   5     77.08    149.50     49.30     39 o
   8  10   5    190.58    241.60     52.80     39 o
   9   0   9     17.24     -6.70     57.70     39 <
   9   3   8     42.56    120.10     55.90     39 <
   9   4   8     28.43    101.90     54.40     39 <
   9   6   7     10.92      4.50     49.30     39 <
   9   7   7    201.98    191.70     50.90     39 o
   9   9   6     32.55     28.20     39.90     39 <
   9  10   6     63.07    140.80     45.50     39 o
  10   3   9      3.75     22.80     51.20     39 <
  10   6   8     15.96     47.40     40.90     39 <
  10   7   8    105.22     95.80     48.10     39 <
 -10  -8  -9     82.82    176.00     50.60     40 o
 -10  -7  -9     11.78     62.40     46.20     40 <
 -10  -5 -10     28.06    -29.40     50.00     40 <
 -10  -4 -10     73.77     31.80     50.30     40 <
  -9 -11  -7     20.66     26.10     43.80     40 <
  -9  -8  -8     83.00     64.90     47.00     40 <
  -9  -7  -8    267.68    274.80     57.30     40 o
  -9  -4  -9     12.06    124.00     59.30     40 <
  -9   0 -10     26.45    -17.10     62.70     40 <
  -8 -11  -6      1.70     21.40     46.20     40 <
  -8 -10  -6     16.49     73.60     49.90     40 <
  -8  -8  -7      2.83      4.80     54.70     40 <
  -8  -7  -7     76.48     37.90     61.60     40 <
  -8  -4  -8      3.87     33.30     61.30     40 <
  -8  -3  -8      1.44    -27.00     68.20     40 <
  -8   0  -9     93.83    169.70     76.70     40 <
  -7 -11  -5     72.16    144.80     49.90     40 <
  -7 -10  -5     35.71     47.00     52.60     40 <
  -7  -7  -6    490.09    440.10     68.70     40 o
  -7  -6  -6     94.59     88.20     61.50     40 <
  -7  -3  -7     25.74    122.90     76.40     40 <
  -7   1  -8     16.03     48.20     83.70     40 <
  -7   4  -9     11.01    106.70     90.00     40 <
  -6 -11  -4     18.68    114.80     55.50     40 <
  -6 -10  -4    293.09    233.60     59.50     40 o
  -6  -6  -5     76.78     16.00     77.00     40 <
  -6  -2  -6    134.80    320.00     84.80     40 o
  -6   1  -7    557.09    709.10    111.40     40 o
  -5 -10  -3     93.06     98.70     58.20     40 <
  -5  -9  -3    312.24    224.80     64.10     40 o
  -5  -6  -4     41.99     31.10     80.00     40 <
  -5  -5  -4    111.56    203.00     83.00     40 <
  -5  -2  -5   1017.30   1174.60    111.80     40 o
  -5   5  -7    416.51    553.10    178.60     40 o
  -4 -13  -1      3.67     80.60     47.70     40 <
  -4 -10  -2     72.50    187.60     67.40     40 <
  -4  -9  -2      6.69     36.30     66.50     40 <
  -4  -5  -3     81.75     64.10     89.10     40 <
  -4   2  -5   4589.90   3915.30    188.30     40 o
  -3 -13   0      3.89     21.50     47.60     40 <
  -3  -9  -1     51.38     53.30     67.40     40 <
  -3  -5  -2   1404.70   1168.30    113.60     40 o
  -3  -1  -3    228.59    271.10    146.60     40 <
  -3   9  -6     50.63    154.40     90.60     40 <
  -2 -13   1     56.28     91.40     54.50     40 <
  -2 -12   1    121.73     67.10     57.60     40 <
  -2  -9   0     22.69    117.80     70.80     40 <
  -2  -8   0     59.63    225.00     80.30     40 <
  -1 -13   2      2.54     54.40     52.70     40 <
  -1 -12   2     20.17     51.40     55.20     40 <
  -1  -8   1     41.37     62.70     83.00     40 <
  -1  -4   0    126.59    171.00    136.40     40 <
  -1  10  -4    344.31    276.20     77.70     40 o
   0 -13   3     76.53    159.70     52.20     40 o
   0 -12   3     66.00    176.80     57.00     40 o
   0  -8   2    228.57    616.40     92.20     40 o
   0  -4   1    382.79     45.50    144.60     40 <
   0   7  -2   5247.90   4777.10    152.40     40 o
   0  10  -3    153.99     35.70     69.80     40 <
   1 -12   4    475.51    328.10     72.10     40 o
   1   4   0    208.22    275.40    137.10     40 <
   1   7  -1    494.77    486.70     96.40     40 o
   1  10  -2    908.72    537.80     79.20     40 o
   1  13  -3      9.84     90.80     49.90     40 <
   2   4   1  18650.00  20239.00    258.90     40 o
   2   8   0     28.06     96.60     81.10     40 <
   2  11  -1    156.51    425.20     69.90     40 o
   3  -7   5    430.89    391.50    138.40     40 <
   3  -3   4  28406.00  28427.30    374.70     40 o
   3   1   3    355.93     72.90    144.00     40 <
   3   4   2     48.31     59.40    103.40     40 <
   3   8   1     16.60    135.50     73.50     40 <
   3  11   0     64.84     28.10     59.00     40 <
   4  -7   6    325.98    565.30    178.10     40 o
   4   1   4   2380.50   2288.40    142.50     40 o
   4   5   3     82.50     24.40     87.50     40 <
   4   8   2    174.81     -3.10     74.50     40 <
   4  11   1    303.62    137.80     61.80     40 <
   4  12   1     72.79    124.60     53.70     40 <
   5   1   5   1025.10   1149.60    110.90     40 o
   5   5   4    158.39    166.80     74.60     40 <
   5   8   3    156.73     17.30     64.90     40 <
   5   9   3    363.56    221.90     65.30     40 o
   5  11   2      9.96     88.60     53.30     40 <
   5  12   2     41.43    130.20     53.70     40 <
   6   1   6    159.54     23.70     84.20     40 <
   6   5   5    217.11     38.20     72.20     40 <
   6   8   4    467.49    531.90     71.50     40 o
   6   9   4     71.98     81.20     63.70     40 <
   6  11   3     69.51     68.80     48.20     40 <
   6  12   3      1.42     56.50     47.80     40 <
   7   1   7    275.93    214.00     73.40     40 <
   7   2   7      6.88     21.10     74.20     40 <
   7   5   6     73.25    221.60     67.70     40 o
   7   8   5    334.57    153.30     57.60     40 <
   7   9   5    394.68    318.00     63.10     40 o
   7  11   4     23.42     43.70     47.00     40 <
   7  12   4     80.05    100.80     49.90     40 <
   8  -2   9    322.52    345.60     78.00     40 o
   8   1   8     35.18    -10.50     60.50     40 <
   8   2   8      9.05     57.60     67.20     40 <
   8   5   7     68.19    156.60     65.00     40 <
   8   6   7    124.29    206.10     62.80     40 o
   8   8   6      4.76     40.30     50.30     40 <
   8   9   6      4.06    103.50     48.50     40 <
   8  12   5      4.45      4.50     43.40     40 <
   9   1   9    334.86    251.40     59.60     40 o
   9   2   9     14.51    -88.70     62.00     40 <
   9   5   8    303.38    194.00     57.80     40 o
   9   6   8     11.64     27.00     52.30     40 <
   9   8   7      9.72    105.40     46.00     40 <
   9   9   7      5.94     10.30     45.40     40 <
  10   2  10    153.12    119.50     35.00     40 o
  10   5   9      6.20     48.90     46.20     40 <
  10   6   9     48.51     95.90     47.80     40 <
  10   8   8    216.34    168.40     49.10     40 o
 -10  -6 -10     48.84    -10.40     48.90     41 <
 -10  -5 -10     28.20    -29.40     50.00     41 <
  -9 -10  -8     42.09     69.20     47.50     41 <
  -9  -9  -8      5.32    -41.30     45.80     41 <
  -9  -8  -8     73.43     64.90     47.00     41 <
  -9  -5  -9      9.38     -7.00     55.20     41 <
  -9  -1 -10    189.39    179.40     67.20     41 <
  -8  -9  -7     20.49     14.60     52.50     41 <
  -8  -8  -7      2.96      4.80     54.70     41 <
  -8  -5  -8     49.89     63.40     68.40     41 <
  -8  -4  -8      3.70     33.30     61.30     41 <
  -8  -1  -9    564.00    322.80     77.40     41 o
  -8   0  -9     97.31    169.70     76.70     41 <
  -8   3 -10     18.61     93.40     72.00     41 <
  -7 -12  -5     10.08     64.30     46.50     41 <
  -7 -11  -5     69.54    144.80     49.90     41 <
  -7  -8  -6    141.56    134.60     69.70     41 <
  -7  -7  -6    475.50    440.10     68.70     41 o
  -7  -4  -7     21.50     -2.70     69.40     41 <
  -7  -3  -7     25.32    122.90     76.40     41 <
  -7   0  -8    148.76    196.10     82.80     41 <
  -6 -12  -4    179.58     89.90     56.50     41 <
  -6 -11  -4     16.94    114.80     55.50     41 <
  -6  -8  -5    379.80    192.40     65.70     41 <
  -6  -7  -5     14.32    149.50     65.90     41 <
  -6  -3  -6    472.57    516.90     92.30     41 o
  -6   1  -7    548.46    709.10    111.40     41 o
  -5 -12  -3     12.39    -62.70     49.10     41 <
  -5 -11  -3     71.19    262.60     58.80     41 o
  -5 -10  -3     87.66     98.70     58.20     41 <
  -5  -7  -4     81.87    203.70     75.90     41 <
  -5  -6  -4     38.01     31.10     80.00     41 <
  -5  -3  -5   1092.40   1044.00    106.80     41 o
  -5  -2  -5   1039.60   1174.60    111.80     41 o
  -4 -11  -2      4.59    170.90     60.10     41 <
  -4 -10  -2     65.91    187.60     67.40     41 <
  -4  -6  -3   1447.90    940.30     96.10     41 o
  -4  -2  -4   3554.90   4353.20    163.30     41 o
  -4   2  -5   4392.40   3915.30    188.30     41 o
  -3 -10  -1     75.56     76.50     64.80     41 <
  -3  -9  -1     47.53     53.30     67.40     41 <
  -3  -6  -2    522.45    371.40    105.00     41 o
  -3  -5  -2   1315.40   1168.30    113.60     41 o
  -3   6  -5    499.67    592.70    182.00     41 o
  -2 -14   1     10.20      8.60     32.20     41 <
  -2 -10   0    545.04    351.20     78.40     41 o
  -2  -9   0     20.17    117.80     70.80     41 <
  -2  -5  -1    577.24    393.40    117.40     41 o
  -2  -1  -2     29.73    291.90    205.60     41 <
  -2  10  -5    155.02    180.70     78.30     41 <
  -1 -13   2      2.63     54.40     52.70     41 <
  -1  -9   1   1866.50   1919.20    106.70     41 o
  -1   7  -3    580.90    680.20    113.10     41 o
  -1  10  -4    342.00    276.20     77.70     41 o
   0 -13   3     75.85    159.70     52.20     41 o
   0  -9   2    336.37    404.90     90.20     41 o
   0  -8   2    204.22    616.40     92.20     41 o
   0  -4   1    380.41     45.50    144.60     41 <
   0   7  -2   5099.80   4777.10    152.40     41 o
   0  11  -3     14.31    -14.30     63.20     41 <
   1  -8   3     21.79    196.20     92.40     41 <
   1   4   0    193.43    275.40    137.10     41 <
   1   8  -1     24.88      3.90     84.20     41 <
   1  11  -2     95.95     -6.40     67.60     41 <
   2  -8   4     32.25     56.20     97.00     41 <
   2   8   0     28.21     96.60     81.10     41 <
   2  11  -1    152.52    425.20     69.90     41 o
   2  12  -1     97.51    -76.80     59.60     41 <
   3  -3   4  27727.00  28427.30    374.70     41 o
   3   1   3    340.70     72.90    144.00     41 <
   3   5   2   1122.30    854.90    109.40     41 o
   3   8   1     15.37    135.50     73.50     41 <
   3   9   1     49.24     83.20     69.20     41 <
   3  12   0    175.99    219.00     59.50     41 o
   4  -7   6    328.37    565.30    178.10     41 o
   4   5   3     80.14     24.40     87.50     41 <
   4   9   2      6.31     57.50     68.50     41 <
   4  12   1     72.60    124.60     53.70     41 <
   4  13   1      8.11    -18.30     47.40     41 <
   5   2   5   1343.10   1086.80    111.60     41 o
   5   5   4    150.69    166.80     74.60     41 <
   5   6   4     43.77     88.50     77.30     41 <
   5   9   3    349.02    221.90     65.30     41 o
   5  10   3     24.86     78.60     60.00     41 <
   5  12   2     39.63    130.20     53.70     41 <
   5  13   2      1.24      6.00     49.10     41 <
   6  -2   7     65.66     42.40     97.70     41 <
   6   2   6    109.86    169.10     82.90     41 <
   6   6   5     54.72    185.40     77.20     41 <
   6   9   4     64.39     81.20     63.70     41 <
   6  10   4    277.96    225.00     58.40     41 o
   6  12   3      1.31     56.50     47.80     41 <
   6  13   3      2.55    -40.30     44.00     41 <
   7  -2   8   1061.90    968.30     99.60     41 o
   7   2   7      6.72     21.10     74.20     41 <
   7   6   6     24.83     78.30     60.90     41 <
   7   9   5    379.86    318.00     63.10     41 o
   7  10   5     30.51     11.20     49.00     41 <
   7  13   4     10.90     37.40     44.70     41 <
   8  -2   9    299.75    345.60     78.00     41 o
   8   2   8      9.25     57.60     67.20     41 <
   8   3   8      4.46    120.50     62.80     41 <
   8   6   7    115.76    206.10     62.80     41 o
   8   7   7      4.52     63.60     52.60     41 <
   8   9   6      4.24    103.50     48.50     41 <
   8  10   6     10.06     33.20     47.50     41 <
   8  11   6      2.30    -11.40     43.90     41 <
   9   2   9     14.09    -88.70     62.00     41 <
   9   3   9      7.77    142.90     61.00     41 <
   9   6   8     11.02     27.00     52.30     41 <
   9   7   8    201.83    264.00     59.20     41 o
   9  10   7      2.84     50.70     43.20     41 <
   9  11   7     19.95    -47.90     40.60     41 <
  10   2  10    143.25    119.50     35.00     41 o
  10   3  10      4.08      1.60     50.80     41 <
  10   6   9     54.02     95.90     47.80     41 <
  10   7   9      3.91     59.10     45.70     41 <
 -10  -7 -10      9.69     36.20     47.90     42 <
 -10  -4 -11     29.42     13.40     48.80     42 <
 -10  -3 -11    102.02     77.20     53.30     42 <
  -9 -11  -8     16.50    -17.10     44.20     42 <
  -9 -10  -8     72.31     69.20     47.50     42 <
  -9  -7  -9      4.64     50.20     47.80     42 <
  -9  -6  -9      9.75     93.10     54.50     42 <
  -9  -3 -10     11.76      4.50     59.90     42 <
  -9  -2 -10    346.47    229.70     64.10     42 o
  -8 -12  -7      3.96     -5.90     37.90     42 <
  -8 -11  -7     53.49     88.90     48.80     42 <
  -8 -10  -7     71.62     48.10     52.60     42 <
  -8  -6  -8     26.85    105.50     57.20     42 <
  -8  -5  -8    152.52     63.40     68.40     42 <
  -8  -2  -9    148.41    179.80     69.40     42 <
  -8  -1  -9    627.57    322.80     77.40     42 o
  -8   3 -10     18.37     93.40     72.00     42 <
  -7 -11  -6      9.15     44.00     43.60     42 <
  -7 -10  -6     16.66     16.60     51.00     42 <
  -7  -9  -6     26.59    -53.40     54.00     42 <
  -7  -5  -7     30.71     95.60     68.70     42 <
  -7  -1  -8    173.09    179.80     78.40     42 <
  -6 -10  -5     41.90     54.70     50.10     42 <
  -6  -9  -5     12.23     66.30     60.10     42 <
  -6  -8  -5    330.64    192.40     65.70     42 <
  -6  -4  -6    562.98    322.20     84.00     42 o
  -6   0  -7     59.67   -139.30     88.30     42 <
  -6   4  -8    401.56    -66.70    110.30     42 <
  -5 -13  -3     18.23     75.80     43.10     42 <
  -5 -12  -3     21.54    -62.70     49.10     42 <
  -5  -9  -4     26.83     70.60     54.70     42 <
  -5  -8  -4     66.76    102.20     65.80     42 <
  -5  -4  -5    995.83    716.50     92.40     42 o
  -5  -3  -5   1034.20   1044.00    106.80     42 o
  -5   1  -6     52.18    296.70    112.40     42 <
  -5   5  -7    206.43    553.10    178.60     42 o
  -4 -13  -2     16.95     68.60     46.60     42 <
  -4 -12  -2      3.47     61.70     56.20     42 <
  -4  -8  -3    397.00    446.50     79.80     42 o
  -4  -7  -3     95.34    176.30     79.20     42 <
  -4  -3  -4     16.70     97.50    102.80     42 <
  -3 -12  -1      9.93     25.00     49.60     42 <
  -3 -11  -1     38.56     -0.10     60.30     42 <
  -3  -7  -2    682.11    540.70     86.60     42 o
  -3  -6  -2    575.21    371.40    105.00     42 o
  -3  -2  -3     34.24     11.40    129.00     42 <
  -3  10  -6    213.97    163.90     85.20     42 <
  -2 -12   0    201.60    124.50     55.30     42 <
  -2 -11   0     81.24     87.50     58.70     42 <
  -2 -10   0    455.40    351.20     78.40     42 o
  -2  -6  -1    197.40    178.40    101.00     42 <
  -2  -1  -2    123.72    291.90    205.60     42 <
  -2   3  -3 152130.00 154376.00    791.10     42 o
  -2   7  -4    587.52    402.60    127.40     42 o
  -2  11  -5    378.89    236.80     75.10     42 o
  -1 -11   1    296.47    190.80     66.20     42 <
  -1 -10   1    283.51    190.00     75.60     42 <
  -1  -5   0    229.57    161.20    112.50     42 <
  -1  11  -4     14.03     84.40     63.10     42 <
   0 -10   2    194.93    252.70     68.30     42 o
   0   4  -1    604.13     45.30    142.50     42 <
   0   8  -2    366.70    415.40     98.50     42 o
   0  12  -3     71.42    199.00     58.50     42 o
   1  -9   3    416.36    323.90     87.30     42 o
   1  -4   2   2031.90   1074.60    189.30     42 o
   1   5   0     15.46    199.70    113.50     42 <
   1   9  -1   1507.60   1921.00    103.90     42 o
   1  12  -2     35.54     38.40     56.80     42 <
   1  13  -2      9.32     -6.80     48.20     42 <
   2  -9   4     62.09    172.50     92.20     42 <
   2   1   2   1032.10    518.10    177.50     42 <
   2   5   1    514.91    478.00    116.10     42 o
   2   9   0    133.56     12.00     71.20     42 <
   2  13  -1     66.47     57.20     51.80     42 <
   3  -8   5    248.91    112.30    118.30     42 <
   3  -3   4  27950.00  28427.30    374.70     42 o
   3   6   2    697.78    525.50     87.50     42 o
   3  10   1     87.51     13.30     60.40     42 <
   3  13   0     29.62     36.60     48.50     42 <
   3  14   0     74.96    143.90     47.70     42 o
   4   2   4   4074.80   4669.20    157.40     42 o
   4   6   3    795.10    876.80     96.30     42 o
   4   7   3    167.15    217.50     77.80     42 <
   4  10   2     37.56    123.10     66.10     42 <
   4  11   2    117.12     75.20     61.50     42 <
   4  13   1     33.27    -18.30     47.40     42 <
   4  14   1     20.43    -43.80     41.00     42 <
   5  -2   6    102.29    112.70    113.40     42 <
   5   2   5   1486.30   1086.80    111.60     42 o
   5   3   5    932.05    938.70     99.20     42 o
   5   7   4    101.34     36.90     68.10     42 <
   5  10   3     77.35     78.60     60.00     42 <
   5  11   3    218.18    162.30     59.40     42 <
   5  14   2     36.20     36.00     45.80     42 <
   6  -2   7     27.12     42.40     97.70     42 <
   6   3   6    851.03    787.50     88.30     42 o
   6   7   5     28.94      2.20     74.90     42 <
   6   8   5    272.76    199.60     65.20     42 o
   6  11   4     11.29     92.70     51.40     42 <
   6  12   4     97.57    110.10     48.70     42 <
   7  -1   8    214.38    203.00     81.20     42 <
   7   3   7     92.85    126.20     73.20     42 <
   7   4   7     80.57     50.90     66.00     42 <
   7   7   6    545.36    355.10     67.70     42 o
   7   8   6     44.57    135.30     59.40     42 <
   7  11   5     87.29    166.40     48.50     42 o
   7  12   5      4.58    -38.60     43.90     42 <
   8  -1   9     84.48    179.10     72.30     42 <
   8   3   8     15.17    120.50     62.80     42 <
   8   4   8     21.15    -72.30     57.70     42 <
   8   7   7      8.95     63.60     52.60     42 <
   8   8   7      6.18     80.10     52.10     42 <
   8   9   7     15.15     14.90     43.30     42 <
   8  11   6     33.19    -11.40     43.90     42 <
   8  12   6     28.20     -7.90     41.90     42 <
   9   4   9      4.52      6.30     52.00     42 <
   9   5   9      7.79     -5.80     53.70     42 <
   9   8   8     29.05     35.20     50.30     42 <
   9   9   8     20.01     37.80     45.00     42 <
   9  11   7     18.61    -47.90     40.60     42 <
  10   4  10    108.01     31.40     48.20     42 <
  10   5  10     34.06     75.30     45.40     42 <
  10   8   9    141.82     70.30     48.90     42 <
  -9 -10 -11      8.38     35.90     43.10     47 <
  -9  -9 -11     59.81    -17.40     51.60     47 <
  -9  -4 -12     16.74     72.80     49.20     47 <
  -9  -3 -12      8.06     51.40     50.20     47 <
  -9  -2 -12     66.04     18.80     54.00     47 <
  -9  -1 -12     51.75     35.50     56.00     47 <
  -8 -11 -10      6.92     12.20     48.70     47 <
  -8 -10 -10      3.44     78.70     46.70     47 <
  -8  -9 -10     27.10    -58.40     48.90     47 <
  -8  -8 -10    144.81     95.30     53.30     47 <
  -8  -7 -10     46.15     74.00     55.60     47 <
  -8  -6 -10     21.08    133.70     61.20     47 <
  -8   0 -11     12.36    117.00     64.70     47 <
  -8   1 -11      7.09    -40.40     64.60     47 <
  -7 -13  -8      8.43     69.40     43.80     47 <
  -7 -12  -8     33.80     71.30     53.20     47 <
  -7  -6  -9     56.23     45.60     60.60     47 <
  -7  -5  -9     95.67     47.50     66.80     47 <
  -7  -4  -9    102.04    -61.90     68.20     47 <
  -7  -3  -9    307.67    201.50     71.30     47 <
  -7   4 -10     36.48     43.70     80.40     47 <
  -6 -13  -7     27.99    -39.30     46.30     47 <
  -6 -12  -7     32.42     24.20     52.60     47 <
  -6 -11  -7    255.97    174.30     60.80     47 <
  -6 -10  -7     83.14     69.50     63.80     47 <
  -6  -9  -7     50.75    151.50     69.00     47 <
  -6  -2  -8     16.29    119.10     79.30     47 <
  -6  -1  -8    509.53    389.70     92.40     47 o
  -6   0  -8   3123.70   2457.70    120.70     47 o
  -5  -9  -6    366.50    491.00     72.40     47 o
  -5  -8  -6    280.78    426.70     72.00     47 o
  -5  -7  -6    527.98    612.80     83.90     47 o
  -5  -6  -6    426.47    959.70     95.30     47 o
  -5   2  -7    469.78    419.20    110.80     47 o
  -4 -14  -4    272.01    129.10     51.60     47 <
  -4 -13  -4     30.78     74.30     55.10     47 <
  -4 -12  -4    165.90    217.30     63.80     47 o
  -4  -4  -5    472.37    502.30    105.20     47 o
  -4  -3  -5   8809.70   9901.20    195.00     47 o
  -4   5  -6   6225.70   3493.00    310.40     47 o
  -3 -14  -3      6.16     40.70     52.60     47 <
  -3 -13  -3    143.53     65.00     60.20     47 <
  -3 -12  -3    645.28    565.10     76.30     47 o
  -3 -11  -3     60.48    122.20     64.80     47 <
  -3 -10  -3    530.07    205.80     75.00     47 <
  -3  -9  -3    150.25    196.70     75.30     47 <
  -3   0  -4   2430.10   1829.50    155.70     47 o
  -2  -8  -2   2148.20   2024.20    111.30     47 o
  -2  -7  -2    786.11    425.60     96.70     47 o
  -2  -6  -2   2353.90   1519.70    122.80     47 o
  -2  10  -4    191.93    276.90     83.90     47 o
  -1 -14   0    203.72    218.60     57.20     47 o
  -1  -3  -1  10164.00  12677.00    246.80     47 o
  -1   6  -2    442.77    428.60    129.70     47 o
  -1  12  -3     16.85     75.00     66.30     47 <
  -1  13  -3     90.05    -43.90     62.80     47 <
   0 -14   1     66.32     78.90     53.50     47 <
   0 -13   1     76.86    113.90     58.70     47 <
   0 -12   1    107.53    130.10     69.60     47 <
   0 -11   1    131.55    117.30     73.60     47 <
   0 -10   1    771.11    568.30     84.50     47 o
   0   8  -1   1861.00   1899.00    120.20     47 o
   1  -8   2    184.33    321.70     98.70     47 o
   1  -7   2   1734.70   1256.80    119.90     47 o
   1   3   1  12738.00  12506.80    245.10     47 o
   1  10   0    140.86    376.90     84.50     47 o
   1  11   0     77.43    -48.50     76.40     47 <
   2  -4   3   4446.00   3950.40    269.10     47 o
   2   5   2   7248.90   9181.70    192.50     47 o
   2   6   2    858.15   1628.50    122.70     47 o
   2  12   1     17.36    -19.30     59.30     47 <
   2  13   1     18.71    -26.50     59.50     47 <
   2  14   1     27.11     35.20     53.80     47 <
   3  -1   4    751.28   1048.70    160.70     47 o
   3   7   3    522.96    405.90     89.10     47 o
   3   8   3   1577.10   1146.00     94.00     47 o
   3   9   3    586.58    215.70     80.80     47 <
   3  14   2      1.95    -30.70     51.90     47 <
   3  15   2      1.67    -10.20     44.00     47 <
   4 -10   6    135.04     86.30     89.30     47 <
   4  -9   6    203.14    235.80    109.10     47 <
   4   2   5   2925.70   2773.80    139.10     47 o
   4   3   5  10873.00  11155.70    201.40     47 o
   4   9   4    289.39    481.20     76.70     47 o
   4  10   4    587.10    196.20     69.50     47 <
   4  11   4    656.83    222.50     72.50     47 o
   5  -6   7   2788.80   2260.90    204.20     47 o
   5   4   6    235.55    699.30     94.90     47 o
   5   5   6    471.73    292.80     86.10     47 o
   5   6   6   1203.20   1005.90     92.50     47 o
   5  11   5     45.60    111.30     57.70     47 <
   5  12   5    184.70    134.60     56.80     47 <
   5  13   5     65.45    -26.00     52.80     47 <
   5  14   5     76.60     62.10     47.30     47 <
   6  -3   8    280.04    169.90     94.10     47 <
   6  -2   8   1930.00   1180.30    109.60     47 o
   6   6   7    126.09    119.30     75.30     47 <
   6   7   7   1172.40   1336.90     95.90     47 o
   6   8   7   1296.70   1114.60     86.20     47 o
   6  13   6      6.39      8.40     48.00     47 <
   6  14   6      8.17     60.30     47.60     47 <
   7  -1   9    327.31    165.40     79.00     47 <
   7   0   9    660.37    428.20     84.40     47 o
   7   1   9    322.60    112.20     75.00     47 <
   7   8   8    336.34    205.50     64.90     47 o
   7   9   8     96.83     32.20     59.40     47 <
   7  10   8    100.72     70.00     52.50     47 <
   7  11   8    493.12    224.60     58.10     47 o
   8   2  10     41.94    146.80     65.20     47 <
   8   3  10     25.18    185.00     59.10     47 o
   8   4  10    320.86    186.80     64.30     47 <
   8  10   9      3.29     -3.30     47.20     47 <
   8  11   9     15.99     51.40     48.60     47 <
   8  12   9     83.65     84.70     45.40     47 <
   9   4  11     71.12     76.50     53.60     47 <
   9   5  11     43.55    164.40     52.50     47 o
   9   6  11      6.76     64.50     51.60     47 <
   9   7  11    204.33     35.40     49.80     47 <
  -9  -9 -12      9.79    -17.90     41.10     48 <
  -9  -8 -12      1.80     16.10     41.50     48 <
  -9  -7 -12      9.95     55.90     47.50     48 <
  -9  -6 -12     25.37    -95.70     48.40     48 <
  -8  -6 -11     37.68     33.20     47.90     48 <
  -8  -5 -11    106.08     18.60     53.30     48 <
  -8  -4 -11     20.10    -49.50     52.60     48 <
  -8  -3 -11     22.08     15.80     56.20     48 <
  -8  -2 -11     26.42    104.30     59.80     48 <
  -7 -13  -9      5.64     -0.60     41.40     48 <
  -7 -12  -9      8.37    -13.20     44.20     48 <
  -7 -11  -9      1.15     13.60     46.40     48 <
  -7 -10  -9     31.25    -10.10     48.10     48 <
  -7  -9  -9     24.60      7.20     58.10     48 <
  -7  -8  -9     43.06    -70.20     57.20     48 <
  -7   1 -10    305.89    161.50     76.10     48 <
  -7   2 -10     43.24     64.50     76.30     48 <
  -6  -9  -8    302.39     53.50     58.80     48 <
  -6  -8  -8    717.52    608.80     71.10     48 o
  -6  -7  -8     24.07     77.30     59.70     48 <
  -6  -6  -8     78.71     -4.60     66.80     48 <
  -6  -5  -8     13.77     46.60     66.80     48 <
  -6  -4  -8    325.16     71.20     69.80     48 <
  -6  -3  -8    120.11     48.60     74.40     48 <
  -6   6  -9    266.98    129.20    123.40     48 <
  -5 -14  -6      3.34    -34.70     34.30     48 <
  -5 -13  -6      5.41     39.80     50.40     48 <
  -5 -12  -6     81.12     20.80     54.30     48 <
  -5   0  -7    350.96    264.60     94.80     48 <
  -5   1  -7    268.25    159.70    102.20     48 <
  -4 -14  -5    107.66     36.80     45.00     48 <
  -4 -13  -5     45.17     35.00     46.20     48 <
  -4 -12  -5      7.25     26.70     49.60     48 <
  -4 -11  -5    175.44    174.10     57.40     48 o
  -4 -10  -5     10.45    104.70     57.70     48 <
  -4  -9  -5    270.32    249.00     68.10     48 o
  -4  -8  -5     57.56     90.10     64.00     48 <
  -4  -7  -5    106.04    368.30     72.80     48 o
  -4  -6  -5    265.44    262.70     82.90     48 o
  -4   5  -6   4443.10   3493.00    310.40     48 o
  -3  -3  -4    301.04    355.80    112.00     48 o
  -3  -2  -4    910.42    699.20    121.10     48 o
  -3  -1  -4    154.80     58.30    130.30     48 <
  -3   9  -5    204.66    -93.50    106.30     48 <
  -2 -14  -2    101.39    -42.00     52.60     48 <
  -2 -13  -2     16.96    158.40     53.50     48 <
  -2 -12  -2     18.40    -17.30     57.30     48 <
  -2 -11  -2    259.54     46.10     70.80     48 <
  -2   3  -3 133180.00 154376.00    791.10     48 o
  -2  12  -4    144.23    167.80     75.00     48 <
  -1  -9  -1     48.99     91.60     75.10     48 <
  -1  -8  -1   1216.20    893.90     91.90     48 o
  -1  -7  -1   1556.90   1450.40    111.40     48 o
  -1  -6  -1   1418.60   1473.20    117.30     48 o
  -1  -5  -1   2319.00   2275.60    139.50     48 o
  -1   7  -2   1148.30    969.20    125.20     48 o
  -1   8  -2    272.32     53.60    103.40     48 <
   0  10  -1    459.94    507.30     84.60     48 o
   0  11  -1    336.80    155.20     74.80     48 <
   0  12  -1    496.13    129.20     62.70     48 <
   1 -13   2    195.93     90.10     60.50     48 <
   1 -12   2     54.29     76.10     65.90     48 <
   1 -11   2     25.03     92.50     73.30     48 <
   1   4   1   1226.90   1833.20    157.80     48 o
   1   5   1   2319.10   2313.40    142.60     48 o
   1  13   0    184.31    162.60     59.30     48 <
   1  14   0    157.20    164.80     53.90     48 o
   2  -6   3   8074.80   7555.80    197.30     48 o
   2  -5   3   3503.50   3071.50    188.70     48 o
   2   8   2   2171.90   1466.30    108.60     48 o
   2   9   2    732.79    363.40     80.70     48 o
   2  10   2    298.04    176.40     68.40     48 <
   3   0   4    645.12   1311.90    147.40     48 o
   3   1   4    105.63    353.50    124.30     48 <
   3   2   4    394.42    822.20    115.60     48 o
   3  11   3    108.70    222.10     67.20     48 o
   3  12   3    479.00    538.60     70.90     48 o
   3  13   3    103.52     77.10     56.10     48 <
   3  14   3     39.59    103.30     41.50     48 <
   4   4   5    703.70    703.40     98.10     48 o
   4   5   5    170.67    178.30     77.60     48 <
   4   6   5     91.11    341.70     81.40     48 o
   4   7   5    132.49    279.80     71.80     48 o
   4  14   4    134.14     54.50     51.00     48 <
   4  15   4    167.10     84.00     42.80     48 <
   5  -6   7   2996.20   2260.90    204.20     48 o
   5   8   6    176.75    372.50     70.20     48 o
   5   9   6    353.63    360.00     68.80     48 o
   5  10   6     60.10     55.60     56.00     48 <
   5  11   6    101.21     65.10     53.70     48 <
   6  -1   8    848.00    961.00    102.50     48 o
   6   0   8   2507.30   2388.00    121.30     48 o
   6   1   8    619.49    307.50     84.00     48 o
   6   2   8     29.26    183.50     69.50     48 <
   6  11   7    300.81    121.60     52.50     48 <
   6  12   7     49.03     10.20     48.60     48 <
   6  13   7      2.54     17.10     39.50     48 <
   6  14   7     18.76     64.50     41.70     48 <
   7   3   9    224.03     62.00     66.90     48 <
   7   4   9     58.09    144.50     64.40     48 <
   7   5   9     66.49     45.60     60.30     48 <
   7   6   9     64.51     38.90     59.90     48 <
   7   7   9     12.96     -6.80     51.30     48 <
   7   8   9      5.34    -12.90     48.70     48 <
   7  13   8      8.97     -9.10     41.90     48 <
   8   7  10     27.10     11.90     54.20     48 <
   8   8  10    153.15     18.90     47.10     48 <
   8   9  10     16.37     50.50     46.20     48 <
   8  10  10     20.97     34.60     43.70     48 <
   8  11  10      1.37     24.50     41.30     48 <
   8  12  10     21.97    -12.50     39.60     48 <
   9  10  11     16.43     46.30     41.40     48 <
  -9  -7 -13      1.21      1.80     40.90     49 <
  -9  -6 -13     27.76     40.90     42.70     49 <
  -9  -5 -13      0.89     61.20     43.60     49 <
  -9  -4 -13     12.39     47.20     47.70     49 <
  -8 -12 -11     12.21     16.90     41.10     49 <
  -8 -11 -11     10.78    -29.40     41.20     49 <
  -8 -10 -11      2.59     52.00     43.80     49 <
  -8  -9 -11     73.82     50.20     46.50     49 <
  -8  -8 -11     42.56    -36.20     44.60     49 <
  -8  -7 -11     39.42     10.80     44.30     49 <
  -7  -7 -10     11.31   -134.30     50.50     49 <
  -7  -6 -10     14.17    159.20     53.10     49 <
  -7  -5 -10    143.21     61.00     56.50     49 <
  -7  -4 -10     23.75     26.50     58.20     49 <
  -7  -3 -10      6.54     42.70     58.40     49 <
  -7  -2 -10     58.62     46.70     65.50     49 <
  -7  -1 -10     30.26     89.20     71.50     49 <
  -6 -13  -8      1.60     51.40     39.10     49 <
  -6 -12  -8     37.03    -22.40     41.40     49 <
  -6 -11  -8     40.17     53.90     44.00     49 <
  -6 -10  -8     19.69     19.60     53.40     49 <
  -6  -9  -8    302.19     53.50     58.80     49 <
  -6   4  -9     24.72    115.40     93.90     49 <
  -6   5  -9     93.88    225.80    103.70     49 <
  -5 -14  -7     69.47     47.10     41.60     49 <
  -5 -11  -7     48.75    140.30     51.90     49 <
  -5 -10  -7     13.30     88.50     55.90     49 <
  -5  -9  -7    399.58    504.00     72.00     49 o
  -5  -8  -7      0.97    -70.90     61.80     49 <
  -5  -7  -7    553.83    505.80     70.50     49 o
  -5  -6  -7      9.19      2.40     66.20     49 <
  -5  -5  -7     34.72     31.80     70.50     49 <
  -5  -4  -7    177.20    186.20     74.80     49 <
  -5  -3  -7     41.64     12.10     81.30     49 <
  -5  -2  -7    122.73    220.70     78.10     49 <
  -4 -14  -5     41.93     36.80     45.00     49 <
  -4   4  -6    203.43    159.80    182.30     49 <
  -3 -14  -4      7.39    -13.40     50.00     49 <
  -3 -13  -4    355.21    346.40     61.00     49 o
  -3 -12  -4      7.63   -155.80     56.40     49 <
  -3 -11  -4     67.94    -72.80     59.00     49 <
  -3 -10  -4    333.19    213.10     69.80     49 o
  -3  -9  -4     74.45    171.90     69.90     49 <
  -3  -8  -4    150.13    180.50     73.60     49 <
  -3  -7  -4     97.43     67.70     71.30     49 <
  -3  -6  -4    131.75    114.10     77.90     49 <
  -3  -5  -4    111.42     95.30     90.80     49 <
  -3  -4  -4    547.82    469.90     99.90     49 o
  -3   9  -5    111.06    -93.50    106.30     49 <
  -3  10  -5    576.13     65.90     91.40     49 <
  -1 -15  -1     14.50     35.20     45.70     49 <
  -1 -14  -1      7.45     -4.00     50.30     49 <
  -1 -13  -1      4.10    -43.80     50.90     49 <
  -1 -12  -1     11.17     37.60     52.90     49 <
  -1 -11  -1     24.24    -61.40     59.80     49 <
  -1 -10  -1     96.37     72.40     63.80     49 <
  -1  -9  -1     58.44     91.60     75.10     49 <
  -1  -8  -1   1197.10    893.90     91.90     49 o
  -1   8  -2     57.21     53.60    103.40     49 <
  -1   9  -2   1731.10   1256.10    112.80     49 o
  -1  10  -2     94.09      7.10     85.30     49 <
   0  12  -1    119.42    129.20     62.70     49 <
   0  13  -1     24.46     66.20     54.00     49 <
   0  14  -1     78.76    -11.80     50.60     49 <
   1   6   1   1496.40   1626.70    124.80     49 o
   1   7   1   1082.80   1295.00    108.00     49 o
   1   8   1   1118.20    779.90     93.00     49 o
   2 -13   3     10.75     27.30     58.30     49 <
   2 -12   3    168.53     46.00     67.80     49 <
   2 -11   3    219.21    226.40     73.50     49 o
   2 -10   3     58.42    -45.30     82.20     49 <
   2  -9   3    399.66    588.80    104.10     49 o
   2  -8   3    134.49    179.90    107.70     49 <
   2  -7   3    316.47    498.50    122.20     49 o
   2  -6   3   7210.60   7555.80    197.30     49 o
   2  -5   3   2375.60   3071.50    188.70     49 o
   2  10   2    225.29    176.40     68.40     49 <
   2  11   2    193.06    148.60     65.50     49 <
   2  12   2     17.09     47.50     57.30     49 <
   2  13   2     12.47     95.70     49.80     49 <
   2  14   2     66.54    -25.60     47.10     49 <
   3   3   4    114.53    126.20    105.40     49 <
   3   4   4    621.76    430.70     95.70     49 o
   3   5   4    103.54    120.10     87.20     49 <
   3   6   4    168.40    189.60     75.30     49 <
   3  14   3      3.49    103.30     41.50     49 <
   3  15   3      6.93     70.30     44.00     49 <
   4   8   5     78.57     86.40     69.00     49 <
   4   9   5    248.15     57.10     61.40     49 <
   4  10   5     10.36     42.80     58.40     49 <
   4  11   5    261.69    114.40     55.00     49 <
   4  12   5     50.06     17.20     51.10     49 <
   5  -3   7     27.12    165.90    113.40     49 <
   5  -2   7    256.98    343.70    104.70     49 o
   5  -1   7    275.35    -34.10     95.50     49 <
   5   0   7    395.50    179.90     89.90     49 <
   5  12   6     41.86     52.50     48.40     49 <
   5  13   6      1.27     -2.20     44.60     49 <
   5  14   6      0.45     -9.20     40.20     49 <
   5  15   6      4.93     63.30     38.60     49 <
   6   4   8    150.87     84.30     63.40     49 <
   6   5   8     14.37     -8.60     56.50     49 <
   6   6   8      5.08    -12.80     54.70     49 <
   6   7   8      6.51    -16.40     57.80     49 <
   6   8   8    695.99    553.30     70.80     49 o
   6   9   8    215.70     27.50     57.00     49 <
   7   8   9     10.36    -12.90     48.70     49 <
   7   9   9      6.02     -0.10     43.80     49 <
   7  10   9     23.69     19.50     44.30     49 <
   7  11   9      1.53     47.10     43.90     49 <
   7  12   9     11.22     12.20     36.30     49 <
   7  13   9     35.79     -3.40     34.50     49 <
   8   0  11     11.57     26.50     36.30     49 <
   8   1  11     41.88    122.20     54.60     49 <
   8   2  11     36.01    102.90     50.80     49 <
   8   3  11     59.51     29.80     53.50     49 <
   8   4  11      4.25     37.80     47.50     49 <
   8  12  10     11.03    -12.50     39.60     49 <
   9   3  12      3.07    -14.80     41.80     49 <
   9   4  12     16.26    -28.60     44.60     49 <
   9   5  12     16.42     22.30     44.70     49 <
   9   6  12      4.46    -19.10     41.80     49 <
   9   7  12      5.77     10.40     38.80     49 <
   9   8  12      3.34     19.30     38.30     49 <
   9   9  12      2.51     64.80     38.60     49 <
  -7   1 -10    298.90    161.50     76.10     50 <
  -7   2 -10     48.06     64.50     76.30     50 <
  -6   6  -9    185.75    129.20    123.40     50 <
  -5  -1  -7     97.61    170.60     92.50     50 <
  -5   0  -7    385.54    264.60     94.80     50 <
  -5   1  -7    381.22    159.70    102.20     50 <
  -3  -4  -4    439.05    469.90     99.90     50 o
  -3  -3  -4    359.57    355.80    112.00     50 o
  -3   9  -5    196.51    -93.50    106.30     50 <
  -2   3  -3 137180.00 154376.00    791.10     50 o
  -2  12  -4    125.60    167.80     75.00     50 <
  -1 -11  -1     29.98    -61.40     59.80     50 <
  -1 -10  -1     95.26     72.40     63.80     50 <
  -1  -9  -1     47.30     91.60     75.10     50 <
  -1  -8  -1   1250.10    893.90     91.90     50 o
  -1  -7  -1   1465.10   1450.40    111.40     50 o
  -1   7  -2   1370.40    969.20    125.20     50 o
  -1   8  -2    342.32     53.60    103.40     50 <
   0  11  -1    448.05    155.20     74.80     50 <
   0  12  -1    438.16    129.20     62.70     50 <
   1 -13   2    165.84     90.10     60.50     50 <
   1 -12   2     52.99     76.10     65.90     50 <
   1 -11   2     25.88     92.50     73.30     50 <
   1   5   1   2516.50   2313.40    142.60     50 o
   1   6   1   1873.60   1626.70    124.80     50 o
   2  -6   3   8154.40   7555.80    197.30     50 o
   2  -5   3   3307.00   3071.50    188.70     50 o
   2  10   2    315.21    176.40     68.40     50 <
   3   1   4     73.44    353.50    124.30     50 <
   3   2   4    343.98    822.20    115.60     50 o
   4   8   5     65.37     86.40     69.00     50 <
   5  -5   7    199.62    278.80    147.60     50 <
   6   0   8   2474.40   2388.00    121.30     50 o
   6   1   8    684.47    307.50     84.00     50 o
   6   2   8     26.94    183.50     69.50     50 <
   6   3   8     93.25     39.80     67.70     50 <


# For import please use the tool of Jana2020 program:
# "Structure->New->from Jana2020 embedded in CIF"


_Jana_m40_file
;
   49    0    0    1    0
 1.000000 0.000000 0.000000 0.000000 0.000000 0.000000      000000
 0.000000 0.000000 0.000000                                 000
 0.000000 0.000000 0.000000 0.000000 0.000000 0.000000      000000
 0.000000 0.000000 0.000000 0.000000 0.000000 0.000000      000000
Zn1       4  1     1.000000 1.043231 0.891432-0.263918
 0.017934 0.000000 0.000000 0.000000 0.000000 0.000000      0111100000
Zn2       4  1     1.000000 1.157221 0.668770 0.561660
 0.024578 0.000000 0.000000 0.000000 0.000000 0.000000      0111100000
Zn3       4  1     1.000000 0.150254 0.936256 0.435675
 0.014256 0.000000 0.000000 0.000000 0.000000 0.000000      0111100000
Zn4       4  1     1.000000 1.057832 0.599427-0.126468
 0.017571 0.000000 0.000000 0.000000 0.000000 0.000000      0111100000
O1        2  1     1.000000 1.820992 0.931222-0.293450
 0.018802 0.000000 0.000000 0.000000 0.000000 0.000000      0111100000
C2        1  1     1.000000 1.707477 0.641130-0.131070
 0.016409 0.000000 0.000000 0.000000 0.000000 0.000000      0111000000
O6        2  1     1.000000 0.981443 0.568294 0.052939
 0.054917 0.000000 0.000000 0.000000 0.000000 0.000000      0111100000
O11       2  1     1.000000 0.888121 0.999412 0.441071
 0.026413 0.000000 0.000000 0.000000 0.000000 0.000000      0111100000
O2        2  1     1.000000 1.935228 0.733557-0.171798
 0.012960 0.000000 0.000000 0.000000 0.000000 0.000000      0111100000
C6        1  1     1.000000 1.726391 0.840032-0.245748
 0.016409 0.000000 0.000000 0.000000 0.000000 0.000000      0111000000
C9        1  1     1.000000 0.976665 0.542553 0.234444
 0.032370 0.000000 0.000000 0.000000 0.000000 0.000000      0111000000
C7        1  1     1.000000 1.339566 0.738986-0.209937
 0.016409 0.000000 0.000000 0.000000 0.000000 0.000000      0111000000
O13       2  1     1.000000 0.370694 0.887287 0.435430
 0.031162 0.000000 0.000000 0.000000 0.000000 0.000000      0111100000
O3        2  1     1.000000 1.272961 0.647565-0.169752
 0.030813 0.000000 0.000000 0.000000 0.000000 0.000000      0111100000
C10       1  1     1.000000 1.021576 0.580076 0.306239
 0.032370 0.000000 0.000000 0.000000 0.000000 0.000000      0111000000
C4        1  1     1.000000 1.489849 0.741950-0.202721
 0.016409 0.000000 0.000000 0.000000 0.000000 0.000000      0111000000
C21       1  1     1.000000 0.425348 0.802549 0.496739
 0.025264 0.000000 0.000000 0.000000 0.000000 0.000000      0111000000
C5        1  1     1.000000 1.574998 0.840943-0.255274
 0.016409 0.000000 0.000000 0.000000 0.000000 0.000000      0111000000
O4        2  1     1.000000 1.262482 0.832911-0.259572
 0.023187 0.000000 0.000000 0.000000 0.000000 0.000000      0111100000
O8        2  1     1.000000 1.169091 0.818517 0.317979
 0.072960 0.000000 0.000000 0.000000 0.000000 0.000000      0111100000
C20       1  1     1.000000 0.813559 0.901697 0.469522
 0.025264 0.000000 0.000000 0.000000 0.000000 0.000000      0111000000
C14       1  1     1.000000 1.141237 0.714435 0.343430
 0.032370 0.000000 0.000000 0.000000 0.000000 0.000000      0111000000
O12       2  1     1.000000 0.357559 0.712440 0.553049
 0.045002 0.000000 0.000000 0.000000 0.000000 0.000000      0111100000
C1        1  1     1.000000 1.792671 0.740111-0.183693
 0.016409 0.000000 0.000000 0.000000 0.000000 0.000000      0111100000
C18       1  1     1.000000 0.583034 0.804403 0.506595
 0.025264 0.000000 0.000000 0.000000 0.000000 0.000000      0111000000
C8        1  1     1.000000 1.008974 0.608526 0.114285
 0.032370 0.000000 0.000000 0.000000 0.000000 0.000000      0111100000
C15       1  1     1.000000 0.880350 0.802396 0.528234
 0.025264 0.000000 0.000000 0.000000 0.000000 0.000000      0111100000
O10       2  1     1.000000 1.013934 0.809020 0.553181
 0.040690 0.000000 0.000000 0.000000 0.000000 0.000000      0111100000
O7        2  1     1.000000 0.906235 0.446292 0.278116
 0.031093 0.000000 0.000000 0.000000 0.000000 0.000000      0111100000
C19       1  1     1.000000 0.664866 0.902697 0.458769
 0.025264 0.000000 0.000000 0.000000 0.000000 0.000000      0111000000
C13       1  1     1.000000 1.086139 0.712044 0.065930
 0.032370 0.000000 0.000000 0.000000 0.000000 0.000000      0111000000
C16       1  1     1.000000 0.798491 0.704101 0.576101
 0.025264 0.000000 0.000000 0.000000 0.000000 0.000000      0111000000
C17       1  1     1.000000 0.649806 0.705103 0.565339
 0.025264 0.000000 0.000000 0.000000 0.000000 0.000000      0111000000
C3        1  1     1.000000 1.556105 0.642036-0.140630
 0.016409 0.000000 0.000000 0.000000 0.000000 0.000000      0111000000
C11       1  1     1.000000 1.099042 0.683481 0.257842
 0.032370 0.000000 0.000000 0.000000 0.000000 0.000000      0111000000
O9        2  1     1.000000 1.149468 0.638316 0.441200
 0.044108 0.000000 0.000000 0.000000 0.000000 0.000000      0111100000
O5        2  1     0.650777 1.009998 1.006694-0.167960
 0.089295 0.000000 0.000000 0.000000 0.000000 0.000000      0111100000
C12       1  1     1.000000 1.131238 0.749497 0.137699
 0.032370 0.000000 0.000000 0.000000 0.000000 0.000000      0111000000
OW1       2  1     0.472748 0.440635 0.434264 0.668649
 0.171167 0.000000 0.000000 0.000000 0.000000 0.000000      0111100000
H1C10     3  1     1.000000 0.997018 0.530375 0.396911
 0.038844 0.000000 0.000000 0.000000 0.000000 0.000000      0000000000
H1C13     3  1     1.000000 1.110328 0.761880-0.024689
 0.038844 0.000000 0.000000 0.000000 0.000000 0.000000      0000000000
H1C12     3  1     1.000000 1.189547 0.827552 0.101207
 0.038844 0.000000 0.000000 0.000000 0.000000 0.000000      0000000000
H1C19     3  1     1.000000 0.613115 0.979559 0.413425
 0.030317 0.000000 0.000000 0.000000 0.000000 0.000000      0000000000
H1C16     3  1     1.000000 0.850218 0.627244 0.621482
 0.030317 0.000000 0.000000 0.000000 0.000000 0.000000      0000000000
H1C17     3  1     1.000000 0.586404 0.629038 0.602467
 0.030317 0.000000 0.000000 0.000000 0.000000 0.000000      0000000000
H1C2      3  1     1.000000 1.758055 0.564795-0.083548
 0.019691 0.000000 0.000000 0.000000 0.000000 0.000000      0000000000
H1C5      3  1     1.000000 1.524368 0.917294-0.302719
 0.019691 0.000000 0.000000 0.000000 0.000000 0.000000      0000000000
H1C3      3  1     1.000000 1.491055 0.566378-0.100491
 0.019691 0.000000 0.000000 0.000000 0.000000 0.000000      0000000000
H1O8      3  1     1.000000 1.156005 0.876386 0.246872
 0.087552 0.000000 0.000000 0.000000 0.000000 0.000000      0111000000
--------------------------   s.u. block   --------------------------------------
 0.000000 0.000000 0.000000 0.000000 0.000000 0.000000
 0.000000 0.000000 0.000000
 0.000000 0.000000 0.000000 0.000000 0.000000 0.000000
 0.000000 0.000000 0.000000 0.000000 0.000000 0.000000
Zn1                0.000000 0.000729 0.000556 0.000835
 0.001261 0.000000 0.000000 0.000000 0.000000 0.000000
Zn2                0.000000 0.000745 0.000536 0.000834
 0.001409 0.000000 0.000000 0.000000 0.000000 0.000000
Zn3                0.000000 0.000704 0.000502 0.000788
 0.001246 0.000000 0.000000 0.000000 0.000000 0.000000
Zn4                0.000000 0.000729 0.000523 0.000835
 0.001270 0.000000 0.000000 0.000000 0.000000 0.000000
O1                 0.000000 0.001199 0.000883 0.000531
 0.002988 0.000000 0.000000 0.000000 0.000000 0.000000
C2                 0.000000 0.000726 0.000568 0.000348
 0.001286 0.000000 0.000000 0.000000 0.000000 0.000000
O6                 0.000000 0.002655 0.001885 0.003031
 0.005159 0.000000 0.000000 0.000000 0.000000 0.000000
O11                0.000000 0.001238 0.001002 0.000534
 0.003577 0.000000 0.000000 0.000000 0.000000 0.000000
O2                 0.000000 0.001068 0.000800 0.000484
 0.002934 0.000000 0.000000 0.000000 0.000000 0.000000
C6                 0.000000 0.000773 0.000576 0.000349
 0.001286 0.000000 0.000000 0.000000 0.000000 0.000000
C9                 0.000000 0.000508 0.000631 0.000998
 0.001697 0.000000 0.000000 0.000000 0.000000 0.000000
C7                 0.000000 0.001341 0.000898 0.000488
 0.001286 0.000000 0.000000 0.000000 0.000000 0.000000
O13                0.000000 0.001344 0.000931 0.000638
 0.003674 0.000000 0.000000 0.000000 0.000000 0.000000
O3                 0.000000 0.001302 0.001059 0.000531
 0.003786 0.000000 0.000000 0.000000 0.000000 0.000000
C10                0.000000 0.000446 0.000497 0.000889
 0.001697 0.000000 0.000000 0.000000 0.000000 0.000000
C4                 0.000000 0.000769 0.000571 0.000316
 0.001286 0.000000 0.000000 0.000000 0.000000 0.000000
C21                0.000000 0.001413 0.000915 0.000570
 0.001487 0.000000 0.000000 0.000000 0.000000 0.000000
C5                 0.000000 0.000802 0.000564 0.000351
 0.001286 0.000000 0.000000 0.000000 0.000000 0.000000
O4                 0.000000 0.001259 0.000954 0.000481
 0.003209 0.000000 0.000000 0.000000 0.000000 0.000000
O8                 0.000000 0.000618 0.001630 0.001191
 0.006312 0.000000 0.000000 0.000000 0.000000 0.000000
C20                0.000000 0.000724 0.000583 0.000339
 0.001487 0.000000 0.000000 0.000000 0.000000 0.000000
C14                0.000000 0.000434 0.000510 0.000904
 0.001697 0.000000 0.000000 0.000000 0.000000 0.000000
O12                0.000000 0.001517 0.001137 0.000779
 0.004272 0.000000 0.000000 0.000000 0.000000 0.000000
C1                 0.000000 0.000712 0.000594 0.000357
 0.001286 0.000000 0.000000 0.000000 0.000000 0.000000
C18                0.000000 0.000787 0.000573 0.000360
 0.001487 0.000000 0.000000 0.000000 0.000000 0.000000
C8                 0.000000 0.000561 0.000718 0.001003
 0.001697 0.000000 0.000000 0.000000 0.000000 0.000000
C15                0.000000 0.000647 0.000645 0.000353
 0.001487 0.000000 0.000000 0.000000 0.000000 0.000000
O10                0.000000 0.001372 0.001062 0.000568
 0.004117 0.000000 0.000000 0.000000 0.000000 0.000000
O7                 0.000000 0.001958 0.001525 0.002281
 0.003862 0.000000 0.000000 0.000000 0.000000 0.000000
C19                0.000000 0.000809 0.000546 0.000329
 0.001487 0.000000 0.000000 0.000000 0.000000 0.000000
C13                0.000000 0.000570 0.000714 0.000881
 0.001697 0.000000 0.000000 0.000000 0.000000 0.000000
C16                0.000000 0.000725 0.000624 0.000359
 0.001487 0.000000 0.000000 0.000000 0.000000 0.000000
C17                0.000000 0.000776 0.000593 0.000346
 0.001487 0.000000 0.000000 0.000000 0.000000 0.000000
C3                 0.000000 0.000756 0.000550 0.000341
 0.001286 0.000000 0.000000 0.000000 0.000000 0.000000
C11                0.000000 0.000380 0.000491 0.000740
 0.001697 0.000000 0.000000 0.000000 0.000000 0.000000
O9                 0.000000 0.000477 0.000995 0.001246
 0.004460 0.000000 0.000000 0.000000 0.000000 0.000000
O5                 0.000000 0.004956 0.003716 0.005327
 0.011542 0.000000 0.000000 0.000000 0.000000 0.000000
C12                0.000000 0.000523 0.000599 0.000731
 0.001697 0.000000 0.000000 0.000000 0.000000 0.000000
OW1                0.000000 0.010437 0.007395 0.010947
 0.029795 0.000000 0.000000 0.000000 0.000000 0.000000
H1C10              0.000000-0.100000-0.100000-0.100000
 0.000000 0.000000 0.000000 0.000000 0.000000 0.000000
H1C13              0.000000-0.100000-0.100000-0.100000
 0.000000 0.000000 0.000000 0.000000 0.000000 0.000000
H1C12              0.000000-0.100000-0.100000-0.100000
 0.000000 0.000000 0.000000 0.000000 0.000000 0.000000
H1C19              0.000000-0.100000-0.100000-0.100000
 0.000000 0.000000 0.000000 0.000000 0.000000 0.000000
H1C16              0.000000-0.100000-0.100000-0.100000
 0.000000 0.000000 0.000000 0.000000 0.000000 0.000000
H1C17              0.000000-0.100000-0.100000-0.100000
 0.000000 0.000000 0.000000 0.000000 0.000000 0.000000
H1C2               0.000000-0.100000-0.100000-0.100000
 0.000000 0.000000 0.000000 0.000000 0.000000 0.000000
H1C5               0.000000-0.100000-0.100000-0.100000
 0.000000 0.000000 0.000000 0.000000 0.000000 0.000000
H1C3               0.000000-0.100000-0.100000-0.100000
 0.000000 0.000000 0.000000 0.000000 0.000000 0.000000
H1O8               0.000000 0.013974 0.002349 0.005432
 0.000000 0.000000 0.000000 0.000000 0.000000 0.000000
--------------------------   Saved points   ------------------------------------
    0
--------------------------   Critical points   ---------------------------------
    0
--------------------------   Fourier maxima   ----------------------------------
    1    1    3
Max1      1  1     1.000000 0.284700 0.637574 0.645020      000  0  0  0
     0.46     0.36
Max2      1  1     1.000000 0.639657 0.813084 0.415968      000  0  0  0
     0.43     0.36
Max3      1  1     1.000000 0.630101 0.811822 0.431963      000  0  0  0
     0.43     0.35
Max4      1  1     1.000000 0.135822 0.888326 0.688210      000  0  0  0
     0.48     0.34
Max5      1  1     1.000000 0.415887 0.886794 0.640638      000  0  0  0
     0.46     0.33
Max6      1  1     1.000000-0.001986 0.008168 0.046207      000  0  0  0
     0.41     0.33
Max7      1  1     1.000000 0.413439 0.951883 0.663224      000  0  0  0
     0.42     0.31
Max8      1  1     1.000000 0.880224 0.568727 0.038400      000  0  0  0
     0.52     0.31
Max9      1  1     1.000000 0.055183 0.462833 0.755783      000  0  0  0
     0.48     0.31
Max10     1  1     1.000000 0.303453 0.117734 0.821740      000  0  0  0
     0.50     0.30
Max11     1  1     1.000000 0.786055 0.648825 0.262476      000  0  0  0
     0.43     0.30
Max12     1  1     1.000000 0.738995 0.560520 0.166774      000  0  0  0
     0.48     0.29
Max13     1  1     1.000000 0.618623 0.235728 0.281258      000  0  0  0
     0.46     0.29
Max14     1  1     1.000000 0.627156 0.182065 0.405215      000  0  0  0
     0.43     0.29
Max15     1  1     1.000000 0.009472 0.039530 0.150841      000  0  0  0
     0.36     0.29
Max16     1  1     1.000000 0.685132 0.817244 0.266932      000  0  0  0
     0.46     0.29
Max17     1  1     1.000000 0.607520 0.697132 0.166746      000  0  0  0
     0.45     0.28
Max18     1  1     1.000000 0.491610 0.416951 0.621360      000  0  0  0
     0.34     0.28
Max19     1  1     1.000000 0.977897 0.893965 0.796613      000  0  0  0
     0.41     0.27
Max20     1  1     1.000000 0.844832 0.069665 0.270926      000  0  0  0
     0.52     0.27
Max21     1  1     1.000000 0.606897 0.739453 0.417147      000  0  0  0
     0.36     0.27
Max22     1  1     1.000000 0.853590 0.093884 0.838394      000  0  0  0
     0.36     0.26
Max23     1  1     1.000000 0.234706-0.001130 0.756853      000  0  0  0
     0.39     0.25
Max24     1  1     1.000000 0.826125 0.199068 0.096437      000  0  0  0
     0.34     0.25
Max25     1  1     1.000000 0.628842 0.032303 0.789004      000  0  0  0
     0.37     0.25
Max26     1  1     1.000000 0.669047 0.856144 0.489596      000  0  0  0
     0.33     0.25
Max27     1  1     1.000000 0.227960 0.894112 0.033326      000  0  0  0
     0.28     0.24
Max28     1  1     1.000000 0.209068 0.292356 0.689315      000  0  0  0
     0.43     0.24
Max29     1  1     1.000000 0.829270 0.009781 0.822837      000  0  0  0
     0.36     0.24
Max30     1  1     1.000000 0.099754 0.662296 0.807356      000  0  0  0
     0.31     0.24
Max31     1  1     1.000000 0.007751 0.098330 0.060138      000  0  0  0
     0.30     0.24
Max32     1  1     1.000000 0.412894 0.513540 0.641525      000  0  0  0
     0.35     0.24
Max33     1  1     1.000000 0.484802 0.604096 0.522775      000  0  0  0
     0.31     0.23
Max34     1  1     1.000000 0.877491 0.992226 0.607604      000  0  0  0
     0.33     0.23
Max35     1  1     1.000000 0.339813 0.245962 0.771048      000  0  0  0
     0.39     0.23
Max36     1  1     1.000000 0.542569 0.521088 0.532350      000  0  0  0
     0.28     0.23
Max37     1  1     1.000000 0.244484 0.222185 0.500782      000  0  0  0
     0.38     0.22
Max38     1  1     1.000000 0.146192 0.291853 0.029603      000  0  0  0
     0.34     0.22
Max39     1  1     1.000000 0.988523 0.893139 0.068877      000  0  0  0
     0.31     0.22
Max40     1  1     1.000000 0.126081 0.485307 0.008138      000  0  0  0
     0.37     0.22
Max41     1  1     1.000000 0.699693 0.829747 0.100198      000  0  0  0
     0.36     0.21
Max42     1  1     1.000000 0.195122 0.544029 0.455389      000  0  0  0
     0.38     0.21
Max43     1  1     1.000000 0.094592 0.819659 0.659518      000  0  0  0
     0.37     0.21
Max44     1  1     1.000000 0.124143 0.538864 0.068033      000  0  0  0
     0.26     0.21
Max45     1  1     1.000000 0.170863 0.284796 0.017200      000  0  0  0
     0.34     0.21
Max46     1  1     1.000000 0.888171 0.045382 0.487826      000  0  0  0
     0.40     0.20
Max47     1  1     1.000000 0.400267 0.667114 0.875409      000  0  0  0
     0.28     0.20
Max48     1  1     1.000000 0.463556 0.159338 0.802666      000  0  0  0
     0.43     0.20
Max49     1  1     1.000000 0.790598 0.431727 0.036057      000  0  0  0
     0.35     0.20
Max50     1  1     1.000000 0.178667 0.308721 0.147876      000  0  0  0
     0.35     0.20
Max51     1  1     1.000000 0.599342 0.337964 0.144327      000  0  0  0
     0.28     0.20
Max52     1  1     1.000000 0.455984 0.091744 0.747298      000  0  0  0
     0.39     0.20
Max53     1  1     1.000000 0.953897 0.051282 0.774578      000  0  0  0
     0.29     0.20
Max54     1  1     1.000000 0.337102 0.558869 0.818109      000  0  0  0
     0.31     0.20
Max55     1  1     1.000000 0.327659 0.087323 0.484670      000  0  0  0
     0.28     0.19
Max56     1  1     1.000000 0.972595 0.345700 0.052338      000  0  0  0
     0.29     0.19
Max57     1  1     1.000000 0.672767 0.408289 0.417966      000  0  0  0
     0.36     0.19
Max58     1  1     1.000000 0.924659 0.407297 0.415547      000  0  0  0
     0.43     0.19
Max59     1  1     1.000000 0.245468 0.480885 0.525375      000  0  0  0
     0.29     0.19
Max60     1  1     1.000000 0.513372 0.431797 0.383778      000  0  0  0
     0.26     0.19
Max61     1  1     1.000000 0.134424 0.359371 0.802999      000  0  0  0
     0.31     0.18
Max62     1  1     1.000000 0.809954 0.121836 0.142911      000  0  0  0
     0.27     0.18
Max63     1  1     1.000000 0.577474 0.959235 0.282968      000  0  0  0
     0.31     0.18
Max64     1  1     1.000000 0.459556 0.363086 0.672975      000  0  0  0
     0.29     0.18
Max65     1  1     1.000000 0.650896 0.444486 0.262522      000  0  0  0
     0.27     0.18
Max66     1  1     1.000000 0.830524 0.114041 0.158896      000  0  0  0
     0.27     0.18
Max67     1  1     1.000000 0.262107 0.852789 0.798757      000  0  0  0
     0.26     0.18
Max68     1  1     1.000000 0.819679 0.121752 0.074512      000  0  0  0
     0.30     0.18
Max69     1  1     1.000000 0.677615 0.067566 0.874444      000  0  0  0
     0.39     0.18
Max70     1  1     1.000000 0.706856 0.031584 0.172394      000  0  0  0
     0.38     0.18
Max71     1  1     1.000000 0.096242 0.033357 0.289947      000  0  0  0
     0.32     0.17
Max72     1  1     1.000000 0.666648 0.416643 0.431895      000  0  0  0
     0.36     0.17
Max73     1  1     1.000000 0.649318 0.319188 0.258601      000  0  0  0
     0.27     0.17
Max74     1  1     1.000000 0.729788 0.020477 0.144139      000  0  0  0
     0.38     0.17
Max75     1  1     1.000000 0.718785 0.025802 0.156935      000  0  0  0
     0.37     0.17
Max76     1  1     1.000000 0.794584 0.250808 0.818813      000  0  0  0
     0.34     0.17
Max77     1  1     1.000000 0.091449 0.261595 0.776185      000  0  0  0
     0.30     0.17
Max78     1  1     1.000000 0.613828 0.761793 0.707388      000  0  0  0
     0.32     0.17
Max79     1  1     1.000000 0.519241 0.241386 0.486152      000  0  0  0
     0.29     0.17
Max80     1  1     1.000000 0.504613 0.266393 0.881142      000  0  0  0
     0.33     0.17
Max81     1  1     1.000000 0.942957 0.640944 0.753540      000  0  0  0
     0.40     0.17
Max82     1  1     1.000000 0.188462 0.579816 0.816955      000  0  0  0
     0.29     0.17
Max83     1  1     1.000000 0.798363 0.723809 0.006562      000  0  0  0
     0.34     0.17
Max84     1  1     1.000000 0.922236 0.188528 0.890104      000  0  0  0
     0.39     0.17
Max85     1  1     1.000000 0.219385 0.792448 0.573994      000  0  0  0
     0.32     0.17
Max86     1  1     1.000000 0.259053 0.984239 0.868903      000  0  0  0
     0.37     0.16
Max87     1  1     1.000000 0.639988 0.452070 0.279658      000  0  0  0
     0.27     0.16
Max88     1  1     1.000000 0.810261 0.337107 0.899417      000  0  0  0
     0.33     0.16
Max89     1  1     1.000000 0.551383 0.678830 0.574501      000  0  0  0
     0.34     0.16
Max90     1  1     1.000000 0.002630 0.580766 0.910384      000  0  0  0
     0.23     0.16
Max91     1  1     1.000000 0.098088 0.634460 0.638807      000  0  0  0
     0.33     0.16
Max92     1  1     1.000000 0.905520 0.684412 0.075142      000  0  0  0
     0.25     0.15
Max93     1  1     1.000000 0.461556 0.171630 0.031333      000  0  0  0
     0.32     0.15
Max94     1  1     1.000000 0.763004 0.132714 0.392574      000  0  0  0
     0.20     0.15
Max95     1  1     1.000000 0.201256 0.701449 0.315749      000  0  0  0
     0.32     0.15
Max96     1  1     1.000000 0.309927 0.467815 0.429957      000  0  0  0
     0.28     0.15
Max97     1  1     1.000000 0.699716 0.095679 0.054355      000  0  0  0
     0.28     0.15
Max98     1  1     1.000000 0.715366 0.946214 0.063677      000  0  0  0
     0.29     0.15
Max99     1  1     1.000000 0.279911 0.023387 0.455262      000  0  0  0
     0.30     0.15
Max100    1  1     1.000000 0.933032 0.660631 0.419906      000  0  0  0
     0.27     0.15
Max101    1  1     1.000000 0.457856 0.782616 0.431688      000  0  0  0
     0.24     0.15
Max102    1  1     1.000000 0.450516 0.181543 0.039863      000  0  0  0
     0.32     0.14
Max103    1  1     1.000000 0.584460 0.200366 0.074664      000  0  0  0
     0.29     0.14
Max104    1  1     1.000000 0.124819 0.067843 0.403497      000  0  0  0
     0.33     0.14
Max105    1  1     1.000000 0.359209 0.346177 0.022236      000  0  0  0
     0.37     0.14
Max106    1  1     1.000000 0.796861 0.614680 0.905366      000  0  0  0
     0.32     0.14
Max107    1  1     1.000000 0.484564 0.498355 0.749553      000  0  0  0
     0.31     0.14
Max108    1  1     1.000000 0.834899 0.271322 0.136697      000  0  0  0
     0.23     0.14
Max109    1  1     1.000000 0.664637 0.848523 0.019810      000  0  0  0
     0.34     0.14
Max110    1  1     1.000000 0.225702 0.639877 0.059569      000  0  0  0
     0.28     0.13
Max111    1  1     1.000000 0.759225 0.038637 0.610639      000  0  0  0
     0.28     0.13
Max112    1  1     1.000000 0.962556 0.338450 0.655609      000  0  0  0
     0.24     0.13
Max113    1  1     1.000000 0.155077 0.322891 0.482137      000  0  0  0
     0.35     0.13
Max114    1  1     1.000000 0.936897 0.762258 0.433111      000  0  0  0
     0.34     0.13
Max115    1  1     1.000000 0.958378 0.353055 0.820504      000  0  0  0
     0.35     0.13
Max116    1  1     1.000000 0.817967 0.820288 0.634920      000  0  0  0
     0.34     0.13
Max117    1  1     1.000000 0.766486 0.979442 0.758516      000  0  0  0
     0.29     0.13
Max118    1  1     1.000000 0.790160 0.398042 0.417549      000  0  0  0
     0.20     0.13
Max119    1  1     1.000000 0.261347 0.697847 0.417071      000  0  0  0
     0.27     0.13
Max120    1  1     1.000000 0.897116 0.209307 0.010260      000  0  0  0
     0.21     0.13
Max121    1  1     1.000000 0.921476 0.284986 0.439744      000  0  0  0
     0.28     0.13
Max122    1  1     1.000000 0.986776 0.488775 0.522420      000  0  0  0
     0.22     0.13
Max123    1  1     1.000000 0.113316 0.884065 0.474138      000  0  0  0
     0.28     0.13
Max124    1  1     1.000000 0.638499 0.729634 0.014321      000  0  0  0
     0.28     0.13
Max125    1  1     1.000000 0.112770 0.697545 0.680300      000  0  0  0
     0.26     0.12
Max126    1  1     1.000000 0.640935 0.295019 0.486107      000  0  0  0
     0.28     0.12
Max127    1  1     1.000000 0.547875 0.942938 0.642356      000  0  0  0
     0.19     0.12
Max128    1  1     1.000000 0.793987 0.368480 0.801865      000  0  0  0
     0.24     0.12
Max129    1  1     1.000000 0.395052 0.900606 0.394006      000  0  0  0
     0.27     0.12
Max130    1  1     1.000000 0.218249 0.174379 0.456851      000  0  0  0
     0.25     0.12
Max131    1  1     1.000000 0.642000 0.593738 0.902601      000  0  0  0
     0.22     0.12
Max132    1  1     1.000000 0.077127 0.214876 0.001598      000  0  0  0
     0.30     0.12
Max133    1  1     1.000000 0.592339 0.982714 0.145283      000  0  0  0
     0.34     0.12
Max134    1  1     1.000000 0.650553 0.165496 0.130510      000  0  0  0
     0.21     0.12
Max135    1  1     1.000000 0.087601 0.427134 0.144306      000  0  0  0
     0.25     0.12
Max136    1  1     1.000000-0.002087 0.132455 0.627873      000  0  0  0
     0.31     0.12
Max137    1  1     1.000000 0.236539 0.631510 0.045504      000  0  0  0
     0.29     0.12
Max138    1  1     1.000000 0.829326 0.842541 0.102723      000  0  0  0
     0.25     0.11
Max139    1  1     1.000000 0.970489 0.264780 0.647689      000  0  0  0
     0.25     0.11
Max140    1  1     1.000000 0.777862 0.137446 0.591376      000  0  0  0
     0.23     0.11
Max141    1  1     1.000000 0.473328 0.031330 0.449338      000  0  0  0
     0.20     0.11
Max142    1  1     1.000000 0.107296 0.505663 0.794089      000  0  0  0
     0.24     0.11
Max143    1  1     1.000000 0.873053 0.552468 0.652241      000  0  0  0
     0.21     0.11
Max144    1  1     1.000000 0.583104 0.576069 0.103274      000  0  0  0
     0.29     0.11
Max145    1  1     1.000000 0.261303 0.401567 0.289417      000  0  0  0
     0.23     0.10
Max146    1  1     1.000000 0.765245 0.491499 0.385441      000  0  0  0
     0.24     0.10
Max147    1  1     1.000000 0.952325 0.840007 0.152673      000  0  0  0
     0.20     0.10
Max148    1  1     1.000000 0.516200 0.994847 0.666264      000  0  0  0
     0.21     0.10
Max149    1  1     1.000000 0.229462 0.808322 0.756708      000  0  0  0
     0.21     0.10
Max150    1  1     1.000000 0.720776 0.624899 0.754392      000  0  0  0
     0.22     0.10
Max151    1  1     1.000000 0.224569 0.498102 0.053323      000  0  0  0
     0.24     0.10
Max152    1  1     1.000000 0.697398 0.958223 0.423739      000  0  0  0
     0.22     0.10
Max153    1  1     1.000000 0.927179 0.776072 0.274020      000  0  0  0
     0.23     0.10
Max154    1  1     1.000000 0.267890 0.397174 0.274500      000  0  0  0
     0.23     0.10
Max155    1  1     1.000000 0.592987 0.058662 0.489226      000  0  0  0
     0.21     0.09
Max156    1  1     1.000000 0.134169 0.829805 0.297037      000  0  0  0
     0.23     0.09
Max157    1  1     1.000000 0.529366 0.870582 0.808953      000  0  0  0
     0.23     0.09
Max158    1  1     1.000000 0.404218 0.618786 0.446963      000  0  0  0
     0.18     0.09
Max159    1  1     1.000000 0.945543 0.757545 0.135613      000  0  0  0
     0.20     0.09
Max160    1  1     1.000000 0.588157 0.139323 0.754857      000  0  0  0
     0.21     0.09
Max161    1  1     1.000000 0.735622 0.741991 0.630618      000  0  0  0
     0.22     0.09
Max162    1  1     1.000000 0.169832 0.279709 0.877913      000  0  0  0
     0.23     0.09
Max163    1  1     1.000000 0.839765 0.766734 0.786573      000  0  0  0
     0.19     0.09
Max164    1  1     1.000000 0.688592 0.862939 0.624467      000  0  0  0
     0.25     0.08
Max165    1  1     1.000000 0.819812 0.900850 0.188179      000  0  0  0
     0.24     0.08
Max166    1  1     1.000000 0.684424 0.896735 0.317853      000  0  0  0
     0.17     0.08
Max167    1  1     1.000000 0.538471 0.760731 0.805226      000  0  0  0
     0.21     0.08
Max168    1  1     1.000000 0.608440 0.257632 0.641113      000  0  0  0
     0.17     0.08
Max169    1  1     1.000000 0.968881 0.733783 0.755881      000  0  0  0
     0.25     0.08
Max170    1  1     1.000000 0.325282 0.103122 0.665706      000  0  0  0
     0.17     0.08
Max171    1  1     1.000000 0.502975 0.273744 0.746867      000  0  0  0
     0.21     0.08
Max172    1  1     1.000000 0.651354 0.595291 0.400191      000  0  0  0
     0.19     0.08
Max173    1  1     1.000000 0.171457 0.471267 0.401178      000  0  0  0
     0.13     0.07
Max174    1  1     1.000000 0.495461 0.385159 0.015457      000  0  0  0
     0.20     0.07
Max175    1  1     1.000000 0.727307 0.676841 0.456883      000  0  0  0
     0.19     0.07
Max176    1  1     1.000000 0.697043 0.520232 0.818163      000  0  0  0
     0.25     0.07
Max177    1  1     1.000000 0.792278 0.198479 0.655797      000  0  0  0
     0.16     0.07
Max178    1  1     1.000000 0.796780 0.251023 0.285075      000  0  0  0
     0.17     0.07
Max179    1  1     1.000000 0.624616 0.330633 0.671465      000  0  0  0
     0.21     0.07
Max180    1  1     1.000000 0.230099 0.078365 0.076700      000  0  0  0
     0.26     0.07
Max181    1  1     1.000000 0.301330 0.938345 0.625264      000  0  0  0
     0.13     0.07
Max182    1  1     1.000000 0.370051 0.554240 0.906596      000  0  0  0
     0.18     0.07
Max183    1  1     1.000000 0.167998 0.964566 0.592604      000  0  0  0
     0.18     0.07
Max184    1  1     1.000000 0.599010 0.593363 0.660371      000  0  0  0
     0.18     0.07
Max185    1  1     1.000000 0.517093 0.953462 0.445906      000  0  0  0
     0.15     0.07
Max186    1  1     1.000000 0.740639 0.545280 0.018615      000  0  0  0
     0.18     0.07
Max187    1  1     1.000000 0.664740 0.446384 0.789792      000  0  0  0
     0.18     0.06
Max188    1  1     1.000000 0.437253 0.597748 0.059904      000  0  0  0
     0.16     0.06
Max189    1  1     1.000000 0.551207 0.794423 0.298366      000  0  0  0
     0.17     0.06
Max190    1  1     1.000000 0.892166 0.983522 0.033229      000  0  0  0
     0.15     0.06
Max191    1  1     1.000000 0.160415 0.101213 0.587484      000  0  0  0
     0.24     0.06
Max192    1  1     1.000000 0.629471 0.826813 0.755855      000  0  0  0
     0.18     0.06
Max193    1  1     1.000000 0.981539 0.734794 0.631628      000  0  0  0
     0.18     0.06
Max194    1  1     1.000000 0.708089 0.278889 0.911718      000  0  0  0
     0.15     0.06
Max195    1  1     1.000000 0.514388 0.169896 0.262680      000  0  0  0
     0.17     0.05
Max196    1  1     1.000000 0.731389 0.107117 0.492676      000  0  0  0
     0.15     0.05
Max197    1  1     1.000000 0.293365 0.307374 0.403859      000  0  0  0
     0.17     0.05
Max198    1  1     1.000000 0.684085 0.726589 0.809038      000  0  0  0
     0.17     0.05
Max199    1  1     1.000000 0.517603 0.373927 0.296157      000  0  0  0
     0.13     0.05
Max200    1  1     1.000000 0.260389 0.893747 0.523549      000  0  0  0
     0.15     0.05
Max201    1  1     1.000000 0.020588 0.969109 0.585752      000  0  0  0
     0.14     0.05
Max202    1  1     1.000000 0.015605 0.947232 0.630146      000  0  0  0
     0.15     0.05
Max203    1  1     1.000000 0.607000 0.820942 0.574091      000  0  0  0
     0.13     0.05
Max204    1  1     1.000000 0.394255 0.419971 0.274010      000  0  0  0
     0.15     0.05
Max205    1  1     1.000000 0.506418 0.546794 0.047077      000  0  0  0
     0.14     0.05
Max206    1  1     1.000000 0.240990 0.100800 0.276433      000  0  0  0
     0.19     0.04
Max207    1  1     1.000000 0.413941 0.038188 0.273340      000  0  0  0
     0.15     0.04
Max208    1  1     1.000000 0.587298 0.980508 0.023973      000  0  0  0
     0.20     0.04
Max209    1  1     1.000000 0.131856 0.199748 0.149250      000  0  0  0
     0.14     0.04
Max210    1  1     1.000000 0.047925 0.008934 0.670064      000  0  0  0
     0.11     0.04
Max211    1  1     1.000000 0.530142 0.470325 0.041471      000  0  0  0
     0.16     0.04
Max212    1  1     1.000000 0.165025 0.283771 0.270679      000  0  0  0
     0.12     0.03
Max213    1  1     1.000000 0.175896 0.397223 0.655449      000  0  0  0
     0.10     0.03
Max214    1  1     1.000000 0.325641 0.500001 0.289697      000  0  0  0
     0.12     0.03
Max215    1  1     1.000000 0.571291 0.607467 0.803821      000  0  0  0
     0.13     0.03
Max216    1  1     1.000000 0.281202 0.565843 0.108687      000  0  0  0
     0.12     0.03
Max217    1  1     1.000000 0.592421 0.442545 0.003802      000  0  0  0
     0.11     0.03
Max218    1  1     1.000000 0.817604 0.462750 0.667959      000  0  0  0
     0.12     0.03
Max219    1  1     1.000000 0.864199 0.512297 0.793013      000  0  0  0
     0.15     0.03
Max220    1  1     1.000000 0.464024 0.733395 0.033842      000  0  0  0
     0.16     0.03
Max221    1  1     1.000000 0.591443 0.075657 0.019350      000  0  0  0
     0.12     0.03
Max222    1  1     1.000000 0.984042 0.866135 0.590036      000  0  0  0
     0.17     0.03
Max223    1  1     1.000000 0.161302 0.156771 0.629597      000  0  0  0
     0.12     0.03
Max224    1  1     1.000000 0.676226 0.468262 0.648035      000  0  0  0
     0.11     0.03
Max225    1  1     1.000000 0.743865 0.628093 0.048350      000  0  0  0
     0.12     0.03
Max226    1  1     1.000000 0.943368 0.215863 0.520930      000  0  0  0
     0.10     0.02
Max227    1  1     1.000000 0.444731 0.504861 0.158289      000  0  0  0
     0.11     0.02
Max228    1  1     1.000000 0.359698 0.109048 0.148486      000  0  0  0
     0.14     0.02
--------------------------------------------------------------------------------
;


_Jana_m42_file
;
commands
calcdyn 1 usewks 0 scalefc 0 usestdver 1
threads 23 tiltcorr 1 iedt 1 thickmodel 1
nzones 57 intsteps 100
ormat
   -0.046070    0.064640   -0.055630
    0.105250    0.038560   -0.036360
    0.032290   -0.037610   -0.056760
omega 0 gmax 1.44 sca 10 sgmax 0.01 sgmaxr 0.1 csgmaxr 0.66 dsgmin 0
mosaicity 0 isotropic 0
end
*******************************************************************************
 1.000000                                                   0
 0.000000 0.000000 0.000000                                 000
 0.005000 0.010000 0.000100                                 000
# Zone 1 0.0000
-1.000000-0.728040 0.011650-58.07500-0.011000 1.575000      F   1
 173.2205 627.7798 0.000000 0.000000                        0000
 102.0462 0.578368                                          00
# Zone 2 0.0000
-1.000000-0.760500-0.020460-56.19800-0.116000 1.575000      F   1
 224.7403 627.7798 0.000000 0.000000                        0000
 127.0527 0.264502                                          00
# Zone 3 0.0000
-1.000000-0.799230-0.062450-54.01400-0.381000 1.575000      F   1
 328.1895 627.7798 0.000000 0.000000                        0000
 120.0000 0.015625                                          00
# Zone 4 0.0000
-1.000000-0.845210-0.105180-51.89000-0.357000 1.575000      F   1
 379.4490 627.7798 0.000000 0.000000                        0000
 79.12474 0.707059                                          00
# Zone 5 0.0000
-1.000000-0.896300-0.151490-49.80100-0.294000 1.575000      F   1
 457.3765 627.7798 0.000000 0.000000                        0000
 118.0183 0.233563                                          00
# Zone 6 0.0000
-1.000000-0.949220-0.198520-47.88700-0.209000 1.575000      F   1
 493.9327 627.7798 0.000000 0.000000                        0000
-96.27566 0.457409                                          00
# Zone 7 0.0000
-0.986790-1.000000-0.252620-45.81400-0.138000 1.575000      F   1
 382.3513 627.7798 0.000000 0.000000                        0000
-8.948273 0.278389                                          00
# Zone 8 0.0000
-0.919270-1.000000-0.298720-43.66300-0.131000 1.575000      F   1
 529.0074 627.7798 0.000000 0.000000                        0000
 84.95921 0.978108                                          00
# Zone 9 0.0000
-0.853660-1.000000-0.344310-41.56100-0.148000 1.575000      F   1
 536.7457 627.7798 0.000000 0.000000                        0000
 79.85400 0.050000                                          00
# Zone 10 8.7069
-0.790050-1.000000-0.390860-39.48600-0.226000 1.575000      T   1
 565.8827 627.7798 0.000000 0.000000                        1100
-53.70100 0.382000                                          00
# Zone 11 0.0000
-0.722130-1.000000-0.436420-37.37600-0.196000 1.575000      F   1
 559.6156 627.7798 0.000000 0.000000                        0000
 106.1540 0.881000                                          00
# Zone 12 14.7689
-0.651990-1.000000-0.480740-35.27000-0.099000 1.575000      T   1
 587.6586 627.7798 0.000000 0.000000                        1000
 89.83200 0.827000                                          00
# Zone 13 12.8366
-0.586100-1.000000-0.525360-33.25800-0.085000 1.575000      T   1
 526.6150 627.7798 0.000000 0.000000                        1000
 86.13500 0.952000                                          00
# Zone 14 13.6876
-0.516630-1.000000-0.574170-31.14200-0.114000 1.575000      T   1
 515.4506 627.7798 0.000000 0.000000                        1000
-100.0820 1.045000                                          00
# Zone 15 0.0000
-0.445990-1.000000-0.623900-29.03200-0.144000 1.575000      F   1
 530.0007 627.7798 0.000000 0.000000                        0000
 180.0000 0.200000                                          00
# Zone 16 13.2773
-0.372630-1.000000-0.671700-26.94400-0.088000 1.575000      T   1
 574.7654 627.7798 0.000000 0.000000                        1000
-118.4700 0.423000                                          00
# Zone 17 19.6070
-0.295570-1.000000-0.725570-24.75600-0.111000 1.575000      T   1
 597.8347 627.7798 0.000000 0.000000                        1000
 123.1720 0.286000                                          00
# Zone 18 0.0000
-0.220060-1.000000-0.779360-22.66300-0.153000 1.575000      F   1
 552.1138 627.7798 0.000000 0.000000                        0000
 180.0000 0.200000                                          00
# Zone 19 16.7953
-0.150540-1.000000-0.822860-20.85500-0.068000 1.575000      T   1
 654.3994 627.7798 0.000000 0.000000                        1000
 65.58700 1.198000                                          00
# Zone 20 0.0000
-0.069230-1.000000-0.883120-18.71600-0.158000 1.575000      F   1
 618.8143 627.7798 0.000000 0.000000                        0000
-17.68598 0.048995                                          00
# Zone 21 10.5716
 0.030830-1.000000-0.949240-16.26000-0.109000 1.575000      T   1
 781.5359 627.7798 0.000000 0.000000                        1000
-86.76000 2.631000                                          00
# Zone 22 10.7422
 0.120090-0.998750-1.000000-14.20100 0.062000 1.575000      T   1
 757.3764 627.7798 0.000000 0.000000                        1000
-73.39700 0.287000                                          00
# Zone 23 14.5341
 0.193010-0.938990-1.000000-12.23200-0.037000 1.575000      T   1
 810.3381 627.7798 0.000000 0.000000                        1000
 167.0830 0.236000                                          00
# Zone 24 13.7742
 0.264280-0.886880-1.000000-10.23100-0.025000 1.575000      T   1
 792.6644 627.7798 0.000000 0.000000                        1000
 87.57700 2.437000                                          00
# Zone 25 13.1896
 0.333590-0.838310-1.000000-8.179000 0.026000 1.575000      T   1
 803.7275 627.7798 0.000000 0.000000                        1000
-49.21600 0.415000                                          00
# Zone 26 13.8689
 0.398800-0.789120-1.000000-6.079000 0.010000 1.575000      T   1
 787.5652 627.7798 0.000000 0.000000                        1000
 77.53800 0.468000                                          00
# Zone 27 13.9457
 0.460580-0.739350-1.000000-3.918000-0.068000 1.575000      T   1
 773.8461 627.7798 0.000000 0.000000                        1000
 65.18700 0.554000                                          00
# Zone 28 12.3827
 0.519990-0.693510-1.000000-1.748000-0.107000 1.575000      T   1
 801.5121 627.7798 0.000000 0.000000                        1000
 70.44900 0.339000                                          00
# Zone 29 13.7974
 0.575800-0.656050-1.000000 0.294000-0.029000 1.575000      T   1
 820.8782 627.7798 0.000000 0.000000                        1000
-82.78700 0.240000                                          00
# Zone 30 14.5083
 0.628650-0.619990-1.000000 2.323000 0.035000 1.575000      T   1
 836.9758 627.7798 0.000000 0.000000                        1000
 91.91600 0.845000                                          00
# Zone 31 12.2148
 0.679050-0.583890-1.000000 4.374000 0.062000 1.575000      T   1
 879.2456 627.7798 0.000000 0.000000                        1000
 89.65600 1.159000                                          00
# Zone 32 0.0000
 0.727690-0.547360-1.000000 6.469000 0.053000 1.575000      F   1
 913.1405 627.7798 0.000000 0.000000                        0000
-87.13720 0.172067                                          00
# Zone 33 0.0000
 0.775270-0.507630-1.000000 8.696000-0.046000 1.575000      F   1
 851.5239 627.7798 0.000000 0.000000                        0000
 77.76700 1.202000                                          00
# Zone 34 10.9165
 0.820170-0.468790-1.000000 10.91400-0.176000 1.575000      T   1
 868.3023 627.7798 0.000000 0.000000                        1000
 82.85700 0.380000                                          00
# Zone 35 14.0669
 0.862940-0.436910-1.000000 12.95400-0.184000 1.575000      T   1
 824.9708 627.7798 0.000000 0.000000                        1000
-104.2380 1.207000                                          00
# Zone 36 13.4099
 0.906480-0.405140-1.000000 15.06500-0.176000 1.575000      T   1
 825.5527 627.7798 0.000000 0.000000                        1000
-101.6220 1.466000                                          00
# Zone 37 13.8981
 0.948770-0.373260-1.000000 17.19600-0.194000 1.575000      T   1
 778.4500 627.7798 0.000000 0.000000                        1000
-88.35800 1.442000                                          00
# Zone 38 11.6666
 0.991520-0.343260-1.000000 19.32200-0.156000 1.575000      T   1
 786.8851 627.7798 0.000000 0.000000                        1000
 90.13700 0.978000                                          00
# Zone 39 15.4113
 1.000000-0.301990-0.966110 21.53000-0.119000 1.575000      T   1
 758.7041 627.7798 0.000000 0.000000                        1000
-153.5970 0.309000                                          00
# Zone 40 11.2553
 1.000000-0.264740-0.933460 23.51100-0.178000 1.575000      T   1
 741.4647 627.7798 0.000000 0.000000                        1000
-93.98900 0.696000                                          00
# Zone 41 13.1003
 1.000000-0.229690-0.902870 25.52800-0.244000 1.575000      T   1
 728.9798 627.7798 0.000000 0.000000                        1000
 68.36800 0.051000                                          00
# Zone 42 9.8604
 1.000000-0.198120-0.876400 27.45900-0.346000 1.575000      T   1
 767.7792 627.7798 0.000000 0.000000                        1000
 112.6600 0.286000                                          00
# Zone 43 0.0000
 1.000000-0.167820-0.849650 29.47900-0.408000 1.575000      F   1
 913.7368 627.7798 0.000000 0.000000                        0000
-75.77161 0.284085                                          00
# Zone 44 0.0000
 1.000000-0.130400-0.814660 32.23200-0.420000 1.575000      F   1
 888.3509 627.7798 0.000000 0.000000                        0000
 82.87935 1.052524                                          00
# Zone 45 0.0000
 1.000000-0.103960-0.788420 34.37600-0.369000 1.575000      F   1
 833.5435 627.7798 0.000000 0.000000                        0000
 65.02760 0.414979                                          00
# Zone 46 0.0000
 1.000000-0.087170-0.766670 35.98700-0.120000 1.575000      F   1
 726.4365 627.7798 0.000000 0.000000                        0000
 91.58900 1.089000                                          00
# Zone 47 13.3284
 1.000000-0.068200-0.744910 37.79600 0.063000 1.575000      T   1
 659.2698 627.7798 0.000000 0.000000                        1000
 88.30300 1.187000                                          00
# Zone 48 12.8035
 1.000000-0.047030-0.723990 39.78500 0.132000 1.575000      T   1
 676.4277 627.7798 0.000000 0.000000                        1000
 101.0680 0.569000                                          00
# Zone 49 15.8620
 1.000000-0.024960-0.702560 41.94600 0.192000 1.575000      T   1
 565.2213 627.7798 0.000000 0.000000                        1000
 81.73600 0.853000                                          00
# Zone 50 9.2078
 1.000000-0.003620-0.682080 44.12300 0.246000 1.575000      T   1
 673.5393 627.7798 0.000000 0.000000                        1000
 92.14100 4.696000                                          00
# Zone 51 0.0000
 1.000000 0.014120-0.664350 46.03900 0.335000 1.575000      F   1
 501.1015 627.7798 0.000000 0.000000                        0000
-59.99998 0.015625                                          00
# Zone 52 0.0000
 1.000000 0.033410-0.646640 48.12300 0.349000 1.575000      F   1
 464.4359 627.7798 0.000000 0.000000                        0000
-30.34819 0.032138                                          00
# Zone 53 0.0000
 1.000000 0.051390-0.629280 50.17500 0.418000 1.575000      F   1
 441.5882 627.7798 0.000000 0.000000                        0000
-143.7372 0.082358                                          00
# Zone 54 0.0000
 1.000000 0.069270-0.611580 52.30300 0.524000 1.575000      F   1
 548.2244 627.7798 0.000000 0.000000                        0000
-29.99999 0.173205                                          00
# Zone 55 0.0000
 1.000000 0.088790-0.595500 54.51500 0.424000 1.575000      F   1
 560.0220 627.7798 0.000000 0.000000                        0000
-32.36012 0.286946                                          00
# Zone 56 0.0000
 1.000000 0.107230-0.580140 56.66600 0.328000 1.575000      F   1
 396.3498 627.7798 0.000000 0.000000                        0000
-55.33702 0.282969                                          00
# Zone 57 0.0000
 1.000000 0.119830-0.565860 58.38800 0.559000 1.575000      F   1
 297.7602 627.7798 0.000000 0.000000                        0000
 88.98100 1.245000                                          00
----------------------------   s.u. block   -----------------------------------
 0.000000
 0.000000 0.000000 0.000000
 0.000000 0.000000 0.000000
# Zone 1
 14.08450 9.623143 0.000000 0.000000
 0.000000 0.000000
# Zone 2
 10.79266 9.623143 0.000000 0.000000
 0.000000 0.000000
# Zone 3
 24.38415 9.623143 0.000000 0.000000
 0.000000 0.000000
# Zone 4
 20.23421 9.623143 0.000000 0.000000
 0.000000 0.000000
# Zone 5
 14.75001 9.623143 0.000000 0.000000
 0.000000 0.000000
# Zone 6
 12.14189 9.623143 0.000000 0.000000
 0.000000 0.000000
# Zone 7
 8.718968 9.623143 0.000000 0.000000
 0.000000 0.000000
# Zone 8
 18.04408 9.623143 0.000000 0.000000
 0.000000 0.000000
# Zone 9
 9.314807 9.623143 0.000000 0.000000
 0.000000 0.000000
# Zone 10
 8.939880 9.623143 0.000000 0.000000
 0.000000 0.000000
# Zone 11
 9.055014 9.623143 0.000000 0.000000
 0.000000 0.000000
# Zone 12
 10.17713 9.623143 0.000000 0.000000
 0.000000 0.000000
# Zone 13
 10.42297 9.623143 0.000000 0.000000
 0.000000 0.000000
# Zone 14
 6.520772 9.623143 0.000000 0.000000
 0.000000 0.000000
# Zone 15
 11.06664 9.623143 0.000000 0.000000
 0.000000 0.000000
# Zone 16
 8.653685 9.623143 0.000000 0.000000
 0.000000 0.000000
# Zone 17
 11.06757 9.623143 0.000000 0.000000
 0.000000 0.000000
# Zone 18
 12.93900 9.623143 0.000000 0.000000
 0.000000 0.000000
# Zone 19
 13.74355 9.623143 0.000000 0.000000
 0.000000 0.000000
# Zone 20
 25.82143 9.623143 0.000000 0.000000
 0.000000 0.000000
# Zone 21
 12.59337 9.623143 0.000000 0.000000
 0.000000 0.000000
# Zone 22
 11.74490 9.623143 0.000000 0.000000
 0.000000 0.000000
# Zone 23
 14.70900 9.623143 0.000000 0.000000
 0.000000 0.000000
# Zone 24
 13.26350 9.623143 0.000000 0.000000
 0.000000 0.000000
# Zone 25
 11.95891 9.623143 0.000000 0.000000
 0.000000 0.000000
# Zone 26
 12.81159 9.623143 0.000000 0.000000
 0.000000 0.000000
# Zone 27
 12.93727 9.623143 0.000000 0.000000
 0.000000 0.000000
# Zone 28
 10.79534 9.623143 0.000000 0.000000
 0.000000 0.000000
# Zone 29
 11.42228 9.623143 0.000000 0.000000
 0.000000 0.000000
# Zone 30
 12.30393 9.623143 0.000000 0.000000
 0.000000 0.000000
# Zone 31
 11.82085 9.623143 0.000000 0.000000
 0.000000 0.000000
# Zone 32
 20.62850 9.623143 0.000000 0.000000
 0.000000 0.000000
# Zone 33
 13.92680 9.623143 0.000000 0.000000
 0.000000 0.000000
# Zone 34
 12.53411 9.623143 0.000000 0.000000
 0.000000 0.000000
# Zone 35
 12.33461 9.623143 0.000000 0.000000
 0.000000 0.000000
# Zone 36
 13.05457 9.623143 0.000000 0.000000
 0.000000 0.000000
# Zone 37
 11.19282 9.623143 0.000000 0.000000
 0.000000 0.000000
# Zone 38
 12.00171 9.623143 0.000000 0.000000
 0.000000 0.000000
# Zone 39
 13.32489 9.623143 0.000000 0.000000
 0.000000 0.000000
# Zone 40
 10.51368 9.623143 0.000000 0.000000
 0.000000 0.000000
# Zone 41
 11.45708 9.623143 0.000000 0.000000
 0.000000 0.000000
# Zone 42
 10.82567 9.623143 0.000000 0.000000
 0.000000 0.000000
# Zone 43
 18.80149 9.623143 0.000000 0.000000
 0.000000 0.000000
# Zone 44
 15.40626 9.623143 0.000000 0.000000
 0.000000 0.000000
# Zone 45
 19.13906 9.623143 0.000000 0.000000
 0.000000 0.000000
# Zone 46
 9.864758 9.623143 0.000000 0.000000
 0.000000 0.000000
# Zone 47
 6.735351 9.623143 0.000000 0.000000
 0.000000 0.000000
# Zone 48
 9.105770 9.623143 0.000000 0.000000
 0.000000 0.000000
# Zone 49
 12.03686 9.623143 0.000000 0.000000
 0.000000 0.000000
# Zone 50
 10.12451 9.623143 0.000000 0.000000
 0.000000 0.000000
# Zone 51
 9.030787 9.623143 0.000000 0.000000
 0.000000 0.000000
# Zone 52
 15.17987 9.623143 0.000000 0.000000
 0.000000 0.000000
# Zone 53
 23.29643 9.623143 0.000000 0.000000
 0.000000 0.000000
# Zone 54
 13.49363 9.623143 0.000000 0.000000
 0.000000 0.000000
# Zone 55
 13.08724 9.623143 0.000000 0.000000
 0.000000 0.000000
# Zone 56
 14.24810 9.623143 0.000000 0.000000
 0.000000 0.000000
# Zone 57
 10.55109 9.623143 0.000000 0.000000
 0.000000 0.000000
-------------------------------------------------------------------------------
;


_Jana_m50_file
;
Version Jana2020
title 2024_03_25_pzmof_002_shelxt_a.res in p-1
cell 8.8708 13.0448 13.1503 65.671 70.855 81.57
esdcell 0.002 0.003 0.003 0.03 0.03 0.03
spgroup P-1 2 1
lattice P
symmetry x y z
symmetry -x -y -z
unitsnumb 2
atlist C O H Zn Cl0
formtab -62
atom C atradius 0.77 color 128073041 donor 0 acceptor 0
atom O atradius 0.74 color 254003000 donor 1 acceptor 1
atom H atradius 0.46 color 255204204 donor 0 acceptor 0
atom Zn atradius 1.37 color 143143129 donor 0 acceptor 0
atom Cl atradius 0.99 color 49252002 donor 0 acceptor 0
roundmethod 1 autrefkeys 1
end
*******************************************************************************
refine
  cycles 100 fsquare 0 convlim 0.03 uisolim 0
  restric C1 12 C2 C3 C4 C5 C6 C7
  restric C8 12 C9 C10 C11 C12 C13 C14
  restric C15 12 C16 C17 C18 C19 C20 C21
  !fixed all *
  distfix = 0.001 C1 C2; C2 C3; C3 C4; C4 C5; C5 C6; C6 C1;
  distfix = 0.001 C1 C3; C2 C4; C3 C5; C4 C6; C5 C1; C6 C2;
  distfix = 0.001 C8 C9; C9 C10; C10 C11; C11 C12; C12 C13; C13 C8;
  distfix = 0.001 C8 C10; C9 C11; C10 C12; C11 C13; C12 C8; C13 C9;
  distfix = 0.001 C15 C16; C16 C17; C17 C18; C18 C19; C19 C20; C20 C15;
  distfix = 0.001 C15 C17; C16 C18; C17 C19; C18 C20; C19 C15; C20 C16;
  !distfix 1.3 0.0049999999 O13 C21; O12 C21;
  !distfix 1.3 0.0049999999 O8 C14; O9 C14;
  !distfix 1.3 0.0049999999 O4 C7; O3 C7;
  distfix 0.96 0.001 H1O8 O8;
  anglefix 120 0.0099999998 C11 C14 O8; C11 C14 O9;
  anglefix 120 0.0099999998 C14 O8 H1O8;
  keep geom plane C1 C2 C3 C4 C5 C6 C7
  keep geom plane C8 C9 C10 C11 C12 C13 C14
  keep geom plane C15 C16 C17 C18 C19 C20 C21
  keep geom plane C18 C21 O12 O13
  keep geom plane O10 C15 C20 O11
  keep geom plane C4 C7 O4 O3
  keep geom plane O1 C6 C1 O2
  keep hydro triang C10 2 1 C11 C9 1.06 H1C10
  keep ADP riding C10 1.2 H1C10
  keep hydro triang C13 2 1 C12 C8 1.06 H1C13
  keep ADP riding C13 1.2 H1C13
  keep hydro triang C12 2 1 C13 C11 1.06 H1C12
  keep ADP riding C12 1.2 H1C12
  keep hydro triang C19 2 1 C20 C18 1.06 H1C19
  keep ADP riding C19 1.2 H1C19
  keep hydro triang C16 2 1 C17 C15 1.06 H1C16
  keep ADP riding C16 1.2 H1C16
  keep hydro triang C17 2 1 C16 C18 1.06 H1C17
  keep ADP riding C17 1.2 H1C17
  keep hydro triang C2 2 1 C3 C1 1.06 H1C2
  keep ADP riding C2 1.2 H1C2
  keep hydro triang C5 2 1 C4 C6 1.06 H1C5
  keep ADP riding C5 1.2 H1C5
  keep hydro triang C3 2 1 C2 C4 1.06 H1C3
  keep ADP riding C3 1.2 H1C3
  !keep hydro apical O8 2 C14 Zn3 0.96 H1O8
  keep ADP riding O8 1.2 H1O8
  keep geom plane C11 C14 O8 O9
end refine
fourier
  maptype 6
end fourier
dist
  angles 1 expdmax 50
  selfirst Zn1 Zn2 Zn3 Zn4 O1 C2 O6 O11 O2 C6 C9 C7 O13 O3 C10 C4 C21 C5
  selfirst O4 O8 C20 C14 O12 C1 C18 C8 C15 O10 O7 C19 C13 C16 C17 C3 C11
  selsecnd Zn1 Zn2 Zn3 Zn4 O1 C2 O6 O11 O2 C6 C9 C7 O13 O3 C10 C4 C21 C5
  selsecnd O4 O8 C20 C14 O12 C1 C18 C8 C15 O10 O7 C19 C13 C16 C17 C3 C11
end dist
contour
end contour
;


_Jana_m90_file
;
eformat91 0
datblock Block1
nref 32739 obslim 3 sctom90 1 norefitems 1 diffscales 1 dataave 0 scalelim 10 hklf5 0
wshelxa -999 wshelxb -999
radtype 3 dattype 1
lambda 0.0335 lpfactor 3
datcolltemp 293 wtdatblock 1
end
Data Block1
  -7   8  -6    -42.4     92.1   1   0   1  0.0000  0.0000  0.0000  0.0000  0.0000  0.0000  0.0000  0.0000   0.000000E+00           1001
  -7   8   6     79.5     51.6   1   0   1  0.0000  0.0000  0.0000  0.0000  0.0000  0.0000  0.0000  0.0000   0.000000E+00           2001
  -7   8   7    -13.8     45.3   1   0   1  0.0000  0.0000  0.0000  0.0000  0.0000  0.0000  0.0000  0.0000   0.000000E+00           3001
  -7   9  -5    114.7     68.9   1   0   1  0.0000  0.0000  0.0000  0.0000  0.0000  0.0000  0.0000  0.0000   0.000000E+00           4001
  -7   9  -4     71.7     62.9   1   0   1  0.0000  0.0000  0.0000  0.0000  0.0000  0.0000  0.0000  0.0000   0.000000E+00           5001
  -7   9  -3     -9.4     60.8   1   0   1  0.0000  0.0000  0.0000  0.0000  0.0000  0.0000  0.0000  0.0000   0.000000E+00           6001
  -7   9  -2    -18.5     62.5   1   0   1  0.0000  0.0000  0.0000  0.0000  0.0000  0.0000  0.0000  0.0000   0.000000E+00           7001
  -7   9  -1     16.8     57.8   1   0   1  0.0000  0.0000  0.0000  0.0000  0.0000  0.0000  0.0000  0.0000   0.000000E+00           8001
  -7   9   0     44.0     58.6   1   0   1  0.0000  0.0000  0.0000  0.0000  0.0000  0.0000  0.0000  0.0000   0.000000E+00           9001
  -7   9   1    109.5     54.1   1   0   1  0.0000  0.0000  0.0000  0.0000  0.0000  0.0000  0.0000  0.0000   0.000000E+00          10001
  -7   9   2     87.7     54.4   1   0   1  0.0000  0.0000  0.0000  0.0000  0.0000  0.0000  0.0000  0.0000   0.000000E+00          11001
  -7   9   3     44.5     55.3   1   0   1  0.0000  0.0000  0.0000  0.0000  0.0000  0.0000  0.0000  0.0000   0.000000E+00          12001
  -7   9   4     21.0     47.6   1   0   1  0.0000  0.0000  0.0000  0.0000  0.0000  0.0000  0.0000  0.0000   0.000000E+00          13001
  -7   9   5      3.2     46.8   1   0   1  0.0000  0.0000  0.0000  0.0000  0.0000  0.0000  0.0000  0.0000   0.000000E+00          14001
  -7   9   6     57.9     46.7   1   0   1  0.0000  0.0000  0.0000  0.0000  0.0000  0.0000  0.0000  0.0000   0.000000E+00          15001
  -7  10  -3    -11.7     29.0   1   0   1  0.0000  0.0000  0.0000  0.0000  0.0000  0.0000  0.0000  0.0000   0.000000E+00          16001
  -7  10  -2     -3.2     29.2   1   0   1  0.0000  0.0000  0.0000  0.0000  0.0000  0.0000  0.0000  0.0000   0.000000E+00          17001
  -7  10  -1     15.2     28.6   1   0   1  0.0000  0.0000  0.0000  0.0000  0.0000  0.0000  0.0000  0.0000   0.000000E+00          18001
  -7  10   0    -17.1     29.5   1   0   1  0.0000  0.0000  0.0000  0.0000  0.0000  0.0000  0.0000  0.0000   0.000000E+00          19001
  -7  10   1     27.9     30.5   1   0   1  0.0000  0.0000  0.0000  0.0000  0.0000  0.0000  0.0000  0.0000   0.000000E+00          20001
  -7  10   2     35.5     30.5   1   0   1  0.0000  0.0000  0.0000  0.0000  0.0000  0.0000  0.0000  0.0000   0.000000E+00          21001
  -7  10   3    -11.9     30.5   1   0   1  0.0000  0.0000  0.0000  0.0000  0.0000  0.0000  0.0000  0.0000   0.000000E+00          22001
  -7  10   4     24.0     30.1   1   0   1  0.0000  0.0000  0.0000  0.0000  0.0000  0.0000  0.0000  0.0000   0.000000E+00          23001
  -6   7  -9    205.2    199.7   1   0   1  0.0000  0.0000  0.0000  0.0000  0.0000  0.0000  0.0000  0.0000   0.000000E+00          24001
  -6   7  -8    827.9    181.1   1   0   1  0.0000  0.0000  0.0000  0.0000  0.0000  0.0000  0.0000  0.0000   0.000000E+00          25001
  -6   7  -7    362.7    134.4   1   0   1  0.0000  0.0000  0.0000  0.0000  0.0000  0.0000  0.0000  0.0000   0.000000E+00          26001
  -6   7  -6    281.4    118.4   1   0   1  0.0000  0.0000  0.0000  0.0000  0.0000  0.0000  0.0000  0.0000   0.000000E+00          27001
  -6   7  -5     56.2    108.4   1   0   1  0.0000  0.0000  0.0000  0.0000  0.0000  0.0000  0.0000  0.0000   0.000000E+00          28001
  -6   7  -4     38.9    100.2   1   0   1  0.0000  0.0000  0.0000  0.0000  0.0000  0.0000  0.0000  0.0000   0.000000E+00          29001
  -6   7  -3    -42.1     90.2   1   0   1  0.0000  0.0000  0.0000  0.0000  0.0000  0.0000  0.0000  0.0000   0.000000E+00          30001
  -6   7  -2   -157.6     87.2   1   0   1  0.0000  0.0000  0.0000  0.0000  0.0000  0.0000  0.0000  0.0000   0.000000E+00          31001
  -6   7   2     41.1     70.5   1   0   1  0.0000  0.0000  0.0000  0.0000  0.0000  0.0000  0.0000  0.0000   0.000000E+00          32001
  -6   7   3     -3.8     65.3   1   0   1  0.0000  0.0000  0.0000  0.0000  0.0000  0.0000  0.0000  0.0000   0.000000E+00          33001
  -6   7   4     60.6     62.7   1   0   1  0.0000  0.0000  0.0000  0.0000  0.0000  0.0000  0.0000  0.0000   0.000000E+00          34001
  -6   7   5    -43.7     57.1   1   0   1  0.0000  0.0000  0.0000  0.0000  0.0000  0.0000  0.0000  0.0000   0.000000E+00          35001
  -6   7   6     14.9     52.9   1   0   1  0.0000  0.0000  0.0000  0.0000  0.0000  0.0000  0.0000  0.0000   0.000000E+00          36001
  -6   7   7     47.9     50.1   1   0   1  0.0000  0.0000  0.0000  0.0000  0.0000  0.0000  0.0000  0.0000   0.000000E+00          37001
  -6   7   8    -27.4     43.2   1   0   1  0.0000  0.0000  0.0000  0.0000  0.0000  0.0000  0.0000  0.0000   0.000000E+00          38001
  -6   7   9    -23.5     45.8   1   0   1  0.0000  0.0000  0.0000  0.0000  0.0000  0.0000  0.0000  0.0000   0.000000E+00          39001
  -6   8  -8    187.2    123.1   1   0   1  0.0000  0.0000  0.0000  0.0000  0.0000  0.0000  0.0000  0.0000   0.000000E+00          40001
  -6   8  -7    -21.9     89.5   1   0   1  0.0000  0.0000  0.0000  0.0000  0.0000  0.0000  0.0000  0.0000   0.000000E+00          41001
  -6   8  -6     36.7     77.2   1   0   1  0.0000  0.0000  0.0000  0.0000  0.0000  0.0000  0.0000  0.0000   0.000000E+00          42001
  -6   8  -5    119.3     71.1   1   0   1  0.0000  0.0000  0.0000  0.0000  0.0000  0.0000  0.0000  0.0000   0.000000E+00          43001
  -6   8  -4     31.9     67.7   1   0   1  0.0000  0.0000  0.0000  0.0000  0.0000  0.0000  0.0000  0.0000   0.000000E+00          44001
  -6   8  -3     45.7     64.3   1   0   1  0.0000  0.0000  0.0000  0.0000  0.0000  0.0000  0.0000  0.0000   0.000000E+00          45001
  -6   8  -2     18.6     66.3   1   0   1  0.0000  0.0000  0.0000  0.0000  0.0000  0.0000  0.0000  0.0000   0.000000E+00          46001
  -6   8  -1    -12.6     62.0   1   0   1  0.0000  0.0000  0.0000  0.0000  0.0000  0.0000  0.0000  0.0000   0.000000E+00          47001
  -6   8   0     42.8     62.7   1   0   1  0.0000  0.0000  0.0000  0.0000  0.0000  0.0000  0.0000  0.0000   0.000000E+00          48001
  -6   8   1     69.9     55.5   1   0   1  0.0000  0.0000  0.0000  0.0000  0.0000  0.0000  0.0000  0.0000   0.000000E+00          49001
  -6   8   2    107.6     55.7   1   0   1  0.0000  0.0000  0.0000  0.0000  0.0000  0.0000  0.0000  0.0000   0.000000E+00          50001
  -6   8   3     91.4     55.4   1   0   1  0.0000  0.0000  0.0000  0.0000  0.0000  0.0000  0.0000  0.0000   0.000000E+00          51001
  -6   8   4    -63.5     52.3   1   0   1  0.0000  0.0000  0.0000  0.0000  0.0000  0.0000  0.0000  0.0000   0.000000E+00          52001
  -6   8   5    -60.2     47.0   1   0   1  0.0000  0.0000  0.0000  0.0000  0.0000  0.0000  0.0000  0.0000   0.000000E+00          53001
  -6   8   6     30.2     44.8   1   0   1  0.0000  0.0000  0.0000  0.0000  0.0000  0.0000  0.0000  0.0000   0.000000E+00          54001
  -6   8   7    -58.7     45.7   1   0   1  0.0000  0.0000  0.0000  0.0000  0.0000  0.0000  0.0000  0.0000   0.000000E+00          55001
  -6   8   8    -51.3     41.1   1   0   1  0.0000  0.0000  0.0000  0.0000  0.0000  0.0000  0.0000  0.0000   0.000000E+00          56001
  -6   8   9     24.8     43.1   1   0   1  0.0000  0.0000  0.0000  0.0000  0.0000  0.0000  0.0000  0.0000   0.000000E+00          57001
  -6   9   2     -3.8     25.6   1   0   1  0.0000  0.0000  0.0000  0.0000  0.0000  0.0000  0.0000  0.0000   0.000000E+00          58001
  -6   9   3      9.0     25.1   1   0   1  0.0000  0.0000  0.0000  0.0000  0.0000  0.0000  0.0000  0.0000   0.000000E+00          59001
  -6   9   4     38.4     24.1   1   0   1  0.0000  0.0000  0.0000  0.0000  0.0000  0.0000  0.0000  0.0000   0.000000E+00          60001
  -6   9   5     16.2     22.4   1   0   1  0.0000  0.0000  0.0000  0.0000  0.0000  0.0000  0.0000  0.0000   0.000000E+00          61001
  -6   9   6     -3.3     22.4   1   0   1  0.0000  0.0000  0.0000  0.0000  0.0000  0.0000  0.0000  0.0000   0.000000E+00          62001
  -6   9   7     32.0     22.7   1   0   1  0.0000  0.0000  0.0000  0.0000  0.0000  0.0000  0.0000  0.0000   0.000000E+00          63001
  -6   9   8     18.0     22.4   1   0   1  0.0000  0.0000  0.0000  0.0000  0.0000  0.0000  0.0000  0.0000   0.000000E+00          64001
  -5   6 -10    -58.4     70.2   1   0   1  0.0000  0.0000  0.0000  0.0000  0.0000  0.0000  0.0000  0.0000   0.000000E+00          65001
  -5   6  -9     43.5     84.3   1   0   1  0.0000  0.0000  0.0000  0.0000  0.0000  0.0000  0.0000  0.0000   0.000000E+00          66001
  -5   6  -8     45.9    188.9   1   0   1  0.0000  0.0000  0.0000  0.0000  0.0000  0.0000  0.0000  0.0000   0.000000E+00          67001
  -5   6  -7   4272.2    257.3   1   0   1  0.0000  0.0000  0.0000  0.0000  0.0000  0.0000  0.0000  0.0000   0.000000E+00          68001
  -5   6  -6    719.4    169.6   1   0   1  0.0000  0.0000  0.0000  0.0000  0.0000  0.0000  0.0000  0.0000   0.000000E+00          69001
  -5   6  -5     50.9    139.8   1   0   1  0.0000  0.0000  0.0000  0.0000  0.0000  0.0000  0.0000  0.0000   0.000000E+00          70001
  -5   6  -4    104.4    131.5   1   0   1  0.0000  0.0000  0.0000  0.0000  0.0000  0.0000  0.0000  0.0000   0.000000E+00          71001
  -5   6  -3     68.1    115.7   1   0   1  0.0000  0.0000  0.0000  0.0000  0.0000  0.0000  0.0000  0.0000   0.000000E+00          72001
  -5   6  -2    160.5    103.2   1   0   1  0.0000  0.0000  0.0000  0.0000  0.0000  0.0000  0.0000  0.0000   0.000000E+00          73001
  -5   6  -1     85.1     98.2   1   0   1  0.0000  0.0000  0.0000  0.0000  0.0000  0.0000  0.0000  0.0000   0.000000E+00          74001
  -5   6   0     19.4     92.0   1   0   1  0.0000  0.0000  0.0000  0.0000  0.0000  0.0000  0.0000  0.0000   0.000000E+00          75001
  -5   6   1   -167.1     85.0   1   0   1  0.0000  0.0000  0.0000  0.0000  0.0000  0.0000  0.0000  0.0000   0.000000E+00          76001
  -5   6   2    110.9     78.8   1   0   1  0.0000  0.0000  0.0000  0.0000  0.0000  0.0000  0.0000  0.0000   0.000000E+00          77001
  -5   6   3     84.6     79.6   1   0   1  0.0000  0.0000  0.0000  0.0000  0.0000  0.0000  0.0000  0.0000   0.000000E+00          78001
  -5   6   4    -56.0     72.0   1   0   1  0.0000  0.0000  0.0000  0.0000  0.0000  0.0000  0.0000  0.0000   0.000000E+00          79001
  -5   6   5    -53.8     67.6   1   0   1  0.0000  0.0000  0.0000  0.0000  0.0000  0.0000  0.0000  0.0000   0.000000E+00          80001
  -5   6   6      2.4     60.5   1   0   1  0.0000  0.0000  0.0000  0.0000  0.0000  0.0000  0.0000  0.0000   0.000000E+00          81001
  -5   6   7    -51.3     55.6   1   0   1  0.0000  0.0000  0.0000  0.0000  0.0000  0.0000  0.0000  0.0000   0.000000E+00          82001
  -5   6   8     32.9     53.3   1   0   1  0.0000  0.0000  0.0000  0.0000  0.0000  0.0000  0.0000  0.0000   0.000000E+00          83001
  -5   6   9     25.6     50.4   1   0   1  0.0000  0.0000  0.0000  0.0000  0.0000  0.0000  0.0000  0.0000   0.000000E+00          84001
  -5   6  10     62.5     47.7   1   0   1  0.0000  0.0000  0.0000  0.0000  0.0000  0.0000  0.0000  0.0000   0.000000E+00          85001
  -5   6  11    -12.1     45.7   1   0   1  0.0000  0.0000  0.0000  0.0000  0.0000  0.0000  0.0000  0.0000   0.000000E+00          86001
  -5   7  -9    292.0    140.4   1   0   1  0.0000  0.0000  0.0000  0.0000  0.0000  0.0000  0.0000  0.0000   0.000000E+00          87001
  -5   7  -8    692.5    216.5   1   0   1  0.0000  0.0000  0.0000  0.0000  0.0000  0.0000  0.0000  0.0000   0.000000E+00          88001
  -5   7  -7    325.1    214.7   1   0   1  0.0000  0.0000  0.0000  0.0000  0.0000  0.0000  0.0000  0.0000   0.000000E+00          89001
  -5   7  -6    104.3     84.1   1   0   1  0.0000  0.0000  0.0000  0.0000  0.0000  0.0000  0.0000  0.0000   0.000000E+00          90001
  -5   7  -5    -64.6     72.7   1   0   1  0.0000  0.0000  0.0000  0.0000  0.0000  0.0000  0.0000  0.0000   0.000000E+00          91001
  -5   7  -4    110.9     64.7   1   0   1  0.0000  0.0000  0.0000  0.0000  0.0000  0.0000  0.0000  0.0000   0.000000E+00          92001
  -5   7  -3    145.5     70.2   1   0   1  0.0000  0.0000  0.0000  0.0000  0.0000  0.0000  0.0000  0.0000   0.000000E+00          93001
  -5   7  -2     54.9     62.8   1   0   1  0.0000  0.0000  0.0000  0.0000  0.0000  0.0000  0.0000  0.0000   0.000000E+00          94001
  -5   7  -1     60.9     57.4   1   0   1  0.0000  0.0000  0.0000  0.0000  0.0000  0.0000  0.0000  0.0000   0.000000E+00          95001
  -5   7   0     -0.8     57.3   1   0   1  0.0000  0.0000  0.0000  0.0000  0.0000  0.0000  0.0000  0.0000   0.000000E+00          96001
  -5   7   1     18.6     57.3   1   0   1  0.0000  0.0000  0.0000  0.0000  0.0000  0.0000  0.0000  0.0000   0.000000E+00          97001
  -5   7   2     29.9     57.6   1   0   1  0.0000  0.0000  0.0000  0.0000  0.0000  0.0000  0.0000  0.0000   0.000000E+00          98001
  -5   7   3     44.3     57.8   1   0   1  0.0000  0.0000  0.0000  0.0000  0.0000  0.0000  0.0000  0.0000   0.000000E+00          99001
  -5   7   4     40.4     48.7   1   0   1  0.0000  0.0000  0.0000  0.0000  0.0000  0.0000  0.0000  0.0000   0.000000E+00         100001
  -5   7   5    -29.4     46.3   1   0   1  0.0000  0.0000  0.0000  0.0000  0.0000  0.0000  0.0000  0.0000   0.000000E+00         101001
  -5   7   6     54.4     45.5   1   0   1  0.0000  0.0000  0.0000  0.0000  0.0000  0.0000  0.0000  0.0000   0.000000E+00         102001
  -5   7   7     59.5     42.9   1   0   1  0.0000  0.0000  0.0000  0.0000  0.0000  0.0000  0.0000  0.0000   0.000000E+00         103001
  -5   7   8    -75.9     41.8   1   0   1  0.0000  0.0000  0.0000  0.0000  0.0000  0.0000  0.0000  0.0000   0.000000E+00         104001
  -5   7   9    -78.2     40.0   1   0   1  0.0000  0.0000  0.0000  0.0000  0.0000  0.0000  0.0000  0.0000   0.000000E+00         105001
  -5   7  10      6.9     38.2   1   0   1  0.0000  0.0000  0.0000  0.0000  0.0000  0.0000  0.0000  0.0000   0.000000E+00         106001
  -5   7  11     20.2     35.7   1   0   1  0.0000  0.0000  0.0000  0.0000  0.0000  0.0000  0.0000  0.0000   0.000000E+00         107001
  -4   4 -12     -8.6     36.3   1   0   1  0.0000  0.0000  0.0000  0.0000  0.0000  0.0000  0.0000  0.0000   0.000000E+00         108001
  -4   4 -11     35.3     23.6   1   0   1  0.0000  0.0000  0.0000  0.0000  0.0000  0.0000  0.0000  0.0000   0.000000E+00         109001
  -4   5 -11     13.4     67.8   1   0   1  0.0000  0.0000  0.0000  0.0000  0.0000  0.0000  0.0000  0.0000   0.000000E+00         110001
  -4   5 -10     74.6     73.8   1   0   1  0.0000  0.0000  0.0000  0.0000  0.0000  0.0000  0.0000  0.0000   0.000000E+00         111001
  -4   5  -9     17.2     85.2   1   0   1  0.0000  0.0000  0.0000  0.0000  0.0000  0.0000  0.0000  0.0000   0.000000E+00         112001
  -4   5  -8     91.5    101.2   1   0   1  0.0000  0.0000  0.0000  0.0000  0.0000  0.0000  0.0000  0.0000   0.000000E+00         113001
  -4   5  -7     80.4    136.5   1   0   1  0.0000  0.0000  0.0000  0.0000  0.0000  0.0000  0.0000  0.0000   0.000000E+00         114001
  -4   5  -6   3493.0    310.4   1   0   1  0.0000  0.0000  0.0000  0.0000  0.0000  0.0000  0.0000  0.0000   0.000000E+00         115001
  -4   5  -5    949.8    206.4   1   0   1  0.0000  0.0000  0.0000  0.0000  0.0000  0.0000  0.0000  0.0000   0.000000E+00         116001
  -4   5  -4   1591.0    168.2   1   0   1  0.0000  0.0000  0.0000  0.0000  0.0000  0.0000  0.0000  0.0000   0.000000E+00         117001
  -4   5  -3    911.0    142.2   1   0   1  0.0000  0.0000  0.0000  0.0000  0.0000  0.0000  0.0000  0.0000   0.000000E+00         118001
  -4   5  -2     63.8    117.2   1   0   1  0.0000  0.0000  0.0000  0.0000  0.0000  0.0000  0.0000  0.0000   0.000000E+00         119001
  -4   5  -1    198.3    108.6   1   0   1  0.0000  0.0000  0.0000  0.0000  0.0000  0.0000  0.0000  0.0000   0.000000E+00         120001
  -4   5   0     47.7    107.2   1   0   1  0.0000  0.0000  0.0000  0.0000  0.0000  0.0000  0.0000  0.0000   0.000000E+00         121001
  -4   5   1     36.2     99.9   1   0   1  0.0000  0.0000  0.0000  0.0000  0.0000  0.0000  0.0000  0.0000   0.000000E+00         122001
  -4   5   2   -103.8     91.7   1   0   1  0.0000  0.0000  0.0000  0.0000  0.0000  0.0000  0.0000  0.0000   0.000000E+00         123001
  -4   5   3    256.8     94.9   1   0   1  0.0000  0.0000  0.0000  0.0000  0.0000  0.0000  0.0000  0.0000   0.000000E+00         124001
  -4   5   4    193.8     81.5   1   0   1  0.0000  0.0000  0.0000  0.0000  0.0000  0.0000  0.0000  0.0000   0.000000E+00         125001
  -4   5   5     86.4     76.7   1   0   1  0.0000  0.0000  0.0000  0.0000  0.0000  0.0000  0.0000  0.0000   0.000000E+00         126001
  -4   5   6    157.5     72.6   1   0   1  0.0000  0.0000  0.0000  0.0000  0.0000  0.0000  0.0000  0.0000   0.000000E+00         127001
  -4   5   7    -21.1     63.1   1   0   1  0.0000  0.0000  0.0000  0.0000  0.0000  0.0000  0.0000  0.0000   0.000000E+00         128001
  -4   5   8    -12.6     59.4   1   0   1  0.0000  0.0000  0.0000  0.0000  0.0000  0.0000  0.0000  0.0000   0.000000E+00         129001
  -4   5   9    -46.0     56.7   1   0   1  0.0000  0.0000  0.0000  0.0000  0.0000  0.0000  0.0000  0.0000   0.000000E+00         130001
  -4   5  10     32.4     54.9   1   0   1  0.0000  0.0000  0.0000  0.0000  0.0000  0.0000  0.0000  0.0000   0.000000E+00         131001
  -4   5  11     -0.4     49.9   1   0   1  0.0000  0.0000  0.0000  0.0000  0.0000  0.0000  0.0000  0.0000   0.000000E+00         132001
  -4   6  -3     66.7     33.4   1   0   1  0.0000  0.0000  0.0000  0.0000  0.0000  0.0000  0.0000  0.0000   0.000000E+00         133001
  -4   6  -2      6.6     32.6   1   0   1  0.0000  0.0000  0.0000  0.0000  0.0000  0.0000  0.0000  0.0000   0.000000E+00         134001
  -4   6  -1    -34.1     31.6   1   0   1  0.0000  0.0000  0.0000  0.0000  0.0000  0.0000  0.0000  0.0000   0.000000E+00         135001
  -4   6   0     18.8     32.8   1   0   1  0.0000  0.0000  0.0000  0.0000  0.0000  0.0000  0.0000  0.0000   0.000000E+00         136001
  -4   6   1    -41.6     33.4   1   0   1  0.0000  0.0000  0.0000  0.0000  0.0000  0.0000  0.0000  0.0000   0.000000E+00         137001
  -4   6   2     87.1     33.1   1   0   1  0.0000  0.0000  0.0000  0.0000  0.0000  0.0000  0.0000  0.0000   0.000000E+00         138001
  -4   6   3     89.6     46.0   1   0   1  0.0000  0.0000  0.0000  0.0000  0.0000  0.0000  0.0000  0.0000   0.000000E+00         139001
  -4   6   4     14.6     44.3   1   0   1  0.0000  0.0000  0.0000  0.0000  0.0000  0.0000  0.0000  0.0000   0.000000E+00         140001
  -4   6   5    -23.7     43.7   1   0   1  0.0000  0.0000  0.0000  0.0000  0.0000  0.0000  0.0000  0.0000   0.000000E+00         141001
  -4   6   6     33.1     43.7   1   0   1  0.0000  0.0000  0.0000  0.0000  0.0000  0.0000  0.0000  0.0000   0.000000E+00         142001
  -4   6   7     12.1     40.4   1   0   1  0.0000  0.0000  0.0000  0.0000  0.0000  0.0000  0.0000  0.0000   0.000000E+00         143001
  -4   6   8    -17.8     37.9   1   0   1  0.0000  0.0000  0.0000  0.0000  0.0000  0.0000  0.0000  0.0000   0.000000E+00         144001
  -4   6   9     -4.3     34.5   1   0   1  0.0000  0.0000  0.0000  0.0000  0.0000  0.0000  0.0000  0.0000   0.000000E+00         145001
  -4   6  10     52.5     35.4   1   0   1  0.0000  0.0000  0.0000  0.0000  0.0000  0.0000  0.0000  0.0000   0.000000E+00         146001
  -4   6  11     -2.1     32.2   1   0   1  0.0000  0.0000  0.0000  0.0000  0.0000  0.0000  0.0000  0.0000   0.000000E+00         147001
  -3   3 -13     24.2     42.1   1   0   1  0.0000  0.0000  0.0000  0.0000  0.0000  0.0000  0.0000  0.0000   0.000000E+00         148001
  -3   3 -12    -16.9     44.2   1   0   1  0.0000  0.0000  0.0000  0.0000  0.0000  0.0000  0.0000  0.0000   0.000000E+00         149001
  -3   3 -11    -27.9     42.1   1   0   1  0.0000  0.0000  0.0000  0.0000  0.0000  0.0000  0.0000  0.0000   0.000000E+00         150001
  -3   3 -10    -21.0     45.3   1   0   1  0.0000  0.0000  0.0000  0.0000  0.0000  0.0000  0.0000  0.0000   0.000000E+00         151001
  -3   3  -9     -9.6     40.4   1   0   1  0.0000  0.0000  0.0000  0.0000  0.0000  0.0000  0.0000  0.0000   0.000000E+00         152001
  -3   3   9     -8.8     61.1   1   0   1  0.0000  0.0000  0.0000  0.0000  0.0000  0.0000  0.0000  0.0000   0.000000E+00         153001
  -3   3  10    -47.6     55.7   1   0   1  0.0000  0.0000  0.0000  0.0000  0.0000  0.0000  0.0000  0.0000   0.000000E+00         154001
  -3   3  11    -22.3     51.5   1   0   1  0.0000  0.0000  0.0000  0.0000  0.0000  0.0000  0.0000  0.0000   0.000000E+00         155001
  -3   3  12     44.1     49.1   1   0   1  0.0000  0.0000  0.0000  0.0000  0.0000  0.0000  0.0000  0.0000   0.000000E+00         156001
  -3   4 -12      8.4     62.7   1   0   1  0.0000  0.0000  0.0000  0.0000  0.0000  0.0000  0.0000  0.0000   0.000000E+00         157001
  -3   4 -11    -55.5     70.3   1   0   1  0.0000  0.0000  0.0000  0.0000  0.0000  0.0000  0.0000  0.0000   0.000000E+00         158001
  -3   4 -10    107.9     80.1   1   0   1  0.0000  0.0000  0.0000  0.0000  0.0000  0.0000  0.0000  0.0000   0.000000E+00         159001
  -3   4  -9   -104.5     88.8   1   0   1  0.0000  0.0000  0.0000  0.0000  0.0000  0.0000  0.0000  0.0000   0.000000E+00         160001
  -3   4  -8    153.6    103.8   1   0   1  0.0000  0.0000  0.0000  0.0000  0.0000  0.0000  0.0000  0.0000   0.000000E+00         161001
  -3   4  -7    130.4    117.1   1   0   1  0.0000  0.0000  0.0000  0.0000  0.0000  0.0000  0.0000  0.0000   0.000000E+00         162001
  -3   4  -6   1067.7    155.5   1   0   1  0.0000  0.0000  0.0000  0.0000  0.0000  0.0000  0.0000  0.0000   0.000000E+00         163001
  -3   4  -5   3499.7    310.0   1   0   1  0.0000  0.0000  0.0000  0.0000  0.0000  0.0000  0.0000  0.0000   0.000000E+00         164001
  -3   4  -4   3065.8    349.5   1   0   1  0.0000  0.0000  0.0000  0.0000  0.0000  0.0000  0.0000  0.0000   0.000000E+00         165001
  -3   4  -3    553.2    162.6   1   0   1  0.0000  0.0000  0.0000  0.0000  0.0000  0.0000  0.0000  0.0000   0.000000E+00         166001
  -3   4  -2    130.2    134.4   1   0   1  0.0000  0.0000  0.0000  0.0000  0.0000  0.0000  0.0000  0.0000   0.000000E+00         167001
  -3   4  -1    -17.4    119.3   1   0   1  0.0000  0.0000  0.0000  0.0000  0.0000  0.0000  0.0000  0.0000   0.000000E+00         168001
  -3   4   0    137.4    115.0   1   0   1  0.0000  0.0000  0.0000  0.0000  0.0000  0.0000  0.0000  0.0000   0.000000E+00         169001
  -3   4   1    131.8    105.6   1   0   1  0.0000  0.0000  0.0000  0.0000  0.0000  0.0000  0.0000  0.0000   0.000000E+00         170001
  -3   4   2    120.1    102.4   1   0   1  0.0000  0.0000  0.0000  0.0000  0.0000  0.0000  0.0000  0.0000   0.000000E+00         171001
  -3   4   3   -120.7     87.8   1   0   1  0.0000  0.0000  0.0000  0.0000  0.0000  0.0000  0.0000  0.0000   0.000000E+00         172001
  -3   4   4    153.5     81.9   1   0   1  0.0000  0.0000  0.0000  0.0000  0.0000  0.0000  0.0000  0.0000   0.000000E+00         173001
  -3   4   5    170.1     79.1   1   0   1  0.0000  0.0000  0.0000  0.0000  0.0000  0.0000  0.0000  0.0000   0.000000E+00         174001
  -3   4   6     11.1     71.8   1   0   1  0.0000  0.0000  0.0000  0.0000  0.0000  0.0000  0.0000  0.0000   0.000000E+00         175001
  -3   4   7     89.2     61.0   1   0   1  0.0000  0.0000  0.0000  0.0000  0.0000  0.0000  0.0000  0.0000   0.000000E+00         176001
  -3   4   8     11.1     57.0   1   0   1  0.0000  0.0000  0.0000  0.0000  0.0000  0.0000  0.0000  0.0000   0.000000E+00         177001
  -3   4   9     -1.8     54.1   1   0   1  0.0000  0.0000  0.0000  0.0000  0.0000  0.0000  0.0000  0.0000   0.000000E+00         178001
  -3   4  10    -65.1     50.4   1   0   1  0.0000  0.0000  0.0000  0.0000  0.0000  0.0000  0.0000  0.0000   0.000000E+00         179001
  -3   4  11     35.7     45.9   1   0   1  0.0000  0.0000  0.0000  0.0000  0.0000  0.0000  0.0000  0.0000   0.000000E+00         180001
  -3   4  12     19.8     45.0   1   0   1  0.0000  0.0000  0.0000  0.0000  0.0000  0.0000  0.0000  0.0000   0.000000E+00         181001
  -3   5   9     19.1     29.0   1   0   1  0.0000  0.0000  0.0000  0.0000  0.0000  0.0000  0.0000  0.0000   0.000000E+00         182001
  -3   5  10     -6.6     29.1   1   0   1  0.0000  0.0000  0.0000  0.0000  0.0000  0.0000  0.0000  0.0000   0.000000E+00         183001
  -3   5  11     -3.2     23.7   1   0   1  0.0000  0.0000  0.0000  0.0000  0.0000  0.0000  0.0000  0.0000   0.000000E+00         184001
  -3   5  12     35.7     22.7   1   0   1  0.0000  0.0000  0.0000  0.0000  0.0000  0.0000  0.0000  0.0000   0.000000E+00         185001
  -2   1 -14     10.4     21.0   1   0   1  0.0000  0.0000  0.0000  0.0000  0.0000  0.0000  0.0000  0.0000   0.000000E+00         186001
  -2   2 -13     75.3     46.3   1   0   1  0.0000  0.0000  0.0000  0.0000  0.0000  0.0000  0.0000  0.0000   0.000000E+00         187001
  -2   2 -12    -46.9     50.2   1   0   1  0.0000  0.0000  0.0000  0.0000  0.0000  0.0000  0.0000  0.0000   0.000000E+00         188001
  -2   2 -11    -34.3     49.3   1   0   1  0.0000  0.0000  0.0000  0.0000  0.0000  0.0000  0.0000  0.0000   0.000000E+00         189001
  -2   2 -10     53.2     56.2   1   0   1  0.0000  0.0000  0.0000  0.0000  0.0000  0.0000  0.0000  0.0000   0.000000E+00         190001
  -2   2  -9      1.6     59.9   1   0   1  0.0000  0.0000  0.0000  0.0000  0.0000  0.0000  0.0000  0.0000   0.000000E+00         191001
  -2   2  -8    112.6     61.8   1   0   1  0.0000  0.0000  0.0000  0.0000  0.0000  0.0000  0.0000  0.0000   0.000000E+00         192001
  -2   2  -7     18.8     58.1   1   0   1  0.0000  0.0000  0.0000  0.0000  0.0000  0.0000  0.0000  0.0000   0.000000E+00         193001
  -2   2  -6      1.3     50.9   1   0   1  0.0000  0.0000  0.0000  0.0000  0.0000  0.0000  0.0000  0.0000   0.000000E+00         194001
  -2   2   6    -39.7     87.7   1   0   1  0.0000  0.0000  0.0000  0.0000  0.0000  0.0000  0.0000  0.0000   0.000000E+00         195001
  -2   2   7     10.2     71.5   1   0   1  0.0000  0.0000  0.0000  0.0000  0.0000  0.0000  0.0000  0.0000   0.000000E+00         196001
  -2   2   8     -7.2     67.0   1   0   1  0.0000  0.0000  0.0000  0.0000  0.0000  0.0000  0.0000  0.0000   0.000000E+00         197001
  -2   2   9     61.7     69.8   1   0   1  0.0000  0.0000  0.0000  0.0000  0.0000  0.0000  0.0000  0.0000   0.000000E+00         198001
  -2   2  10     12.1     58.1   1   0   1  0.0000  0.0000  0.0000  0.0000  0.0000  0.0000  0.0000  0.0000   0.000000E+00         199001
  -2   2  11     34.4     52.6   1   0   1  0.0000  0.0000  0.0000  0.0000  0.0000  0.0000  0.0000  0.0000   0.000000E+00         200001
  -2   2  12    -23.9     55.4   1   0   1  0.0000  0.0000  0.0000  0.0000  0.0000  0.0000  0.0000  0.0000   0.000000E+00         201001
  -2   3 -13    -32.8     57.3   1   0   1  0.0000  0.0000  0.0000  0.0000  0.0000  0.0000  0.0000  0.0000   0.000000E+00         202001
  -2   3 -12    -29.1     64.5   1   0   1  0.0000  0.0000  0.0000  0.0000  0.0000  0.0000  0.0000  0.0000   0.000000E+00         203001
  -2   3 -11    -56.6     68.5   1   0   1  0.0000  0.0000  0.0000  0.0000  0.0000  0.0000  0.0000  0.0000   0.000000E+00         204001
  -2   3 -10      2.4     79.3   1   0   1  0.0000  0.0000  0.0000  0.0000  0.0000  0.0000  0.0000  0.0000   0.000000E+00         205001
  -2   3  -9   -104.0     94.0   1   0   1  0.0000  0.0000  0.0000  0.0000  0.0000  0.0000  0.0000  0.0000   0.000000E+00         206001
  -2   3  -8    128.7    106.1   1   0   1  0.0000  0.0000  0.0000  0.0000  0.0000  0.0000  0.0000  0.0000   0.000000E+00         207001
  -2   3  -7    763.4    123.4   1   0   1  0.0000  0.0000  0.0000  0.0000  0.0000  0.0000  0.0000  0.0000   0.000000E+00         208001
  -2   3  -6    536.5    139.8   1   0   1  0.0000  0.0000  0.0000  0.0000  0.0000  0.0000  0.0000  0.0000   0.000000E+00         209001
  -2   3  -5    675.9    171.8   1   0   1  0.0000  0.0000  0.0000  0.0000  0.0000  0.0000  0.0000  0.0000   0.000000E+00         210001
  -2   3  -4   7356.9    284.0   1   0   1  0.0000  0.0000  0.0000  0.0000  0.0000  0.0000  0.0000  0.0000   0.000000E+00         211001
  -2   3  -3 154376.0    791.1   1   0   1  0.0000  0.0000  0.0000  0.0000  0.0000  0.0000  0.0000  0.0000   0.000000E+00         212001
  -2   3  -2     31.6    124.0   1   0   1  0.0000  0.0000  0.0000  0.0000  0.0000  0.0000  0.0000  0.0000   0.000000E+00         213001
  -2   3  -1    162.4     99.5   1   0   1  0.0000  0.0000  0.0000  0.0000  0.0000  0.0000  0.0000  0.0000   0.000000E+00         214001
  -2   3   0     17.0     93.5   1   0   1  0.0000  0.0000  0.0000  0.0000  0.0000  0.0000  0.0000  0.0000   0.000000E+00         215001
  -2   3   1    -73.3     91.7   1   0   1  0.0000  0.0000  0.0000  0.0000  0.0000  0.0000  0.0000  0.0000   0.000000E+00         216001
  -2   3   2     63.9     87.4   1   0   1  0.0000  0.0000  0.0000  0.0000  0.0000  0.0000  0.0000  0.0000   0.000000E+00         217001
  -2   3   3    -64.9     81.0   1   0   1  0.0000  0.0000  0.0000  0.0000  0.0000  0.0000  0.0000  0.0000   0.000000E+00         218001
  -2   3   4    101.5     75.8   1   0   1  0.0000  0.0000  0.0000  0.0000  0.0000  0.0000  0.0000  0.0000   0.000000E+00         219001
  -2   3   5     18.5     68.6   1   0   1  0.0000  0.0000  0.0000  0.0000  0.0000  0.0000  0.0000  0.0000   0.000000E+00         220001
  -2   3   6     48.2     65.1   1   0   1  0.0000  0.0000  0.0000  0.0000  0.0000  0.0000  0.0000  0.0000   0.000000E+00         221001
  -2   3   7     -5.4     58.8   1   0   1  0.0000  0.0000  0.0000  0.0000  0.0000  0.0000  0.0000  0.0000   0.000000E+00         222001
  -2   3   8     58.8     54.0   1   0   1  0.0000  0.0000  0.0000  0.0000  0.0000  0.0000  0.0000  0.0000   0.000000E+00         223001
  -2   3   9     14.9     51.6   1   0   1  0.0000  0.0000  0.0000  0.0000  0.0000  0.0000  0.0000  0.0000   0.000000E+00         224001
  -2   3  10     10.3     48.4   1   0   1  0.0000  0.0000  0.0000  0.0000  0.0000  0.0000  0.0000  0.0000   0.000000E+00         225001
  -2   3  11    -34.5     43.0   1   0   1  0.0000  0.0000  0.0000  0.0000  0.0000  0.0000  0.0000  0.0000   0.000000E+00         226001
  -2   3  12    -71.2     38.2   1   0   1  0.0000  0.0000  0.0000  0.0000  0.0000  0.0000  0.0000  0.0000   0.000000E+00         227001
  -1   0 -14     22.8     35.7   1   0   1  0.0000  0.0000  0.0000  0.0000  0.0000  0.0000  0.0000  0.0000   0.000000E+00         228001
  -1   0 -13     28.0     30.8   1   0   1  0.0000  0.0000  0.0000  0.0000  0.0000  0.0000  0.0000  0.0000   0.000000E+00         229001
  -1   0 -12     40.5     24.5   1   0   1  0.0000  0.0000  0.0000  0.0000  0.0000  0.0000  0.0000  0.0000   0.000000E+00         230001
  -1   0 -11    -29.3     26.7   1   0   1  0.0000  0.0000  0.0000  0.0000  0.0000  0.0000  0.0000  0.0000   0.000000E+00         231001
  -1   0  13     10.9     49.8   1   0   1  0.0000  0.0000  0.0000  0.0000  0.0000  0.0000  0.0000  0.0000   0.000000E+00         232001
  -1   1 -14     80.9     49.7   1   0   1  0.0000  0.0000  0.0000  0.0000  0.0000  0.0000  0.0000  0.0000   0.000000E+00         233001
  -1   1 -13     -4.6     50.5   1   0   1  0.0000  0.0000  0.0000  0.0000  0.0000  0.0000  0.0000  0.0000   0.000000E+00         234001
  -1   1 -12     74.0     55.9   1   0   1  0.0000  0.0000  0.0000  0.0000  0.0000  0.0000  0.0000  0.0000   0.000000E+00         235001
  -1   1 -11     -2.8     57.5   1   0   1  0.0000  0.0000  0.0000  0.0000  0.0000  0.0000  0.0000  0.0000   0.000000E+00         236001
  -1   1 -10    100.8     65.1   1   0   1  0.0000  0.0000  0.0000  0.0000  0.0000  0.0000  0.0000  0.0000   0.000000E+00         237001
  -1   1  -9    164.2     67.8   1   0   1  0.0000  0.0000  0.0000  0.0000  0.0000  0.0000  0.0000  0.0000   0.000000E+00         238001
  -1   1  -8     66.9     70.5   1   0   1  0.0000  0.0000  0.0000  0.0000  0.0000  0.0000  0.0000  0.0000   0.000000E+00         239001
  -1   1  -7    -61.4     77.2   1   0   1  0.0000  0.0000  0.0000  0.0000  0.0000  0.0000  0.0000  0.0000   0.000000E+00         240001
  -1   1  -6     47.6     88.6   1   0   1  0.0000  0.0000  0.0000  0.0000  0.0000  0.0000  0.0000  0.0000   0.000000E+00         241001
  -1   1  -5     24.9     86.4   1   0   1  0.0000  0.0000  0.0000  0.0000  0.0000  0.0000  0.0000  0.0000   0.000000E+00         242001
  -1   1  -4     87.3     94.2   1   0   1  0.0000  0.0000  0.0000  0.0000  0.0000  0.0000  0.0000  0.0000   0.000000E+00         243001
  -1   1  -3      2.0     97.8   1   0   1  0.0000  0.0000  0.0000  0.0000  0.0000  0.0000  0.0000  0.0000   0.000000E+00         244001
  -1   1   3   1017.7    162.4   1   0   1  0.0000  0.0000  0.0000  0.0000  0.0000  0.0000  0.0000  0.0000   0.000000E+00         245001
  -1   1   4    -35.3    130.3   1   0   1  0.0000  0.0000  0.0000  0.0000  0.0000  0.0000  0.0000  0.0000   0.000000E+00         246001
  -1   1   5    106.3    104.5   1   0   1  0.0000  0.0000  0.0000  0.0000  0.0000  0.0000  0.0000  0.0000   0.000000E+00         247001
  -1   1   6    127.6    104.1   1   0   1  0.0000  0.0000  0.0000  0.0000  0.0000  0.0000  0.0000  0.0000   0.000000E+00         248001
  -1   1   7     85.5     86.7   1   0   1  0.0000  0.0000  0.0000  0.0000  0.0000  0.0000  0.0000  0.0000   0.000000E+00         249001
  -1   1   8    -88.3     75.4   1   0   1  0.0000  0.0000  0.0000  0.0000  0.0000  0.0000  0.0000  0.0000   0.000000E+00         250001
  -1   1   9    105.6     73.8   1   0   1  0.0000  0.0000  0.0000  0.0000  0.0000  0.0000  0.0000  0.0000   0.000000E+00         251001
  -1   1  10     55.6     62.2   1   0   1  0.0000  0.0000  0.0000  0.0000  0.0000  0.0000  0.0000  0.0000   0.000000E+00         252001
  -1   1  11      3.6     55.3   1   0   1  0.0000  0.0000  0.0000  0.0000  0.0000  0.0000  0.0000  0.0000   0.000000E+00         253001
  -1   1  12     79.1     50.7   1   0   1  0.0000  0.0000  0.0000  0.0000  0.0000  0.0000  0.0000  0.0000   0.000000E+00         254001
  -1   1  13    -15.7     45.4   1   0   1  0.0000  0.0000  0.0000  0.0000  0.0000  0.0000  0.0000  0.0000   0.000000E+00         255001
  -1   2   6    -26.6     39.6   1   0   1  0.0000  0.0000  0.0000  0.0000  0.0000  0.0000  0.0000  0.0000   0.000000E+00         256001
  -1   2   7    -42.4     37.3   1   0   1  0.0000  0.0000  0.0000  0.0000  0.0000  0.0000  0.0000  0.0000   0.000000E+00         257001
  -1   2   8    -26.8     33.3   1   0   1  0.0000  0.0000  0.0000  0.0000  0.0000  0.0000  0.0000  0.0000   0.000000E+00         258001
  -1   2   9      7.6     44.5   1   0   1  0.0000  0.0000  0.0000  0.0000  0.0000  0.0000  0.0000  0.0000   0.000000E+00         259001
  -1   2  10     24.8     41.8   1   0   1  0.0000  0.0000  0.0000  0.0000  0.0000  0.0000  0.0000  0.0000   0.000000E+00         260001
  -1   2  11     -8.3     38.6   1   0   1  0.0000  0.0000  0.0000  0.0000  0.0000  0.0000  0.0000  0.0000   0.000000E+00         261001
  -1   2  12     -4.7     34.6   1   0   1  0.0000  0.0000  0.0000  0.0000  0.0000  0.0000  0.0000  0.0000   0.000000E+00         262001
  -1   2  13    -12.4     32.9   1   0   1  0.0000  0.0000  0.0000  0.0000  0.0000  0.0000  0.0000  0.0000   0.000000E+00         263001
   0  -1 -14     16.9     39.3   1   0   1  0.0000  0.0000  0.0000  0.0000  0.0000  0.0000  0.0000  0.0000   0.000000E+00         264001
   0  -1 -13    -43.5     39.2   1   0   1  0.0000  0.0000  0.0000  0.0000  0.0000  0.0000  0.0000  0.0000   0.000000E+00         265001
   0  -1 -12     14.5     39.9   1   0   1  0.0000  0.0000  0.0000  0.0000  0.0000  0.0000  0.0000  0.0000   0.000000E+00         266001
   0  -1 -11    -80.7     47.5   1   0   1  0.0000  0.0000  0.0000  0.0000  0.0000  0.0000  0.0000  0.0000   0.000000E+00         267001
   0  -1 -10     60.3     41.6   1   0   1  0.0000  0.0000  0.0000  0.0000  0.0000  0.0000  0.0000  0.0000   0.000000E+00         268001
   0  -1  -9     19.4     30.5   1   0   1  0.0000  0.0000  0.0000  0.0000  0.0000  0.0000  0.0000  0.0000   0.000000E+00         269001
   0  -1  -8      9.8     34.1   1   0   1  0.0000  0.0000  0.0000  0.0000  0.0000  0.0000  0.0000  0.0000   0.000000E+00         270001
   0  -1  10   -100.8     68.2   1   0   1  0.0000  0.0000  0.0000  0.0000  0.0000  0.0000  0.0000  0.0000   0.000000E+00         271001
   0  -1  11    -47.3     58.2   1   0   1  0.0000  0.0000  0.0000  0.0000  0.0000  0.0000  0.0000  0.0000   0.000000E+00         272001
   0  -1  12     89.5     59.8   1   0   1  0.0000  0.0000  0.0000  0.0000  0.0000  0.0000  0.0000  0.0000   0.000000E+00         273001
   0  -1  13     50.2     50.2   1   0   1  0.0000  0.0000  0.0000  0.0000  0.0000  0.0000  0.0000  0.0000   0.000000E+00         274001
   0   0 -14     93.2     53.7   1   0   1  0.0000  0.0000  0.0000  0.0000  0.0000  0.0000  0.0000  0.0000   0.000000E+00         275001
   0   0 -13     74.1     55.3   1   0   1  0.0000  0.0000  0.0000  0.0000  0.0000  0.0000  0.0000  0.0000   0.000000E+00         276001
   0   0 -12     38.9     56.4   1   0   1  0.0000  0.0000  0.0000  0.0000  0.0000  0.0000  0.0000  0.0000   0.000000E+00         277001
   0   0 -11    119.7     67.6   1   0   1  0.0000  0.0000  0.0000  0.0000  0.0000  0.0000  0.0000  0.0000   0.000000E+00         278001
   0   0 -10     27.8     73.9   1   0   1  0.0000  0.0000  0.0000  0.0000  0.0000  0.0000  0.0000  0.0000   0.000000E+00         279001
   0   0  -9     94.1     79.1   1   0   1  0.0000  0.0000  0.0000  0.0000  0.0000  0.0000  0.0000  0.0000   0.000000E+00         280001
   0   0  -8    370.2     88.5   1   0   1  0.0000  0.0000  0.0000  0.0000  0.0000  0.0000  0.0000  0.0000   0.000000E+00         281001
   0   0  -7    524.5     99.8   1   0   1  0.0000  0.0000  0.0000  0.0000  0.0000  0.0000  0.0000  0.0000   0.000000E+00         282001
   0   0  -6    917.2    114.4   1   0   1  0.0000  0.0000  0.0000  0.0000  0.0000  0.0000  0.0000  0.0000   0.000000E+00         283001
   0   0  -5   1323.7    124.8   1   0   1  0.0000  0.0000  0.0000  0.0000  0.0000  0.0000  0.0000  0.0000   0.000000E+00         284001
   0   0  -4    363.6    144.5   1   0   1  0.0000  0.0000  0.0000  0.0000  0.0000  0.0000  0.0000  0.0000   0.000000E+00         285001
   0   0  -3   4025.0    196.5   1   0   1  0.0000  0.0000  0.0000  0.0000  0.0000  0.0000  0.0000  0.0000   0.000000E+00         286001
   0   0  -2   1924.9    224.1   1   0   1  0.0000  0.0000  0.0000  0.0000  0.0000  0.0000  0.0000  0.0000   0.000000E+00         287001
   0   0  -1   2180.1    476.3   1   0   1  0.0000  0.0000  0.0000  0.0000  0.0000  0.0000  0.0000  0.0000   0.000000E+00         288001
   0   0   1   1226.9    383.7   1   0   1  0.0000  0.0000  0.0000  0.0000  0.0000  0.0000  0.0000  0.0000   0.000000E+00         289001
   0   0   2    894.5    209.9   1   0   1  0.0000  0.0000  0.0000  0.0000  0.0000  0.0000  0.0000  0.0000   0.000000E+00         290001
   0   0   3   4892.5    213.3   1   0   1  0.0000  0.0000  0.0000  0.0000  0.0000  0.0000  0.0000  0.0000   0.000000E+00         291001
   0   0   4    320.6    131.2   1   0   1  0.0000  0.0000  0.0000  0.0000  0.0000  0.0000  0.0000  0.0000   0.000000E+00         292001
   0   0   5     80.4    104.3   1   0   1  0.0000  0.0000  0.0000  0.0000  0.0000  0.0000  0.0000  0.0000   0.000000E+00         293001
   0   0   6   1003.9    114.2   1   0   1  0.0000  0.0000  0.0000  0.0000  0.0000  0.0000  0.0000  0.0000   0.000000E+00         294001
   0   0   7    524.4     93.0   1   0   1  0.0000  0.0000  0.0000  0.0000  0.0000  0.0000  0.0000  0.0000   0.000000E+00         295001
   0   0   8     64.8     73.0   1   0   1  0.0000  0.0000  0.0000  0.0000  0.0000  0.0000  0.0000  0.0000   0.000000E+00         296001
   0   0   9    124.4     68.2   1   0   1  0.0000  0.0000  0.0000  0.0000  0.0000  0.0000  0.0000  0.0000   0.000000E+00         297001
   0   0  10    -13.4     56.3   1   0   1  0.0000  0.0000  0.0000  0.0000  0.0000  0.0000  0.0000  0.0000   0.000000E+00         298001
   0   0  11    -54.1     52.2   1   0   1  0.0000  0.0000  0.0000  0.0000  0.0000  0.0000  0.0000  0.0000   0.000000E+00         299001
   0   0  12     -6.1     44.0   1   0   1  0.0000  0.0000  0.0000  0.0000  0.0000  0.0000  0.0000  0.0000   0.000000E+00         300001
   0   0  13     65.7     44.0   1   0   1  0.0000  0.0000  0.0000  0.0000  0.0000  0.0000  0.0000  0.0000   0.000000E+00         301001
   1  -3 -14     13.0     29.2   1   0   1  0.0000  0.0000  0.0000  0.0000  0.0000  0.0000  0.0000  0.0000   0.000000E+00         302001
   1  -3 -13    -20.0     22.5   1   0   1  0.0000  0.0000  0.0000  0.0000  0.0000  0.0000  0.0000  0.0000   0.000000E+00         303001
   1  -3 -12     12.8     24.7   1   0   1  0.0000  0.0000  0.0000  0.0000  0.0000  0.0000  0.0000  0.0000   0.000000E+00         304001
   1  -2 -14      9.0     40.5   1   0   1  0.0000  0.0000  0.0000  0.0000  0.0000  0.0000  0.0000  0.0000   0.000000E+00         305001
   1  -2 -13      1.0     42.3   1   0   1  0.0000  0.0000  0.0000  0.0000  0.0000  0.0000  0.0000  0.0000   0.000000E+00         306001
   1  -2 -12    -27.3     44.1   1   0   1  0.0000  0.0000  0.0000  0.0000  0.0000  0.0000  0.0000  0.0000   0.000000E+00         307001
   1  -2 -11     -5.0     51.5   1   0   1  0.0000  0.0000  0.0000  0.0000  0.0000  0.0000  0.0000  0.0000   0.000000E+00         308001
   1  -2 -10    102.5     57.7   1   0   1  0.0000  0.0000  0.0000  0.0000  0.0000  0.0000  0.0000  0.0000   0.000000E+00         309001
   1  -2  -9    -32.1     52.7   1   0   1  0.0000  0.0000  0.0000  0.0000  0.0000  0.0000  0.0000  0.0000   0.000000E+00         310001
   1  -2  -8     22.4     55.9   1   0   1  0.0000  0.0000  0.0000  0.0000  0.0000  0.0000  0.0000  0.0000   0.000000E+00         311001
   1  -2  -7    -11.4     61.4   1   0   1  0.0000  0.0000  0.0000  0.0000  0.0000  0.0000  0.0000  0.0000   0.000000E+00         312001
   1  -2  -6      7.7     55.8   1   0   1  0.0000  0.0000  0.0000  0.0000  0.0000  0.0000  0.0000  0.0000   0.000000E+00         313001
   1  -2  -5    -58.5     42.9   1   0   1  0.0000  0.0000  0.0000  0.0000  0.0000  0.0000  0.0000  0.0000   0.000000E+00         314001
   1  -2  -4     55.7     49.5   1   0   1  0.0000  0.0000  0.0000  0.0000  0.0000  0.0000  0.0000  0.0000   0.000000E+00         315001
   1  -2   6     61.0    114.4   1   0   1  0.0000  0.0000  0.0000  0.0000  0.0000  0.0000  0.0000  0.0000   0.000000E+00         316001
   1  -2   7     37.7    100.0   1   0   1  0.0000  0.0000  0.0000  0.0000  0.0000  0.0000  0.0000  0.0000   0.000000E+00         317001
   1  -2   8    129.4     87.4   1   0   1  0.0000  0.0000  0.0000  0.0000  0.0000  0.0000  0.0000  0.0000   0.000000E+00         318001
   1  -2   9     23.2     84.8   1   0   1  0.0000  0.0000  0.0000  0.0000  0.0000  0.0000  0.0000  0.0000   0.000000E+00         319001
   1  -2  10     65.7     74.0   1   0   1  0.0000  0.0000  0.0000  0.0000  0.0000  0.0000  0.0000  0.0000   0.000000E+00         320001
   1  -2  11   -118.6     60.8   1   0   1  0.0000  0.0000  0.0000  0.0000  0.0000  0.0000  0.0000  0.0000   0.000000E+00         321001
   1  -2  12     63.3     56.5   1   0   1  0.0000  0.0000  0.0000  0.0000  0.0000  0.0000  0.0000  0.0000   0.000000E+00         322001
   1  -2  13    -10.3     48.5   1   0   1  0.0000  0.0000  0.0000  0.0000  0.0000  0.0000  0.0000  0.0000   0.000000E+00         323001
   1  -1 -14     42.8     43.7   1   0   1  0.0000  0.0000  0.0000  0.0000  0.0000  0.0000  0.0000  0.0000   0.000000E+00         324001
   1  -1 -13    -31.1     47.5   1   0   1  0.0000  0.0000  0.0000  0.0000  0.0000  0.0000  0.0000  0.0000   0.000000E+00         325001
   1  -1 -12     91.8     50.7   1   0   1  0.0000  0.0000  0.0000  0.0000  0.0000  0.0000  0.0000  0.0000   0.000000E+00         326001
   1  -1 -11    -52.4     57.2   1   0   1  0.0000  0.0000  0.0000  0.0000  0.0000  0.0000  0.0000  0.0000   0.000000E+00         327001
   1  -1 -10     94.1     60.3   1   0   1  0.0000  0.0000  0.0000  0.0000  0.0000  0.0000  0.0000  0.0000   0.000000E+00         328001
   1  -1  -9     62.9     66.6   1   0   1  0.0000  0.0000  0.0000  0.0000  0.0000  0.0000  0.0000  0.0000   0.000000E+00         329001
   1  -1  -8     35.8     71.2   1   0   1  0.0000  0.0000  0.0000  0.0000  0.0000  0.0000  0.0000  0.0000   0.000000E+00         330001
   1  -1  -7     67.4     87.0   1   0   1  0.0000  0.0000  0.0000  0.0000  0.0000  0.0000  0.0000  0.0000   0.000000E+00         331001
   1  -1  -6     36.2     95.3   1   0   1  0.0000  0.0000  0.0000  0.0000  0.0000  0.0000  0.0000  0.0000   0.000000E+00         332001
   1  -1  -5    -12.5    105.5   1   0   1  0.0000  0.0000  0.0000  0.0000  0.0000  0.0000  0.0000  0.0000   0.000000E+00         333001
   1  -1  -4    442.7    129.2   1   0   1  0.0000  0.0000  0.0000  0.0000  0.0000  0.0000  0.0000  0.0000   0.000000E+00         334001
   1  -1   3     60.0     74.6   1   0   1  0.0000  0.0000  0.0000  0.0000  0.0000  0.0000  0.0000  0.0000   0.000000E+00         335001
   1  -1   4     56.8     80.0   1   0   1  0.0000  0.0000  0.0000  0.0000  0.0000  0.0000  0.0000  0.0000   0.000000E+00         336001
   1  -1   5    133.8     73.4   1   0   1  0.0000  0.0000  0.0000  0.0000  0.0000  0.0000  0.0000  0.0000   0.000000E+00         337001
   1  -1   6    -46.2     66.4   1   0   1  0.0000  0.0000  0.0000  0.0000  0.0000  0.0000  0.0000  0.0000   0.000000E+00         338001
   1  -1   7      1.6     58.6   1   0   1  0.0000  0.0000  0.0000  0.0000  0.0000  0.0000  0.0000  0.0000   0.000000E+00         339001
   1  -1   8    -60.7     53.7   1   0   1  0.0000  0.0000  0.0000  0.0000  0.0000  0.0000  0.0000  0.0000   0.000000E+00         340001
   1  -1   9     -1.9     51.8   1   0   1  0.0000  0.0000  0.0000  0.0000  0.0000  0.0000  0.0000  0.0000   0.000000E+00         341001
   1  -1  10    -26.4     48.8   1   0   1  0.0000  0.0000  0.0000  0.0000  0.0000  0.0000  0.0000  0.0000   0.000000E+00         342001
   1  -1  11     30.9     44.0   1   0   1  0.0000  0.0000  0.0000  0.0000  0.0000  0.0000  0.0000  0.0000   0.000000E+00         343001
   1  -1  12     13.1     39.8   1   0   1  0.0000  0.0000  0.0000  0.0000  0.0000  0.0000  0.0000  0.0000   0.000000E+00         344001
   1  -1  13     29.8     36.5   1   0   1  0.0000  0.0000  0.0000  0.0000  0.0000  0.0000  0.0000  0.0000   0.000000E+00         345001
   1  -1  14     61.2     32.9   1   0   1  0.0000  0.0000  0.0000  0.0000  0.0000  0.0000  0.0000  0.0000   0.000000E+00         346001
   2  -4 -14     61.6     33.4   1   0   1  0.0000  0.0000  0.0000  0.0000  0.0000  0.0000  0.0000  0.0000   0.000000E+00         347001
   2  -4 -13      2.8     36.0   1   0   1  0.0000  0.0000  0.0000  0.0000  0.0000  0.0000  0.0000  0.0000   0.000000E+00         348001
   2  -4 -12     70.5     31.0   1   0   1  0.0000  0.0000  0.0000  0.0000  0.0000  0.0000  0.0000  0.0000   0.000000E+00         349001
   2  -4 -11      4.1     35.1   1   0   1  0.0000  0.0000  0.0000  0.0000  0.0000  0.0000  0.0000  0.0000   0.000000E+00         350001
   2  -4 -10     -9.0     26.7   1   0   1  0.0000  0.0000  0.0000  0.0000  0.0000  0.0000  0.0000  0.0000   0.000000E+00         351001
   2  -4  -9     39.3     29.8   1   0   1  0.0000  0.0000  0.0000  0.0000  0.0000  0.0000  0.0000  0.0000   0.000000E+00         352001
   2  -4  12    -81.4     58.7   1   0   1  0.0000  0.0000  0.0000  0.0000  0.0000  0.0000  0.0000  0.0000   0.000000E+00         353001
   2  -3 -13     -6.6     48.4   1   0   1  0.0000  0.0000  0.0000  0.0000  0.0000  0.0000  0.0000  0.0000   0.000000E+00         354001
   2  -3 -12     12.0     48.0   1   0   1  0.0000  0.0000  0.0000  0.0000  0.0000  0.0000  0.0000  0.0000   0.000000E+00         355001
   2  -3 -11     39.8     55.4   1   0   1  0.0000  0.0000  0.0000  0.0000  0.0000  0.0000  0.0000  0.0000   0.000000E+00         356001
   2  -3 -10     39.3     60.3   1   0   1  0.0000  0.0000  0.0000  0.0000  0.0000  0.0000  0.0000  0.0000   0.000000E+00         357001
   2  -3  -9      1.0     65.1   1   0   1  0.0000  0.0000  0.0000  0.0000  0.0000  0.0000  0.0000  0.0000   0.000000E+00         358001
   2  -3  -8    -11.0     59.4   1   0   1  0.0000  0.0000  0.0000  0.0000  0.0000  0.0000  0.0000  0.0000   0.000000E+00         359001
   2  -3  -7    123.3     66.0   1   0   1  0.0000  0.0000  0.0000  0.0000  0.0000  0.0000  0.0000  0.0000   0.000000E+00         360001
   2  -3  -6     94.6     76.3   1   0   1  0.0000  0.0000  0.0000  0.0000  0.0000  0.0000  0.0000  0.0000   0.000000E+00         361001
   2  -3  -5    -24.8     76.4   1   0   1  0.0000  0.0000  0.0000  0.0000  0.0000  0.0000  0.0000  0.0000   0.000000E+00         362001
   2  -3  -4    117.5     80.4   1   0   1  0.0000  0.0000  0.0000  0.0000  0.0000  0.0000  0.0000  0.0000   0.000000E+00         363001
   2  -3  -3     33.5     88.8   1   0   1  0.0000  0.0000  0.0000  0.0000  0.0000  0.0000  0.0000  0.0000   0.000000E+00         364001
   2  -3  -2    207.6     93.7   1   0   1  0.0000  0.0000  0.0000  0.0000  0.0000  0.0000  0.0000  0.0000   0.000000E+00         365001
   2  -3  -1    425.4     99.5   1   0   1  0.0000  0.0000  0.0000  0.0000  0.0000  0.0000  0.0000  0.0000   0.000000E+00         366001
   2  -3   0    -36.0     99.7   1   0   1  0.0000  0.0000  0.0000  0.0000  0.0000  0.0000  0.0000  0.0000   0.000000E+00         367001
   2  -3   1    -92.8    111.4   1   0   1  0.0000  0.0000  0.0000  0.0000  0.0000  0.0000  0.0000  0.0000   0.000000E+00         368001
   2  -3   2    215.6    141.9   1   0   1  0.0000  0.0000  0.0000  0.0000  0.0000  0.0000  0.0000  0.0000   0.000000E+00         369001
   2  -3   3 178944.0    814.9   1   0   1  0.0000  0.0000  0.0000  0.0000  0.0000  0.0000  0.0000  0.0000   0.000000E+00         370001
   2  -3   4   4773.9    243.5   1   0   1  0.0000  0.0000  0.0000  0.0000  0.0000  0.0000  0.0000  0.0000   0.000000E+00         371001
   2  -3   5    110.1    148.8   1   0   1  0.0000  0.0000  0.0000  0.0000  0.0000  0.0000  0.0000  0.0000   0.000000E+00         372001
   2  -3   6    510.1    119.1   1   0   1  0.0000  0.0000  0.0000  0.0000  0.0000  0.0000  0.0000  0.0000   0.000000E+00         373001
   2  -3   7    279.3     98.6   1   0   1  0.0000  0.0000  0.0000  0.0000  0.0000  0.0000  0.0000  0.0000   0.000000E+00         374001
   2  -3   8    161.5     85.7   1   0   1  0.0000  0.0000  0.0000  0.0000  0.0000  0.0000  0.0000  0.0000   0.000000E+00         375001
   2  -3   9    145.2     77.8   1   0   1  0.0000  0.0000  0.0000  0.0000  0.0000  0.0000  0.0000  0.0000   0.000000E+00         376001
   2  -3  10     86.7     66.4   1   0   1  0.0000  0.0000  0.0000  0.0000  0.0000  0.0000  0.0000  0.0000   0.000000E+00         377001
   2  -3  11    -46.6     54.6   1   0   1  0.0000  0.0000  0.0000  0.0000  0.0000  0.0000  0.0000  0.0000   0.000000E+00         378001
   2  -3  12     29.0     51.8   1   0   1  0.0000  0.0000  0.0000  0.0000  0.0000  0.0000  0.0000  0.0000   0.000000E+00         379001
   2  -3  13     33.4     43.5   1   0   1  0.0000  0.0000  0.0000  0.0000  0.0000  0.0000  0.0000  0.0000   0.000000E+00         380001
   2  -2  10    -14.5     26.0   1   0   1  0.0000  0.0000  0.0000  0.0000  0.0000  0.0000  0.0000  0.0000   0.000000E+00         381001
   2  -2  11     20.6     27.9   1   0   1  0.0000  0.0000  0.0000  0.0000  0.0000  0.0000  0.0000  0.0000   0.000000E+00         382001
   2  -2  12     17.7     23.2   1   0   1  0.0000  0.0000  0.0000  0.0000  0.0000  0.0000  0.0000  0.0000   0.000000E+00         383001
   2  -2  13     -6.3     22.5   1   0   1  0.0000  0.0000  0.0000  0.0000  0.0000  0.0000  0.0000  0.0000   0.000000E+00         384001
   3  -6 -13     -0.2     19.5   1   0   1  0.0000  0.0000  0.0000  0.0000  0.0000  0.0000  0.0000  0.0000   0.000000E+00         385001
   3  -5 -13    -32.1     40.1   1   0   1  0.0000  0.0000  0.0000  0.0000  0.0000  0.0000  0.0000  0.0000   0.000000E+00         386001
   3  -5 -12     -9.8     36.2   1   0   1  0.0000  0.0000  0.0000  0.0000  0.0000  0.0000  0.0000  0.0000   0.000000E+00         387001
   3  -5 -11     62.7     37.1   1   0   1  0.0000  0.0000  0.0000  0.0000  0.0000  0.0000  0.0000  0.0000   0.000000E+00         388001
   3  -5 -10     27.1     42.8   1   0   1  0.0000  0.0000  0.0000  0.0000  0.0000  0.0000  0.0000  0.0000   0.000000E+00         389001
   3  -5  -9    -40.1     45.8   1   0   1  0.0000  0.0000  0.0000  0.0000  0.0000  0.0000  0.0000  0.0000   0.000000E+00         390001
   3  -5  -8    -24.1     38.8   1   0   1  0.0000  0.0000  0.0000  0.0000  0.0000  0.0000  0.0000  0.0000   0.000000E+00         391001
   3  -5  -7    -46.0     43.4   1   0   1  0.0000  0.0000  0.0000  0.0000  0.0000  0.0000  0.0000  0.0000   0.000000E+00         392001
   3  -5  -6     23.7     43.8   1   0   1  0.0000  0.0000  0.0000  0.0000  0.0000  0.0000  0.0000  0.0000   0.000000E+00         393001
   3  -5  -5     13.6     33.3   1   0   1  0.0000  0.0000  0.0000  0.0000  0.0000  0.0000  0.0000  0.0000   0.000000E+00         394001
   3  -5  -4    -55.7     34.8   1   0   1  0.0000  0.0000  0.0000  0.0000  0.0000  0.0000  0.0000  0.0000   0.000000E+00         395001
   3  -5   7    157.8    133.4   1   0   1  0.0000  0.0000  0.0000  0.0000  0.0000  0.0000  0.0000  0.0000   0.000000E+00         396001
   3  -5   8    153.9    110.9   1   0   1  0.0000  0.0000  0.0000  0.0000  0.0000  0.0000  0.0000  0.0000   0.000000E+00         397001
   3  -5   9    -11.7     92.0   1   0   1  0.0000  0.0000  0.0000  0.0000  0.0000  0.0000  0.0000  0.0000   0.000000E+00         398001
   3  -5  10    289.1     82.9   1   0   1  0.0000  0.0000  0.0000  0.0000  0.0000  0.0000  0.0000  0.0000   0.000000E+00         399001
   3  -5  11     33.7     69.5   1   0   1  0.0000  0.0000  0.0000  0.0000  0.0000  0.0000  0.0000  0.0000   0.000000E+00         400001
   3  -5  12     -8.1     60.7   1   0   1  0.0000  0.0000  0.0000  0.0000  0.0000  0.0000  0.0000  0.0000   0.000000E+00         401001
   3  -4 -13     75.3     43.3   1   0   1  0.0000  0.0000  0.0000  0.0000  0.0000  0.0000  0.0000  0.0000   0.000000E+00         402001
   3  -4 -12     48.9     44.9   1   0   1  0.0000  0.0000  0.0000  0.0000  0.0000  0.0000  0.0000  0.0000   0.000000E+00         403001
   3  -4 -11     33.7     51.2   1   0   1  0.0000  0.0000  0.0000  0.0000  0.0000  0.0000  0.0000  0.0000   0.000000E+00         404001
   3  -4 -10    -38.2     55.8   1   0   1  0.0000  0.0000  0.0000  0.0000  0.0000  0.0000  0.0000  0.0000   0.000000E+00         405001
   3  -4  -9     82.8     59.1   1   0   1  0.0000  0.0000  0.0000  0.0000  0.0000  0.0000  0.0000  0.0000   0.000000E+00         406001
   3  -4  -8     16.4     69.7   1   0   1  0.0000  0.0000  0.0000  0.0000  0.0000  0.0000  0.0000  0.0000   0.000000E+00         407001
   3  -4  -7     36.7     72.8   1   0   1  0.0000  0.0000  0.0000  0.0000  0.0000  0.0000  0.0000  0.0000   0.000000E+00         408001
   3  -4  -6     -9.8     78.3   1   0   1  0.0000  0.0000  0.0000  0.0000  0.0000  0.0000  0.0000  0.0000   0.000000E+00         409001
   3  -4  -5    110.2     79.8   1   0   1  0.0000  0.0000  0.0000  0.0000  0.0000  0.0000  0.0000  0.0000   0.000000E+00         410001
   3  -4  -4     86.1     86.5   1   0   1  0.0000  0.0000  0.0000  0.0000  0.0000  0.0000  0.0000  0.0000   0.000000E+00         411001
   3  -4  -3   -172.7     90.3   1   0   1  0.0000  0.0000  0.0000  0.0000  0.0000  0.0000  0.0000  0.0000   0.000000E+00         412001
   3  -4  -2     37.8    102.8   1   0   1  0.0000  0.0000  0.0000  0.0000  0.0000  0.0000  0.0000  0.0000   0.000000E+00         413001
   3  -4  -1    -30.8    104.9   1   0   1  0.0000  0.0000  0.0000  0.0000  0.0000  0.0000  0.0000  0.0000   0.000000E+00         414001
   3  -4   0    400.8    126.1   1   0   1  0.0000  0.0000  0.0000  0.0000  0.0000  0.0000  0.0000  0.0000   0.000000E+00         415001
   3  -4   1    140.4    129.7   1   0   1  0.0000  0.0000  0.0000  0.0000  0.0000  0.0000  0.0000  0.0000   0.000000E+00         416001
   3  -4   2    -86.1    140.3   1   0   1  0.0000  0.0000  0.0000  0.0000  0.0000  0.0000  0.0000  0.0000   0.000000E+00         417001
   3  -4   3    800.7    176.1   1   0   1  0.0000  0.0000  0.0000  0.0000  0.0000  0.0000  0.0000  0.0000   0.000000E+00         418001
   3  -4   4  13222.9    395.5   1   0   1  0.0000  0.0000  0.0000  0.0000  0.0000  0.0000  0.0000  0.0000   0.000000E+00         419001
   3  -4   5     39.9    178.6   1   0   1  0.0000  0.0000  0.0000  0.0000  0.0000  0.0000  0.0000  0.0000   0.000000E+00         420001
   3  -4   6   -172.5    106.0   1   0   1  0.0000  0.0000  0.0000  0.0000  0.0000  0.0000  0.0000  0.0000   0.000000E+00         421001
   3  -4   7    -81.9     84.7   1   0   1  0.0000  0.0000  0.0000  0.0000  0.0000  0.0000  0.0000  0.0000   0.000000E+00         422001
   3  -4   8    -38.8     70.7   1   0   1  0.0000  0.0000  0.0000  0.0000  0.0000  0.0000  0.0000  0.0000   0.000000E+00         423001
   3  -4   9     15.5     59.5   1   0   1  0.0000  0.0000  0.0000  0.0000  0.0000  0.0000  0.0000  0.0000   0.000000E+00         424001
   3  -4  10     -7.9     50.9   1   0   1  0.0000  0.0000  0.0000  0.0000  0.0000  0.0000  0.0000  0.0000   0.000000E+00         425001
   3  -4  11     22.5     46.5   1   0   1  0.0000  0.0000  0.0000  0.0000  0.0000  0.0000  0.0000  0.0000   0.000000E+00         426001
   3  -4  12    -12.3     44.4   1   0   1  0.0000  0.0000  0.0000  0.0000  0.0000  0.0000  0.0000  0.0000   0.000000E+00         427001
   4  -7 -12    -28.8     26.8   1   0   1  0.0000  0.0000  0.0000  0.0000  0.0000  0.0000  0.0000  0.0000   0.000000E+00         428001
   4  -7 -11     39.2     27.6   1   0   1  0.0000  0.0000  0.0000  0.0000  0.0000  0.0000  0.0000  0.0000   0.000000E+00         429001
   4  -7 -10     20.8     24.0   1   0   1  0.0000  0.0000  0.0000  0.0000  0.0000  0.0000  0.0000  0.0000   0.000000E+00         430001
   4  -7  -9      2.2     21.5   1   0   1  0.0000  0.0000  0.0000  0.0000  0.0000  0.0000  0.0000  0.0000   0.000000E+00         431001
   4  -7  -8     15.2     25.3   1   0   1  0.0000  0.0000  0.0000  0.0000  0.0000  0.0000  0.0000  0.0000   0.000000E+00         432001
   4  -6 -12    -11.2     38.8   1   0   1  0.0000  0.0000  0.0000  0.0000  0.0000  0.0000  0.0000  0.0000   0.000000E+00         433001
   4  -6 -11    -77.2     40.1   1   0   1  0.0000  0.0000  0.0000  0.0000  0.0000  0.0000  0.0000  0.0000   0.000000E+00         434001
   4  -6 -10    -29.3     43.3   1   0   1  0.0000  0.0000  0.0000  0.0000  0.0000  0.0000  0.0000  0.0000   0.000000E+00         435001
   4  -6  -9     -7.5     47.7   1   0   1  0.0000  0.0000  0.0000  0.0000  0.0000  0.0000  0.0000  0.0000   0.000000E+00         436001
   4  -6  -8    -31.7     48.7   1   0   1  0.0000  0.0000  0.0000  0.0000  0.0000  0.0000  0.0000  0.0000   0.000000E+00         437001
   4  -6  -7     44.9     51.0   1   0   1  0.0000  0.0000  0.0000  0.0000  0.0000  0.0000  0.0000  0.0000   0.000000E+00         438001
   4  -6  -6     24.1     55.2   1   0   1  0.0000  0.0000  0.0000  0.0000  0.0000  0.0000  0.0000  0.0000   0.000000E+00         439001
   4  -6  -5     50.8     56.7   1   0   1  0.0000  0.0000  0.0000  0.0000  0.0000  0.0000  0.0000  0.0000   0.000000E+00         440001
   4  -6  -4     14.3     59.1   1   0   1  0.0000  0.0000  0.0000  0.0000  0.0000  0.0000  0.0000  0.0000   0.000000E+00         441001
   4  -6  -3     61.6     49.9   1   0   1  0.0000  0.0000  0.0000  0.0000  0.0000  0.0000  0.0000  0.0000   0.000000E+00         442001
   4  -6  -2     15.9     59.4   1   0   1  0.0000  0.0000  0.0000  0.0000  0.0000  0.0000  0.0000  0.0000   0.000000E+00         443001
   4  -6  -1     16.2     61.9   1   0   1  0.0000  0.0000  0.0000  0.0000  0.0000  0.0000  0.0000  0.0000   0.000000E+00         444001
   4  -6   0     61.2     60.0   1   0   1  0.0000  0.0000  0.0000  0.0000  0.0000  0.0000  0.0000  0.0000   0.000000E+00         445001
   4  -6   1    116.7     59.2   1   0   1  0.0000  0.0000  0.0000  0.0000  0.0000  0.0000  0.0000  0.0000   0.000000E+00         446001
   4  -6   2     -6.5     64.0   1   0   1  0.0000  0.0000  0.0000  0.0000  0.0000  0.0000  0.0000  0.0000   0.000000E+00         447001
   4  -6   3     77.0     75.1   1   0   1  0.0000  0.0000  0.0000  0.0000  0.0000  0.0000  0.0000  0.0000   0.000000E+00         448001
   4  -6   4     71.3     86.5   1   0   1  0.0000  0.0000  0.0000  0.0000  0.0000  0.0000  0.0000  0.0000   0.000000E+00         449001
   4  -6   5     90.7    136.6   1   0   1  0.0000  0.0000  0.0000  0.0000  0.0000  0.0000  0.0000  0.0000   0.000000E+00         450001
   4  -6   6   2285.7    271.0   1   0   1  0.0000  0.0000  0.0000  0.0000  0.0000  0.0000  0.0000  0.0000   0.000000E+00         451001
   4  -6   7    677.3    161.3   1   0   1  0.0000  0.0000  0.0000  0.0000  0.0000  0.0000  0.0000  0.0000   0.000000E+00         452001
   4  -6   8    148.7    107.1   1   0   1  0.0000  0.0000  0.0000  0.0000  0.0000  0.0000  0.0000  0.0000   0.000000E+00         453001
   4  -6   9    -69.7     84.7   1   0   1  0.0000  0.0000  0.0000  0.0000  0.0000  0.0000  0.0000  0.0000   0.000000E+00         454001
   4  -6  10     24.9     72.2   1   0   1  0.0000  0.0000  0.0000  0.0000  0.0000  0.0000  0.0000  0.0000   0.000000E+00         455001
   4  -6  11     26.9     61.1   1   0   1  0.0000  0.0000  0.0000  0.0000  0.0000  0.0000  0.0000  0.0000   0.000000E+00         456001
   4  -5 -12     22.7     44.1   1   0   1  0.0000  0.0000  0.0000  0.0000  0.0000  0.0000  0.0000  0.0000   0.000000E+00         457001
   4  -5 -11    -36.3     46.5   1   0   1  0.0000  0.0000  0.0000  0.0000  0.0000  0.0000  0.0000  0.0000   0.000000E+00         458001
   4  -5 -10    -61.1     48.4   1   0   1  0.0000  0.0000  0.0000  0.0000  0.0000  0.0000  0.0000  0.0000   0.000000E+00         459001
   4  -5  -9     -2.1     52.1   1   0   1  0.0000  0.0000  0.0000  0.0000  0.0000  0.0000  0.0000  0.0000   0.000000E+00         460001
   4  -5  -8     20.2     55.9   1   0   1  0.0000  0.0000  0.0000  0.0000  0.0000  0.0000  0.0000  0.0000   0.000000E+00         461001
   4  -5  -7     24.2     59.7   1   0   1  0.0000  0.0000  0.0000  0.0000  0.0000  0.0000  0.0000  0.0000   0.000000E+00         462001
   4  -5  -6    147.4     62.5   1   0   1  0.0000  0.0000  0.0000  0.0000  0.0000  0.0000  0.0000  0.0000   0.000000E+00         463001
   4  -5  -5     91.6     65.5   1   0   1  0.0000  0.0000  0.0000  0.0000  0.0000  0.0000  0.0000  0.0000   0.000000E+00         464001
   4  -5  -4     86.2     75.8   1   0   1  0.0000  0.0000  0.0000  0.0000  0.0000  0.0000  0.0000  0.0000   0.000000E+00         465001
   4  -5  -3    266.8     83.9   1   0   1  0.0000  0.0000  0.0000  0.0000  0.0000  0.0000  0.0000  0.0000   0.000000E+00         466001
   4  -5  -2    116.1     85.4   1   0   1  0.0000  0.0000  0.0000  0.0000  0.0000  0.0000  0.0000  0.0000   0.000000E+00         467001
   4  -5  -1     83.1     93.7   1   0   1  0.0000  0.0000  0.0000  0.0000  0.0000  0.0000  0.0000  0.0000   0.000000E+00         468001
   4  -5   0    299.8    100.2   1   0   1  0.0000  0.0000  0.0000  0.0000  0.0000  0.0000  0.0000  0.0000   0.000000E+00         469001
   4  -5   1    100.0    104.4   1   0   1  0.0000  0.0000  0.0000  0.0000  0.0000  0.0000  0.0000  0.0000   0.000000E+00         470001
   4  -5   2    149.7    118.0   1   0   1  0.0000  0.0000  0.0000  0.0000  0.0000  0.0000  0.0000  0.0000   0.000000E+00         471001
   4  -5   3    821.6    144.1   1   0   1  0.0000  0.0000  0.0000  0.0000  0.0000  0.0000  0.0000  0.0000   0.000000E+00         472001
   4  -5   4   2914.1    184.9   1   0   1  0.0000  0.0000  0.0000  0.0000  0.0000  0.0000  0.0000  0.0000   0.000000E+00         473001
   4  -5   5    468.9    244.0   1   0   1  0.0000  0.0000  0.0000  0.0000  0.0000  0.0000  0.0000  0.0000   0.000000E+00         474001
   4  -5   6    341.0    257.2   1   0   1  0.0000  0.0000  0.0000  0.0000  0.0000  0.0000  0.0000  0.0000   0.000000E+00         475001
   4  -5   7    -56.7     52.7   1   0   1  0.0000  0.0000  0.0000  0.0000  0.0000  0.0000  0.0000  0.0000   0.000000E+00         476001
   4  -5   8      3.5     48.4   1   0   1  0.0000  0.0000  0.0000  0.0000  0.0000  0.0000  0.0000  0.0000   0.000000E+00         477001
   4  -5   9     24.4     44.9   1   0   1  0.0000  0.0000  0.0000  0.0000  0.0000  0.0000  0.0000  0.0000   0.000000E+00         478001
   4  -5  10     30.5     38.3   1   0   1  0.0000  0.0000  0.0000  0.0000  0.0000  0.0000  0.0000  0.0000   0.000000E+00         479001
   4  -5  11     20.6     34.5   1   0   1  0.0000  0.0000  0.0000  0.0000  0.0000  0.0000  0.0000  0.0000   0.000000E+00         480001
   5  -8 -10     40.4     34.3   1   0   1  0.0000  0.0000  0.0000  0.0000  0.0000  0.0000  0.0000  0.0000   0.000000E+00         481001
   5  -8  -9     17.3     34.3   1   0   1  0.0000  0.0000  0.0000  0.0000  0.0000  0.0000  0.0000  0.0000   0.000000E+00         482001
   5  -8  -8    -41.3     31.3   1   0   1  0.0000  0.0000  0.0000  0.0000  0.0000  0.0000  0.0000  0.0000   0.000000E+00         483001
   5  -8  -7    -30.5     32.2   1   0   1  0.0000  0.0000  0.0000  0.0000  0.0000  0.0000  0.0000  0.0000   0.000000E+00         484001
   5  -8  -6     20.5     35.2   1   0   1  0.0000  0.0000  0.0000  0.0000  0.0000  0.0000  0.0000  0.0000   0.000000E+00         485001
   5  -8  -5     24.6     33.0   1   0   1  0.0000  0.0000  0.0000  0.0000  0.0000  0.0000  0.0000  0.0000   0.000000E+00         486001
   5  -8  -4    -19.5     23.5   1   0   1  0.0000  0.0000  0.0000  0.0000  0.0000  0.0000  0.0000  0.0000   0.000000E+00         487001
   5  -8  -3    -19.5     27.2   1   0   1  0.0000  0.0000  0.0000  0.0000  0.0000  0.0000  0.0000  0.0000   0.000000E+00         488001
   5  -8  -2    -29.4     27.0   1   0   1  0.0000  0.0000  0.0000  0.0000  0.0000  0.0000  0.0000  0.0000   0.000000E+00         489001
   5  -8  -1    -10.5     26.6   1   0   1  0.0000  0.0000  0.0000  0.0000  0.0000  0.0000  0.0000  0.0000   0.000000E+00         490001
   5  -8   0     13.1     29.2   1   0   1  0.0000  0.0000  0.0000  0.0000  0.0000  0.0000  0.0000  0.0000   0.000000E+00         491001
   5  -8   1      7.2     25.9   1   0   1  0.0000  0.0000  0.0000  0.0000  0.0000  0.0000  0.0000  0.0000   0.000000E+00         492001
   5  -8   2     -7.9     26.2   1   0   1  0.0000  0.0000  0.0000  0.0000  0.0000  0.0000  0.0000  0.0000   0.000000E+00         493001
   5  -8   3     -9.4     24.8   1   0   1  0.0000  0.0000  0.0000  0.0000  0.0000  0.0000  0.0000  0.0000   0.000000E+00         494001
   5  -8   4     24.7     23.9   1   0   1  0.0000  0.0000  0.0000  0.0000  0.0000  0.0000  0.0000  0.0000   0.000000E+00         495001
   5  -8   5    -34.9     21.2   1   0   1  0.0000  0.0000  0.0000  0.0000  0.0000  0.0000  0.0000  0.0000   0.000000E+00         496001
   5  -8   6      7.5     39.8   1   0   1  0.0000  0.0000  0.0000  0.0000  0.0000  0.0000  0.0000  0.0000   0.000000E+00         497001
   5  -8   7   1307.6    186.0   1   0   1  0.0000  0.0000  0.0000  0.0000  0.0000  0.0000  0.0000  0.0000   0.000000E+00         498001
   5  -8   8    322.4    166.8   1   0   1  0.0000  0.0000  0.0000  0.0000  0.0000  0.0000  0.0000  0.0000   0.000000E+00         499001
   5  -7 -11     60.8     43.4   1   0   1  0.0000  0.0000  0.0000  0.0000  0.0000  0.0000  0.0000  0.0000   0.000000E+00         500001
   5  -7 -10     39.9     43.4   1   0   1  0.0000  0.0000  0.0000  0.0000  0.0000  0.0000  0.0000  0.0000   0.000000E+00         501001
   5  -7  -9     31.4     47.2   1   0   1  0.0000  0.0000  0.0000  0.0000  0.0000  0.0000  0.0000  0.0000   0.000000E+00         502001
   5  -7  -8      1.8     47.4   1   0   1  0.0000  0.0000  0.0000  0.0000  0.0000  0.0000  0.0000  0.0000   0.000000E+00         503001
   5  -7  -7     84.9     52.2   1   0   1  0.0000  0.0000  0.0000  0.0000  0.0000  0.0000  0.0000  0.0000   0.000000E+00         504001
   5  -7  -6     12.4     53.3   1   0   1  0.0000  0.0000  0.0000  0.0000  0.0000  0.0000  0.0000  0.0000   0.000000E+00         505001
   5  -7  -5      7.4     55.9   1   0   1  0.0000  0.0000  0.0000  0.0000  0.0000  0.0000  0.0000  0.0000   0.000000E+00         506001
   5  -7  -4      0.6     57.5   1   0   1  0.0000  0.0000  0.0000  0.0000  0.0000  0.0000  0.0000  0.0000   0.000000E+00         507001
   5  -7  -3     18.5     60.6   1   0   1  0.0000  0.0000  0.0000  0.0000  0.0000  0.0000  0.0000  0.0000   0.000000E+00         508001
   5  -7  -2     18.9     66.1   1   0   1  0.0000  0.0000  0.0000  0.0000  0.0000  0.0000  0.0000  0.0000   0.000000E+00         509001
   5  -7  -1     74.8     68.2   1   0   1  0.0000  0.0000  0.0000  0.0000  0.0000  0.0000  0.0000  0.0000   0.000000E+00         510001
   5  -7   0     75.6     75.0   1   0   1  0.0000  0.0000  0.0000  0.0000  0.0000  0.0000  0.0000  0.0000   0.000000E+00         511001
   5  -7   1     73.3     76.9   1   0   1  0.0000  0.0000  0.0000  0.0000  0.0000  0.0000  0.0000  0.0000   0.000000E+00         512001
   5  -7   2     46.3     78.2   1   0   1  0.0000  0.0000  0.0000  0.0000  0.0000  0.0000  0.0000  0.0000   0.000000E+00         513001
   5  -7   3      6.6     81.3   1   0   1  0.0000  0.0000  0.0000  0.0000  0.0000  0.0000  0.0000  0.0000   0.000000E+00         514001
   5  -7   4    132.9     88.3   1   0   1  0.0000  0.0000  0.0000  0.0000  0.0000  0.0000  0.0000  0.0000   0.000000E+00         515001
   5  -7   5     -7.8    105.9   1   0   1  0.0000  0.0000  0.0000  0.0000  0.0000  0.0000  0.0000  0.0000   0.000000E+00         516001
   5  -7   6    500.8    134.9   1   0   1  0.0000  0.0000  0.0000  0.0000  0.0000  0.0000  0.0000  0.0000   0.000000E+00         517001
   5  -7   7   2052.7    230.8   1   0   1  0.0000  0.0000  0.0000  0.0000  0.0000  0.0000  0.0000  0.0000   0.000000E+00         518001
   5  -7   8      4.0    143.4   1   0   1  0.0000  0.0000  0.0000  0.0000  0.0000  0.0000  0.0000  0.0000   0.000000E+00         519001
   5  -7   9   -106.2     83.8   1   0   1  0.0000  0.0000  0.0000  0.0000  0.0000  0.0000  0.0000  0.0000   0.000000E+00         520001
   6 -10  -7     32.4     21.0   1   0   1  0.0000  0.0000  0.0000  0.0000  0.0000  0.0000  0.0000  0.0000   0.000000E+00         521001
   6 -10  -6     17.4     19.2   1   0   1  0.0000  0.0000  0.0000  0.0000  0.0000  0.0000  0.0000  0.0000   0.000000E+00         522001
   6  -9  -8     16.4     36.7   1   0   1  0.0000  0.0000  0.0000  0.0000  0.0000  0.0000  0.0000  0.0000   0.000000E+00         523001
   6  -9  -7    -21.3     39.9   1   0   1  0.0000  0.0000  0.0000  0.0000  0.0000  0.0000  0.0000  0.0000   0.000000E+00         524001
   6  -9  -6     -8.3     41.9   1   0   1  0.0000  0.0000  0.0000  0.0000  0.0000  0.0000  0.0000  0.0000   0.000000E+00         525001
   6  -9  -5     83.2     40.1   1   0   1  0.0000  0.0000  0.0000  0.0000  0.0000  0.0000  0.0000  0.0000   0.000000E+00         526001
   6  -9  -4      0.1     42.6   1   0   1  0.0000  0.0000  0.0000  0.0000  0.0000  0.0000  0.0000  0.0000   0.000000E+00         527001
   6  -9  -3     19.1     43.8   1   0   1  0.0000  0.0000  0.0000  0.0000  0.0000  0.0000  0.0000  0.0000   0.000000E+00         528001
   6  -9  -2     75.9     43.2   1   0   1  0.0000  0.0000  0.0000  0.0000  0.0000  0.0000  0.0000  0.0000   0.000000E+00         529001
   6  -9  -1     11.9     43.3   1   0   1  0.0000  0.0000  0.0000  0.0000  0.0000  0.0000  0.0000  0.0000   0.000000E+00         530001
   6  -9   0     -9.6     44.1   1   0   1  0.0000  0.0000  0.0000  0.0000  0.0000  0.0000  0.0000  0.0000   0.000000E+00         531001
   6  -9   1     43.3     42.5   1   0   1  0.0000  0.0000  0.0000  0.0000  0.0000  0.0000  0.0000  0.0000   0.000000E+00         532001
   6  -9   2    -58.3     47.4   1   0   1  0.0000  0.0000  0.0000  0.0000  0.0000  0.0000  0.0000  0.0000   0.000000E+00         533001
   6  -9   3     38.2     49.4   1   0   1  0.0000  0.0000  0.0000  0.0000  0.0000  0.0000  0.0000  0.0000   0.000000E+00         534001
   6  -9   4     34.5     53.0   1   0   1  0.0000  0.0000  0.0000  0.0000  0.0000  0.0000  0.0000  0.0000   0.000000E+00         535001
   6  -9   5     42.3     39.0   1   0   1  0.0000  0.0000  0.0000  0.0000  0.0000  0.0000  0.0000  0.0000   0.000000E+00         536001
   6  -8  -9     72.7     41.5   1   0   1  0.0000  0.0000  0.0000  0.0000  0.0000  0.0000  0.0000  0.0000   0.000000E+00         537001
   6  -8  -8     -1.4     41.3   1   0   1  0.0000  0.0000  0.0000  0.0000  0.0000  0.0000  0.0000  0.0000   0.000000E+00         538001
   6  -8  -7     -4.6     47.1   1   0   1  0.0000  0.0000  0.0000  0.0000  0.0000  0.0000  0.0000  0.0000   0.000000E+00         539001
   6  -8  -6    -53.1     48.2   1   0   1  0.0000  0.0000  0.0000  0.0000  0.0000  0.0000  0.0000  0.0000   0.000000E+00         540001
   6  -8  -5    -26.4     54.0   1   0   1  0.0000  0.0000  0.0000  0.0000  0.0000  0.0000  0.0000  0.0000   0.000000E+00         541001
   6  -8  -4     -3.0     55.7   1   0   1  0.0000  0.0000  0.0000  0.0000  0.0000  0.0000  0.0000  0.0000   0.000000E+00         542001
   6  -8  -3      0.7     57.4   1   0   1  0.0000  0.0000  0.0000  0.0000  0.0000  0.0000  0.0000  0.0000   0.000000E+00         543001
   6  -8  -2     41.2     62.6   1   0   1  0.0000  0.0000  0.0000  0.0000  0.0000  0.0000  0.0000  0.0000   0.000000E+00         544001
   6  -8  -1    -88.0     67.5   1   0   1  0.0000  0.0000  0.0000  0.0000  0.0000  0.0000  0.0000  0.0000   0.000000E+00         545001
   6  -8   0    -67.0     71.3   1   0   1  0.0000  0.0000  0.0000  0.0000  0.0000  0.0000  0.0000  0.0000   0.000000E+00         546001
   6  -8   1     15.1     70.6   1   0   1  0.0000  0.0000  0.0000  0.0000  0.0000  0.0000  0.0000  0.0000   0.000000E+00         547001
   6  -8   2     41.6     76.7   1   0   1  0.0000  0.0000  0.0000  0.0000  0.0000  0.0000  0.0000  0.0000   0.000000E+00         548001
   6  -8   3     35.6     74.5   1   0   1  0.0000  0.0000  0.0000  0.0000  0.0000  0.0000  0.0000  0.0000   0.000000E+00         549001
   6  -8   4    156.4     84.7   1   0   1  0.0000  0.0000  0.0000  0.0000  0.0000  0.0000  0.0000  0.0000   0.000000E+00         550001
   6  -8   5    -83.0     88.5   1   0   1  0.0000  0.0000  0.0000  0.0000  0.0000  0.0000  0.0000  0.0000   0.000000E+00         551001
   6  -8   6    109.7     98.3   1   0   1  0.0000  0.0000  0.0000  0.0000  0.0000  0.0000  0.0000  0.0000   0.000000E+00         552001
   6  -8   7    330.5     89.0   1   0   1  0.0000  0.0000  0.0000  0.0000  0.0000  0.0000  0.0000  0.0000   0.000000E+00         553001
   7 -10  -4    -18.8     41.2   1   0   1  0.0000  0.0000  0.0000  0.0000  0.0000  0.0000  0.0000  0.0000   0.000000E+00         554001
   7 -10  -3    -17.6     42.0   1   0   1  0.0000  0.0000  0.0000  0.0000  0.0000  0.0000  0.0000  0.0000   0.000000E+00         555001
   7 -10  -2     91.7     47.6   1   0   1  0.0000  0.0000  0.0000  0.0000  0.0000  0.0000  0.0000  0.0000   0.000000E+00         556001
   7 -10  -1      6.4     45.8   1   0   1  0.0000  0.0000  0.0000  0.0000  0.0000  0.0000  0.0000  0.0000   0.000000E+00         557001
   7  -9  -6     64.3     46.8   1   0   1  0.0000  0.0000  0.0000  0.0000  0.0000  0.0000  0.0000  0.0000   0.000000E+00         558001
   7  -9  -5    -79.2     49.3   1   0   1  0.0000  0.0000  0.0000  0.0000  0.0000  0.0000  0.0000  0.0000   0.000000E+00         559001
   7  -9  -4      4.4     46.8   1   0   1  0.0000  0.0000  0.0000  0.0000  0.0000  0.0000  0.0000  0.0000   0.000000E+00         560001
   7  -9  -3    -23.1     50.2   1   0   1  0.0000  0.0000  0.0000  0.0000  0.0000  0.0000  0.0000  0.0000   0.000000E+00         561001
   7  -9  -2     14.0     54.1   1   0   1  0.0000  0.0000  0.0000  0.0000  0.0000  0.0000  0.0000  0.0000   0.000000E+00         562001
   7  -9  -1     55.6     52.4   1   0   1  0.0000  0.0000  0.0000  0.0000  0.0000  0.0000  0.0000  0.0000   0.000000E+00         563001
   7  -9   0     46.7     57.0   1   0   1  0.0000  0.0000  0.0000  0.0000  0.0000  0.0000  0.0000  0.0000   0.000000E+00         564001
   7  -9   1     55.3     64.4   1   0   1  0.0000  0.0000  0.0000  0.0000  0.0000  0.0000  0.0000  0.0000   0.000000E+00         565001
   7  -9   2     47.2     46.4   1   0   1  0.0000  0.0000  0.0000  0.0000  0.0000  0.0000  0.0000  0.0000   0.000000E+00         566001
  -8   9  -1     42.2     59.1   2   0   1  0.0000  0.0000  0.0000  0.0000  0.0000  0.0000  0.0000  0.0000   0.000000E+00         567001
  -8   9   0     48.8     56.1   2   0   1  0.0000  0.0000  0.0000  0.0000  0.0000  0.0000  0.0000  0.0000   0.000000E+00         568001
  -8   9   1    -36.8     51.7   2   0   1  0.0000  0.0000  0.0000  0.0000  0.0000  0.0000  0.0000  0.0000   0.000000E+00         569001
  -8   9   2    138.1     52.2   2   0   1  0.0000  0.0000  0.0000  0.0000  0.0000  0.0000  0.0000  0.0000   0.000000E+00         570001
  -7   8  -6    -42.4     92.1   2   0   1  0.0000  0.0000  0.0000  0.0000  0.0000  0.0000  0.0000  0.0000   0.000000E+00         571001
  -7   8  -5    126.5     85.0   2   0   1  0.0000  0.0000  0.0000  0.0000  0.0000  0.0000  0.0000  0.0000   0.000000E+00         572001
  -7   8  -4    134.6     80.1   2   0   1  0.0000  0.0000  0.0000  0.0000  0.0000  0.0000  0.0000  0.0000   0.000000E+00         573001
  -7   8  -3    182.6     74.2   2   0   1  0.0000  0.0000  0.0000  0.0000  0.0000  0.0000  0.0000  0.0000   0.000000E+00         574001
  -7   8  -2    -74.2     71.7   2   0   1  0.0000  0.0000  0.0000  0.0000  0.0000  0.0000  0.0000  0.0000   0.000000E+00         575001
  -7   8  -1     40.6     71.1   2   0   1  0.0000  0.0000  0.0000  0.0000  0.0000  0.0000  0.0000  0.0000   0.000000E+00         576001
  -7   8   0     92.9     65.2   2   0   1  0.0000  0.0000  0.0000  0.0000  0.0000  0.0000  0.0000  0.0000   0.000000E+00         577001
  -7   8   1    -14.8     63.1   2   0   1  0.0000  0.0000  0.0000  0.0000  0.0000  0.0000  0.0000  0.0000   0.000000E+00         578001
  -7   8   2     67.0     61.1   2   0   1  0.0000  0.0000  0.0000  0.0000  0.0000  0.0000  0.0000  0.0000   0.000000E+00         579001
  -7   8   3     79.4     62.5   2   0   1  0.0000  0.0000  0.0000  0.0000  0.0000  0.0000  0.0000  0.0000   0.000000E+00         580001
  -7   8   4    -10.1     52.0   2   0   1  0.0000  0.0000  0.0000  0.0000  0.0000  0.0000  0.0000  0.0000   0.000000E+00         581001
  -7   8   5     61.5     50.0   2   0   1  0.0000  0.0000  0.0000  0.0000  0.0000  0.0000  0.0000  0.0000   0.000000E+00         582001
  -7   8   6     79.5     51.6   2   0   1  0.0000  0.0000  0.0000  0.0000  0.0000  0.0000  0.0000  0.0000   0.000000E+00         583001
  -7   8   7    -13.8     45.3   2   0   1  0.0000  0.0000  0.0000  0.0000  0.0000  0.0000  0.0000  0.0000   0.000000E+00         584001
  -7   9  -5    114.7     68.9   2   0   1  0.0000  0.0000  0.0000  0.0000  0.0000  0.0000  0.0000  0.0000   0.000000E+00         585001
  -7   9  -4     71.7     62.9   2   0   1  0.0000  0.0000  0.0000  0.0000  0.0000  0.0000  0.0000  0.0000   0.000000E+00         586001
  -7   9  -3     -9.4     60.8   2   0   1  0.0000  0.0000  0.0000  0.0000  0.0000  0.0000  0.0000  0.0000   0.000000E+00         587001
  -7   9  -2    -18.5     62.5   2   0   1  0.0000  0.0000  0.0000  0.0000  0.0000  0.0000  0.0000  0.0000   0.000000E+00         588001
  -7   9  -1     16.8     57.8   2   0   1  0.0000  0.0000  0.0000  0.0000  0.0000  0.0000  0.0000  0.0000   0.000000E+00         589001
  -7   9   0     44.0     58.6   2   0   1  0.0000  0.0000  0.0000  0.0000  0.0000  0.0000  0.0000  0.0000   0.000000E+00         590001
  -7   9   1    109.5     54.1   2   0   1  0.0000  0.0000  0.0000  0.0000  0.0000  0.0000  0.0000  0.0000   0.000000E+00         591001
  -7   9   2     87.7     54.4   2   0   1  0.0000  0.0000  0.0000  0.0000  0.0000  0.0000  0.0000  0.0000   0.000000E+00         592001
  -7   9   3     44.5     55.3   2   0   1  0.0000  0.0000  0.0000  0.0000  0.0000  0.0000  0.0000  0.0000   0.000000E+00         593001
  -7   9   4     21.0     47.6   2   0   1  0.0000  0.0000  0.0000  0.0000  0.0000  0.0000  0.0000  0.0000   0.000000E+00         594001
  -7   9   5      3.2     46.8   2   0   1  0.0000  0.0000  0.0000  0.0000  0.0000  0.0000  0.0000  0.0000   0.000000E+00         595001
  -7   9   6     57.9     46.7   2   0   1  0.0000  0.0000  0.0000  0.0000  0.0000  0.0000  0.0000  0.0000   0.000000E+00         596001
  -6   6   8     56.8     49.1   2   0   1  0.0000  0.0000  0.0000  0.0000  0.0000  0.0000  0.0000  0.0000   0.000000E+00         597001
  -6   6   9    -24.3     46.7   2   0   1  0.0000  0.0000  0.0000  0.0000  0.0000  0.0000  0.0000  0.0000   0.000000E+00         598001
  -6   7  -9    205.2    199.7   2   0   1  0.0000  0.0000  0.0000  0.0000  0.0000  0.0000  0.0000  0.0000   0.000000E+00         599001
  -6   7  -8    827.9    181.1   2   0   1  0.0000  0.0000  0.0000  0.0000  0.0000  0.0000  0.0000  0.0000   0.000000E+00         600001
  -6   7  -7    362.7    134.4   2   0   1  0.0000  0.0000  0.0000  0.0000  0.0000  0.0000  0.0000  0.0000   0.000000E+00         601001
  -6   7  -6    281.4    118.4   2   0   1  0.0000  0.0000  0.0000  0.0000  0.0000  0.0000  0.0000  0.0000   0.000000E+00         602001
  -6   7  -5     56.2    108.4   2   0   1  0.0000  0.0000  0.0000  0.0000  0.0000  0.0000  0.0000  0.0000   0.000000E+00         603001
  -6   7  -4     38.9    100.2   2   0   1  0.0000  0.0000  0.0000  0.0000  0.0000  0.0000  0.0000  0.0000   0.000000E+00         604001
  -6   7  -3    -42.1     90.2   2   0   1  0.0000  0.0000  0.0000  0.0000  0.0000  0.0000  0.0000  0.0000   0.000000E+00         605001
  -6   7  -2   -157.6     87.2   2   0   1  0.0000  0.0000  0.0000  0.0000  0.0000  0.0000  0.0000  0.0000   0.000000E+00         606001
  -6   7  -1     12.3     80.6   2   0   1  0.0000  0.0000  0.0000  0.0000  0.0000  0.0000  0.0000  0.0000   0.000000E+00         607001
  -6   7   0     64.4     77.5   2   0   1  0.0000  0.0000  0.0000  0.0000  0.0000  0.0000  0.0000  0.0000   0.000000E+00         608001
  -6   7   1    -15.0     73.6   2   0   1  0.0000  0.0000  0.0000  0.0000  0.0000  0.0000  0.0000  0.0000   0.000000E+00         609001
  -6   7   2     41.1     70.5   2   0   1  0.0000  0.0000  0.0000  0.0000  0.0000  0.0000  0.0000  0.0000   0.000000E+00         610001
  -6   7   3     -3.8     65.3   2   0   1  0.0000  0.0000  0.0000  0.0000  0.0000  0.0000  0.0000  0.0000   0.000000E+00         611001
  -6   7   4     60.6     62.7   2   0   1  0.0000  0.0000  0.0000  0.0000  0.0000  0.0000  0.0000  0.0000   0.000000E+00         612001
  -6   7   5    -43.7     57.1   2   0   1  0.0000  0.0000  0.0000  0.0000  0.0000  0.0000  0.0000  0.0000   0.000000E+00         613001
  -6   7   6     14.9     52.9   2   0   1  0.0000  0.0000  0.0000  0.0000  0.0000  0.0000  0.0000  0.0000   0.000000E+00         614001
  -6   7   7     47.9     50.1   2   0   1  0.0000  0.0000  0.0000  0.0000  0.0000  0.0000  0.0000  0.0000   0.000000E+00         615001
  -6   7   8    -27.4     43.2   2   0   1  0.0000  0.0000  0.0000  0.0000  0.0000  0.0000  0.0000  0.0000   0.000000E+00         616001
  -6   7   9    -23.5     45.8   2   0   1  0.0000  0.0000  0.0000  0.0000  0.0000  0.0000  0.0000  0.0000   0.000000E+00         617001
  -6   8  -8    187.2    123.1   2   0   1  0.0000  0.0000  0.0000  0.0000  0.0000  0.0000  0.0000  0.0000   0.000000E+00         618001
  -6   8  -7    -21.9     89.5   2   0   1  0.0000  0.0000  0.0000  0.0000  0.0000  0.0000  0.0000  0.0000   0.000000E+00         619001
  -6   8  -6     36.7     77.2   2   0   1  0.0000  0.0000  0.0000  0.0000  0.0000  0.0000  0.0000  0.0000   0.000000E+00         620001
  -6   8  -5    119.3     71.1   2   0   1  0.0000  0.0000  0.0000  0.0000  0.0000  0.0000  0.0000  0.0000   0.000000E+00         621001
  -6   8  -4     31.9     67.7   2   0   1  0.0000  0.0000  0.0000  0.0000  0.0000  0.0000  0.0000  0.0000   0.000000E+00         622001
  -6   8  -3     45.7     64.3   2   0   1  0.0000  0.0000  0.0000  0.0000  0.0000  0.0000  0.0000  0.0000   0.000000E+00         623001
  -6   8  -2     18.6     66.3   2   0   1  0.0000  0.0000  0.0000  0.0000  0.0000  0.0000  0.0000  0.0000   0.000000E+00         624001
  -6   8  -1    -12.6     62.0   2   0   1  0.0000  0.0000  0.0000  0.0000  0.0000  0.0000  0.0000  0.0000   0.000000E+00         625001
  -6   8   0     42.8     62.7   2   0   1  0.0000  0.0000  0.0000  0.0000  0.0000  0.0000  0.0000  0.0000   0.000000E+00         626001
  -6   8   1     69.9     55.5   2   0   1  0.0000  0.0000  0.0000  0.0000  0.0000  0.0000  0.0000  0.0000   0.000000E+00         627001
  -6   8   2    107.6     55.7   2   0   1  0.0000  0.0000  0.0000  0.0000  0.0000  0.0000  0.0000  0.0000   0.000000E+00         628001
  -6   8   3     91.4     55.4   2   0   1  0.0000  0.0000  0.0000  0.0000  0.0000  0.0000  0.0000  0.0000   0.000000E+00         629001
  -6   8   4    -63.5     52.3   2   0   1  0.0000  0.0000  0.0000  0.0000  0.0000  0.0000  0.0000  0.0000   0.000000E+00         630001
  -6   8   5    -60.2     47.0   2   0   1  0.0000  0.0000  0.0000  0.0000  0.0000  0.0000  0.0000  0.0000   0.000000E+00         631001
  -6   8   6     30.2     44.8   2   0   1  0.0000  0.0000  0.0000  0.0000  0.0000  0.0000  0.0000  0.0000   0.000000E+00         632001
  -6   8   7    -58.7     45.7   2   0   1  0.0000  0.0000  0.0000  0.0000  0.0000  0.0000  0.0000  0.0000   0.000000E+00         633001
  -6   8   8    -51.3     41.1   2   0   1  0.0000  0.0000  0.0000  0.0000  0.0000  0.0000  0.0000  0.0000   0.000000E+00         634001
  -6   8   9     24.8     43.1   2   0   1  0.0000  0.0000  0.0000  0.0000  0.0000  0.0000  0.0000  0.0000   0.000000E+00         635001
  -5   5   7    -26.6     58.9   2   0   1  0.0000  0.0000  0.0000  0.0000  0.0000  0.0000  0.0000  0.0000   0.000000E+00         636001
  -5   5   8    -66.1     54.8   2   0   1  0.0000  0.0000  0.0000  0.0000  0.0000  0.0000  0.0000  0.0000   0.000000E+00         637001
  -5   5   9    -31.6     47.0   2   0   1  0.0000  0.0000  0.0000  0.0000  0.0000  0.0000  0.0000  0.0000   0.000000E+00         638001
  -5   5  10      0.1     47.3   2   0   1  0.0000  0.0000  0.0000  0.0000  0.0000  0.0000  0.0000  0.0000   0.000000E+00         639001
  -5   6 -10    -58.4     70.2   2   0   1  0.0000  0.0000  0.0000  0.0000  0.0000  0.0000  0.0000  0.0000   0.000000E+00         640001
  -5   6  -9     43.5     84.3   2   0   1  0.0000  0.0000  0.0000  0.0000  0.0000  0.0000  0.0000  0.0000   0.000000E+00         641001
  -5   6  -8     45.9    188.9   2   0   1  0.0000  0.0000  0.0000  0.0000  0.0000  0.0000  0.0000  0.0000   0.000000E+00         642001
  -5   6  -7   4272.2    257.3   2   0   1  0.0000  0.0000  0.0000  0.0000  0.0000  0.0000  0.0000  0.0000   0.000000E+00         643001
  -5   6  -6    719.4    169.6   2   0   1  0.0000  0.0000  0.0000  0.0000  0.0000  0.0000  0.0000  0.0000   0.000000E+00         644001
  -5   6  -5     50.9    139.8   2   0   1  0.0000  0.0000  0.0000  0.0000  0.0000  0.0000  0.0000  0.0000   0.000000E+00         645001
  -5   6  -4    104.4    131.5   2   0   1  0.0000  0.0000  0.0000  0.0000  0.0000  0.0000  0.0000  0.0000   0.000000E+00         646001
  -5   6  -3     68.1    115.7   2   0   1  0.0000  0.0000  0.0000  0.0000  0.0000  0.0000  0.0000  0.0000   0.000000E+00         647001
  -5   6  -2    160.5    103.2   2   0   1  0.0000  0.0000  0.0000  0.0000  0.0000  0.0000  0.0000  0.0000   0.000000E+00         648001
  -5   6  -1     85.1     98.2   2   0   1  0.0000  0.0000  0.0000  0.0000  0.0000  0.0000  0.0000  0.0000   0.000000E+00         649001
  -5   6   0     19.4     92.0   2   0   1  0.0000  0.0000  0.0000  0.0000  0.0000  0.0000  0.0000  0.0000   0.000000E+00         650001
  -5   6   1   -167.1     85.0   2   0   1  0.0000  0.0000  0.0000  0.0000  0.0000  0.0000  0.0000  0.0000   0.000000E+00         651001
  -5   6   2    110.9     78.8   2   0   1  0.0000  0.0000  0.0000  0.0000  0.0000  0.0000  0.0000  0.0000   0.000000E+00         652001
  -5   6   3     84.6     79.6   2   0   1  0.0000  0.0000  0.0000  0.0000  0.0000  0.0000  0.0000  0.0000   0.000000E+00         653001
  -5   6   4    -56.0     72.0   2   0   1  0.0000  0.0000  0.0000  0.0000  0.0000  0.0000  0.0000  0.0000   0.000000E+00         654001
  -5   6   5    -53.8     67.6   2   0   1  0.0000  0.0000  0.0000  0.0000  0.0000  0.0000  0.0000  0.0000   0.000000E+00         655001
  -5   6   6      2.4     60.5   2   0   1  0.0000  0.0000  0.0000  0.0000  0.0000  0.0000  0.0000  0.0000   0.000000E+00         656001
  -5   6   7    -51.3     55.6   2   0   1  0.0000  0.0000  0.0000  0.0000  0.0000  0.0000  0.0000  0.0000   0.000000E+00         657001
  -5   6   8     32.9     53.3   2   0   1  0.0000  0.0000  0.0000  0.0000  0.0000  0.0000  0.0000  0.0000   0.000000E+00         658001
  -5   6   9     25.6     50.4   2   0   1  0.0000  0.0000  0.0000  0.0000  0.0000  0.0000  0.0000  0.0000   0.000000E+00         659001
  -5   6  10     62.5     47.7   2   0   1  0.0000  0.0000  0.0000  0.0000  0.0000  0.0000  0.0000  0.0000   0.000000E+00         660001
  -5   6  11    -12.1     45.7   2   0   1  0.0000  0.0000  0.0000  0.0000  0.0000  0.0000  0.0000  0.0000   0.000000E+00         661001
  -5   7  -9    292.0    140.4   2   0   1  0.0000  0.0000  0.0000  0.0000  0.0000  0.0000  0.0000  0.0000   0.000000E+00         662001
  -5   7  -8    692.5    216.5   2   0   1  0.0000  0.0000  0.0000  0.0000  0.0000  0.0000  0.0000  0.0000   0.000000E+00         663001
  -5   7  -7    325.1    214.7   2   0   1  0.0000  0.0000  0.0000  0.0000  0.0000  0.0000  0.0000  0.0000   0.000000E+00         664001
  -5   7  -6    104.3     84.1   2   0   1  0.0000  0.0000  0.0000  0.0000  0.0000  0.0000  0.0000  0.0000   0.000000E+00         665001
  -5   7  -5    -64.6     72.7   2   0   1  0.0000  0.0000  0.0000  0.0000  0.0000  0.0000  0.0000  0.0000   0.000000E+00         666001
  -5   7  -4    110.9     64.7   2   0   1  0.0000  0.0000  0.0000  0.0000  0.0000  0.0000  0.0000  0.0000   0.000000E+00         667001
  -5   7  -3    145.5     70.2   2   0   1  0.0000  0.0000  0.0000  0.0000  0.0000  0.0000  0.0000  0.0000   0.000000E+00         668001
  -5   7  -2     54.9     62.8   2   0   1  0.0000  0.0000  0.0000  0.0000  0.0000  0.0000  0.0000  0.0000   0.000000E+00         669001
  -5   7  -1     60.9     57.4   2   0   1  0.0000  0.0000  0.0000  0.0000  0.0000  0.0000  0.0000  0.0000   0.000000E+00         670001
  -5   7   0     -0.8     57.3   2   0   1  0.0000  0.0000  0.0000  0.0000  0.0000  0.0000  0.0000  0.0000   0.000000E+00         671001
  -5   7   1     18.6     57.3   2   0   1  0.0000  0.0000  0.0000  0.0000  0.0000  0.0000  0.0000  0.0000   0.000000E+00         672001
  -5   7   2     29.9     57.6   2   0   1  0.0000  0.0000  0.0000  0.0000  0.0000  0.0000  0.0000  0.0000   0.000000E+00         673001
  -5   7   3     44.3     57.8   2   0   1  0.0000  0.0000  0.0000  0.0000  0.0000  0.0000  0.0000  0.0000   0.000000E+00         674001
  -5   7   4     40.4     48.7   2   0   1  0.0000  0.0000  0.0000  0.0000  0.0000  0.0000  0.0000  0.0000   0.000000E+00         675001
  -5   7   5    -29.4     46.3   2   0   1  0.0000  0.0000  0.0000  0.0000  0.0000  0.0000  0.0000  0.0000   0.000000E+00         676001
  -5   7   6     54.4     45.5   2   0   1  0.0000  0.0000  0.0000  0.0000  0.0000  0.0000  0.0000  0.0000   0.000000E+00         677001
  -5   7   7     59.5     42.9   2   0   1  0.0000  0.0000  0.0000  0.0000  0.0000  0.0000  0.0000  0.0000   0.000000E+00         678001
  -5   7   8    -75.9     41.8   2   0   1  0.0000  0.0000  0.0000  0.0000  0.0000  0.0000  0.0000  0.0000   0.000000E+00         679001
  -5   7   9    -78.2     40.0   2   0   1  0.0000  0.0000  0.0000  0.0000  0.0000  0.0000  0.0000  0.0000   0.000000E+00         680001
  -5   7  10      6.9     38.2   2   0   1  0.0000  0.0000  0.0000  0.0000  0.0000  0.0000  0.0000  0.0000   0.000000E+00         681001
  -5   7  11     20.2     35.7   2   0   1  0.0000  0.0000  0.0000  0.0000  0.0000  0.0000  0.0000  0.0000   0.000000E+00         682001
  -4   4 -12     -8.6     36.3   2   0   1  0.0000  0.0000  0.0000  0.0000  0.0000  0.0000  0.0000  0.0000   0.000000E+00         683001
  -4   4   6     40.0     68.7   2   0   1  0.0000  0.0000  0.0000  0.0000  0.0000  0.0000  0.0000  0.0000   0.000000E+00         684001
  -4   4   7    -39.9     64.7   2   0   1  0.0000  0.0000  0.0000  0.0000  0.0000  0.0000  0.0000  0.0000   0.000000E+00         685001
  -4   4   8     23.3     54.9   2   0   1  0.0000  0.0000  0.0000  0.0000  0.0000  0.0000  0.0000  0.0000   0.000000E+00         686001
  -4   4   9    -37.4     56.6   2   0   1  0.0000  0.0000  0.0000  0.0000  0.0000  0.0000  0.0000  0.0000   0.000000E+00         687001
  -4   4  10     12.2     50.2   2   0   1  0.0000  0.0000  0.0000  0.0000  0.0000  0.0000  0.0000  0.0000   0.000000E+00         688001
  -4   4  11      8.8     42.1   2   0   1  0.0000  0.0000  0.0000  0.0000  0.0000  0.0000  0.0000  0.0000   0.000000E+00         689001
  -4   5 -11     13.4     67.8   2   0   1  0.0000  0.0000  0.0000  0.0000  0.0000  0.0000  0.0000  0.0000   0.000000E+00         690001
  -4   5 -10     74.6     73.8   2   0   1  0.0000  0.0000  0.0000  0.0000  0.0000  0.0000  0.0000  0.0000   0.000000E+00         691001
  -4   5  -9     17.2     85.2   2   0   1  0.0000  0.0000  0.0000  0.0000  0.0000  0.0000  0.0000  0.0000   0.000000E+00         692001
  -4   5  -8     91.5    101.2   2   0   1  0.0000  0.0000  0.0000  0.0000  0.0000  0.0000  0.0000  0.0000   0.000000E+00         693001
  -4   5  -7     80.4    136.5   2   0   1  0.0000  0.0000  0.0000  0.0000  0.0000  0.0000  0.0000  0.0000   0.000000E+00         694001
  -4   5  -6   3493.0    310.4   2   0   1  0.0000  0.0000  0.0000  0.0000  0.0000  0.0000  0.0000  0.0000   0.000000E+00         695001
  -4   5  -5    949.8    206.4   2   0   1  0.0000  0.0000  0.0000  0.0000  0.0000  0.0000  0.0000  0.0000   0.000000E+00         696001
  -4   5  -4   1591.0    168.2   2   0   1  0.0000  0.0000  0.0000  0.0000  0.0000  0.0000  0.0000  0.0000   0.000000E+00         697001
  -4   5  -3    911.0    142.2   2   0   1  0.0000  0.0000  0.0000  0.0000  0.0000  0.0000  0.0000  0.0000   0.000000E+00         698001
  -4   5  -2     63.8    117.2   2   0   1  0.0000  0.0000  0.0000  0.0000  0.0000  0.0000  0.0000  0.0000   0.000000E+00         699001
  -4   5  -1    198.3    108.6   2   0   1  0.0000  0.0000  0.0000  0.0000  0.0000  0.0000  0.0000  0.0000   0.000000E+00         700001
  -4   5   0     47.7    107.2   2   0   1  0.0000  0.0000  0.0000  0.0000  0.0000  0.0000  0.0000  0.0000   0.000000E+00         701001
  -4   5   1     36.2     99.9   2   0   1  0.0000  0.0000  0.0000  0.0000  0.0000  0.0000  0.0000  0.0000   0.000000E+00         702001
  -4   5   2   -103.8     91.7   2   0   1  0.0000  0.0000  0.0000  0.0000  0.0000  0.0000  0.0000  0.0000   0.000000E+00         703001
  -4   5   3    256.8     94.9   2   0   1  0.0000  0.0000  0.0000  0.0000  0.0000  0.0000  0.0000  0.0000   0.000000E+00         704001
  -4   5   4    193.8     81.5   2   0   1  0.0000  0.0000  0.0000  0.0000  0.0000  0.0000  0.0000  0.0000   0.000000E+00         705001
  -4   5   5     86.4     76.7   2   0   1  0.0000  0.0000  0.0000  0.0000  0.0000  0.0000  0.0000  0.0000   0.000000E+00         706001
  -4   5   6    157.5     72.6   2   0   1  0.0000  0.0000  0.0000  0.0000  0.0000  0.0000  0.0000  0.0000   0.000000E+00         707001
  -4   5   7    -21.1     63.1   2   0   1  0.0000  0.0000  0.0000  0.0000  0.0000  0.0000  0.0000  0.0000   0.000000E+00         708001
  -4   5   8    -12.6     59.4   2   0   1  0.0000  0.0000  0.0000  0.0000  0.0000  0.0000  0.0000  0.0000   0.000000E+00         709001
  -4   5   9    -46.0     56.7   2   0   1  0.0000  0.0000  0.0000  0.0000  0.0000  0.0000  0.0000  0.0000   0.000000E+00         710001
  -4   5  10     32.4     54.9   2   0   1  0.0000  0.0000  0.0000  0.0000  0.0000  0.0000  0.0000  0.0000   0.000000E+00         711001
  -4   5  11     -0.4     49.9   2   0   1  0.0000  0.0000  0.0000  0.0000  0.0000  0.0000  0.0000  0.0000   0.000000E+00         712001
  -4   6 -11    -50.3     76.2   2   0   1  0.0000  0.0000  0.0000  0.0000  0.0000  0.0000  0.0000  0.0000   0.000000E+00         713001
  -4   6 -10      4.6     89.4   2   0   1  0.0000  0.0000  0.0000  0.0000  0.0000  0.0000  0.0000  0.0000   0.000000E+00         714001
  -4   6  -9    -52.0    106.8   2   0   1  0.0000  0.0000  0.0000  0.0000  0.0000  0.0000  0.0000  0.0000   0.000000E+00         715001
  -4   6  -8    104.1    130.9   2   0   1  0.0000  0.0000  0.0000  0.0000  0.0000  0.0000  0.0000  0.0000   0.000000E+00         716001
  -4   6  -7    733.8    202.8   2   0   1  0.0000  0.0000  0.0000  0.0000  0.0000  0.0000  0.0000  0.0000   0.000000E+00         717001
  -3   3 -13     24.2     42.1   2   0   1  0.0000  0.0000  0.0000  0.0000  0.0000  0.0000  0.0000  0.0000   0.000000E+00         718001
  -3   3 -12    -16.9     44.2   2   0   1  0.0000  0.0000  0.0000  0.0000  0.0000  0.0000  0.0000  0.0000   0.000000E+00         719001
  -3   3 -11    -27.9     42.1   2   0   1  0.0000  0.0000  0.0000  0.0000  0.0000  0.0000  0.0000  0.0000   0.000000E+00         720001
  -3   3 -10    -21.0     45.3   2   0   1  0.0000  0.0000  0.0000  0.0000  0.0000  0.0000  0.0000  0.0000   0.000000E+00         721001
  -3   3   5     85.1     79.1   2   0   1  0.0000  0.0000  0.0000  0.0000  0.0000  0.0000  0.0000  0.0000   0.000000E+00         722001
  -3   3   6    342.7     83.9   2   0   1  0.0000  0.0000  0.0000  0.0000  0.0000  0.0000  0.0000  0.0000   0.000000E+00         723001
  -3   3   7     70.6     71.0   2   0   1  0.0000  0.0000  0.0000  0.0000  0.0000  0.0000  0.0000  0.0000   0.000000E+00         724001
  -3   3   8     16.7     62.8   2   0   1  0.0000  0.0000  0.0000  0.0000  0.0000  0.0000  0.0000  0.0000   0.000000E+00         725001
  -3   3   9     -8.8     61.1   2   0   1  0.0000  0.0000  0.0000  0.0000  0.0000  0.0000  0.0000  0.0000   0.000000E+00         726001
  -3   3  10    -47.6     55.7   2   0   1  0.0000  0.0000  0.0000  0.0000  0.0000  0.0000  0.0000  0.0000   0.000000E+00         727001
  -3   3  11    -22.3     51.5   2   0   1  0.0000  0.0000  0.0000  0.0000  0.0000  0.0000  0.0000  0.0000   0.000000E+00         728001
  -3   3  12     44.1     49.1   2   0   1  0.0000  0.0000  0.0000  0.0000  0.0000  0.0000  0.0000  0.0000   0.000000E+00         729001
  -3   4 -12      8.4     62.7   2   0   1  0.0000  0.0000  0.0000  0.0000  0.0000  0.0000  0.0000  0.0000   0.000000E+00         730001
  -3   4 -11    -55.5     70.3   2   0   1  0.0000  0.0000  0.0000  0.0000  0.0000  0.0000  0.0000  0.0000   0.000000E+00         731001
  -3   4 -10    107.9     80.1   2   0   1  0.0000  0.0000  0.0000  0.0000  0.0000  0.0000  0.0000  0.0000   0.000000E+00         732001
  -3   4  -9   -104.5     88.8   2   0   1  0.0000  0.0000  0.0000  0.0000  0.0000  0.0000  0.0000  0.0000   0.000000E+00         733001
  -3   4  -8    153.6    103.8   2   0   1  0.0000  0.0000  0.0000  0.0000  0.0000  0.0000  0.0000  0.0000   0.000000E+00         734001
  -3   4  -7    130.4    117.1   2   0   1  0.0000  0.0000  0.0000  0.0000  0.0000  0.0000  0.0000  0.0000   0.000000E+00         735001
  -3   4  -6   1067.7    155.5   2   0   1  0.0000  0.0000  0.0000  0.0000  0.0000  0.0000  0.0000  0.0000   0.000000E+00         736001
  -3   4  -5   3499.7    310.0   2   0   1  0.0000  0.0000  0.0000  0.0000  0.0000  0.0000  0.0000  0.0000   0.000000E+00         737001
  -3   4  -4   3065.8    349.5   2   0   1  0.0000  0.0000  0.0000  0.0000  0.0000  0.0000  0.0000  0.0000   0.000000E+00         738001
  -3   4  -3    553.2    162.6   2   0   1  0.0000  0.0000  0.0000  0.0000  0.0000  0.0000  0.0000  0.0000   0.000000E+00         739001
  -3   4  -2    130.2    134.4   2   0   1  0.0000  0.0000  0.0000  0.0000  0.0000  0.0000  0.0000  0.0000   0.000000E+00         740001
  -3   4  -1    -17.4    119.3   2   0   1  0.0000  0.0000  0.0000  0.0000  0.0000  0.0000  0.0000  0.0000   0.000000E+00         741001
  -3   4   0    137.4    115.0   2   0   1  0.0000  0.0000  0.0000  0.0000  0.0000  0.0000  0.0000  0.0000   0.000000E+00         742001
  -3   4   1    131.8    105.6   2   0   1  0.0000  0.0000  0.0000  0.0000  0.0000  0.0000  0.0000  0.0000   0.000000E+00         743001
  -3   4   2    120.1    102.4   2   0   1  0.0000  0.0000  0.0000  0.0000  0.0000  0.0000  0.0000  0.0000   0.000000E+00         744001
  -3   4   3   -120.7     87.8   2   0   1  0.0000  0.0000  0.0000  0.0000  0.0000  0.0000  0.0000  0.0000   0.000000E+00         745001
  -3   4   4    153.5     81.9   2   0   1  0.0000  0.0000  0.0000  0.0000  0.0000  0.0000  0.0000  0.0000   0.000000E+00         746001
  -3   4   5    170.1     79.1   2   0   1  0.0000  0.0000  0.0000  0.0000  0.0000  0.0000  0.0000  0.0000   0.000000E+00         747001
  -3   4   6     11.1     71.8   2   0   1  0.0000  0.0000  0.0000  0.0000  0.0000  0.0000  0.0000  0.0000   0.000000E+00         748001
  -3   4   7     89.2     61.0   2   0   1  0.0000  0.0000  0.0000  0.0000  0.0000  0.0000  0.0000  0.0000   0.000000E+00         749001
  -3   4   8     11.1     57.0   2   0   1  0.0000  0.0000  0.0000  0.0000  0.0000  0.0000  0.0000  0.0000   0.000000E+00         750001
  -3   4   9     -1.8     54.1   2   0   1  0.0000  0.0000  0.0000  0.0000  0.0000  0.0000  0.0000  0.0000   0.000000E+00         751001
  -3   4  10    -65.1     50.4   2   0   1  0.0000  0.0000  0.0000  0.0000  0.0000  0.0000  0.0000  0.0000   0.000000E+00         752001
  -3   4  11     35.7     45.9   2   0   1  0.0000  0.0000  0.0000  0.0000  0.0000  0.0000  0.0000  0.0000   0.000000E+00         753001
  -3   4  12     19.8     45.0   2   0   1  0.0000  0.0000  0.0000  0.0000  0.0000  0.0000  0.0000  0.0000   0.000000E+00         754001
  -2   1  10    -35.5     64.3   2   0   1  0.0000  0.0000  0.0000  0.0000  0.0000  0.0000  0.0000  0.0000   0.000000E+00         755001
  -2   1  11     22.8     50.6   2   0   1  0.0000  0.0000  0.0000  0.0000  0.0000  0.0000  0.0000  0.0000   0.000000E+00         756001
  -2   1  12    -21.1     46.3   2   0   1  0.0000  0.0000  0.0000  0.0000  0.0000  0.0000  0.0000  0.0000   0.000000E+00         757001
  -2   2 -13     75.3     46.3   2   0   1  0.0000  0.0000  0.0000  0.0000  0.0000  0.0000  0.0000  0.0000   0.000000E+00         758001
  -2   2 -12    -46.9     50.2   2   0   1  0.0000  0.0000  0.0000  0.0000  0.0000  0.0000  0.0000  0.0000   0.000000E+00         759001
  -2   2 -11    -34.3     49.3   2   0   1  0.0000  0.0000  0.0000  0.0000  0.0000  0.0000  0.0000  0.0000   0.000000E+00         760001
  -2   2 -10     53.2     56.2   2   0   1  0.0000  0.0000  0.0000  0.0000  0.0000  0.0000  0.0000  0.0000   0.000000E+00         761001
  -2   2  -9      1.6     59.9   2   0   1  0.0000  0.0000  0.0000  0.0000  0.0000  0.0000  0.0000  0.0000   0.000000E+00         762001
  -2   2  -8    112.6     61.8   2   0   1  0.0000  0.0000  0.0000  0.0000  0.0000  0.0000  0.0000  0.0000   0.000000E+00         763001
  -2   2  -7     18.8     58.1   2   0   1  0.0000  0.0000  0.0000  0.0000  0.0000  0.0000  0.0000  0.0000   0.000000E+00         764001
  -2   2   3   -156.0    118.4   2   0   1  0.0000  0.0000  0.0000  0.0000  0.0000  0.0000  0.0000  0.0000   0.000000E+00         765001
  -2   2   4    135.9    107.1   2   0   1  0.0000  0.0000  0.0000  0.0000  0.0000  0.0000  0.0000  0.0000   0.000000E+00         766001
  -2   2   5     39.0     87.6   2   0   1  0.0000  0.0000  0.0000  0.0000  0.0000  0.0000  0.0000  0.0000   0.000000E+00         767001
  -2   2   6    -39.7     87.7   2   0   1  0.0000  0.0000  0.0000  0.0000  0.0000  0.0000  0.0000  0.0000   0.000000E+00         768001
  -2   2   7     10.2     71.5   2   0   1  0.0000  0.0000  0.0000  0.0000  0.0000  0.0000  0.0000  0.0000   0.000000E+00         769001
  -2   2   8     -7.2     67.0   2   0   1  0.0000  0.0000  0.0000  0.0000  0.0000  0.0000  0.0000  0.0000   0.000000E+00         770001
  -2   2   9     61.7     69.8   2   0   1  0.0000  0.0000  0.0000  0.0000  0.0000  0.0000  0.0000  0.0000   0.000000E+00         771001
  -2   2  10     12.1     58.1   2   0   1  0.0000  0.0000  0.0000  0.0000  0.0000  0.0000  0.0000  0.0000   0.000000E+00         772001
  -2   2  11     34.4     52.6   2   0   1  0.0000  0.0000  0.0000  0.0000  0.0000  0.0000  0.0000  0.0000   0.000000E+00         773001
  -2   2  12    -23.9     55.4   2   0   1  0.0000  0.0000  0.0000  0.0000  0.0000  0.0000  0.0000  0.0000   0.000000E+00         774001
  -2   3 -13    -32.8     57.3   2   0   1  0.0000  0.0000  0.0000  0.0000  0.0000  0.0000  0.0000  0.0000   0.000000E+00         775001
  -2   3 -12    -29.1     64.5   2   0   1  0.0000  0.0000  0.0000  0.0000  0.0000  0.0000  0.0000  0.0000   0.000000E+00         776001
  -2   3 -11    -56.6     68.5   2   0   1  0.0000  0.0000  0.0000  0.0000  0.0000  0.0000  0.0000  0.0000   0.000000E+00         777001
  -2   3 -10      2.4     79.3   2   0   1  0.0000  0.0000  0.0000  0.0000  0.0000  0.0000  0.0000  0.0000   0.000000E+00         778001
  -2   3  -9   -104.0     94.0   2   0   1  0.0000  0.0000  0.0000  0.0000  0.0000  0.0000  0.0000  0.0000   0.000000E+00         779001
  -2   3  -8    128.7    106.1   2   0   1  0.0000  0.0000  0.0000  0.0000  0.0000  0.0000  0.0000  0.0000   0.000000E+00         780001
  -2   3  -7    763.4    123.4   2   0   1  0.0000  0.0000  0.0000  0.0000  0.0000  0.0000  0.0000  0.0000   0.000000E+00         781001
  -2   3  -6    536.5    139.8   2   0   1  0.0000  0.0000  0.0000  0.0000  0.0000  0.0000  0.0000  0.0000   0.000000E+00         782001
  -2   3  -5    675.9    171.8   2   0   1  0.0000  0.0000  0.0000  0.0000  0.0000  0.0000  0.0000  0.0000   0.000000E+00         783001
  -2   3  -4   7356.9    284.0   2   0   1  0.0000  0.0000  0.0000  0.0000  0.0000  0.0000  0.0000  0.0000   0.000000E+00         784001
  -2   3  -3 154376.0    791.1   2   0   1  0.0000  0.0000  0.0000  0.0000  0.0000  0.0000  0.0000  0.0000   0.000000E+00         785001
  -2   3  -2     31.6    124.0   2   0   1  0.0000  0.0000  0.0000  0.0000  0.0000  0.0000  0.0000  0.0000   0.000000E+00         786001
  -2   3  -1    162.4     99.5   2   0   1  0.0000  0.0000  0.0000  0.0000  0.0000  0.0000  0.0000  0.0000   0.000000E+00         787001
  -2   3   0     17.0     93.5   2   0   1  0.0000  0.0000  0.0000  0.0000  0.0000  0.0000  0.0000  0.0000   0.000000E+00         788001
  -2   3   1    -73.3     91.7   2   0   1  0.0000  0.0000  0.0000  0.0000  0.0000  0.0000  0.0000  0.0000   0.000000E+00         789001
  -2   3   2     63.9     87.4   2   0   1  0.0000  0.0000  0.0000  0.0000  0.0000  0.0000  0.0000  0.0000   0.000000E+00         790001
  -2   3   3    -64.9     81.0   2   0   1  0.0000  0.0000  0.0000  0.0000  0.0000  0.0000  0.0000  0.0000   0.000000E+00         791001
  -2   3   4    101.5     75.8   2   0   1  0.0000  0.0000  0.0000  0.0000  0.0000  0.0000  0.0000  0.0000   0.000000E+00         792001
  -2   3   5     18.5     68.6   2   0   1  0.0000  0.0000  0.0000  0.0000  0.0000  0.0000  0.0000  0.0000   0.000000E+00         793001
  -2   3   6     48.2     65.1   2   0   1  0.0000  0.0000  0.0000  0.0000  0.0000  0.0000  0.0000  0.0000   0.000000E+00         794001
  -2   3   7     -5.4     58.8   2   0   1  0.0000  0.0000  0.0000  0.0000  0.0000  0.0000  0.0000  0.0000   0.000000E+00         795001
  -2   3   8     58.8     54.0   2   0   1  0.0000  0.0000  0.0000  0.0000  0.0000  0.0000  0.0000  0.0000   0.000000E+00         796001
  -2   3   9     14.9     51.6   2   0   1  0.0000  0.0000  0.0000  0.0000  0.0000  0.0000  0.0000  0.0000   0.000000E+00         797001
  -2   3  10     10.3     48.4   2   0   1  0.0000  0.0000  0.0000  0.0000  0.0000  0.0000  0.0000  0.0000   0.000000E+00         798001
  -2   3  11    -34.5     43.0   2   0   1  0.0000  0.0000  0.0000  0.0000  0.0000  0.0000  0.0000  0.0000   0.000000E+00         799001
  -2   3  12    -71.2     38.2   2   0   1  0.0000  0.0000  0.0000  0.0000  0.0000  0.0000  0.0000  0.0000   0.000000E+00         800001
  -1   0 -14     22.8     35.7   2   0   1  0.0000  0.0000  0.0000  0.0000  0.0000  0.0000  0.0000  0.0000   0.000000E+00         801001
  -1   0   9     13.6     67.7   2   0   1  0.0000  0.0000  0.0000  0.0000  0.0000  0.0000  0.0000  0.0000   0.000000E+00         802001
  -1   0  10     51.6     58.5   2   0   1  0.0000  0.0000  0.0000  0.0000  0.0000  0.0000  0.0000  0.0000   0.000000E+00         803001
  -1   0  11      9.4     58.8   2   0   1  0.0000  0.0000  0.0000  0.0000  0.0000  0.0000  0.0000  0.0000   0.000000E+00         804001
  -1   0  12    -91.5     49.3   2   0   1  0.0000  0.0000  0.0000  0.0000  0.0000  0.0000  0.0000  0.0000   0.000000E+00         805001
  -1   0  13     10.9     49.8   2   0   1  0.0000  0.0000  0.0000  0.0000  0.0000  0.0000  0.0000  0.0000   0.000000E+00         806001
  -1   1 -14     80.9     49.7   2   0   1  0.0000  0.0000  0.0000  0.0000  0.0000  0.0000  0.0000  0.0000   0.000000E+00         807001
  -1   1 -13     -4.6     50.5   2   0   1  0.0000  0.0000  0.0000  0.0000  0.0000  0.0000  0.0000  0.0000   0.000000E+00         808001
  -1   1 -12     74.0     55.9   2   0   1  0.0000  0.0000  0.0000  0.0000  0.0000  0.0000  0.0000  0.0000   0.000000E+00         809001
  -1   1 -11     -2.8     57.5   2   0   1  0.0000  0.0000  0.0000  0.0000  0.0000  0.0000  0.0000  0.0000   0.000000E+00         810001
  -1   1 -10    100.8     65.1   2   0   1  0.0000  0.0000  0.0000  0.0000  0.0000  0.0000  0.0000  0.0000   0.000000E+00         811001
  -1   1  -9    164.2     67.8   2   0   1  0.0000  0.0000  0.0000  0.0000  0.0000  0.0000  0.0000  0.0000   0.000000E+00         812001
  -1   1  -8     66.9     70.5   2   0   1  0.0000  0.0000  0.0000  0.0000  0.0000  0.0000  0.0000  0.0000   0.000000E+00         813001
  -1   1  -7    -61.4     77.2   2   0   1  0.0000  0.0000  0.0000  0.0000  0.0000  0.0000  0.0000  0.0000   0.000000E+00         814001
  -1   1  -6     47.6     88.6   2   0   1  0.0000  0.0000  0.0000  0.0000  0.0000  0.0000  0.0000  0.0000   0.000000E+00         815001
  -1   1  -5     24.9     86.4   2   0   1  0.0000  0.0000  0.0000  0.0000  0.0000  0.0000  0.0000  0.0000   0.000000E+00         816001
  -1   1  -4     87.3     94.2   2   0   1  0.0000  0.0000  0.0000  0.0000  0.0000  0.0000  0.0000  0.0000   0.000000E+00         817001
  -1   1  -3      2.0     97.8   2   0   1  0.0000  0.0000  0.0000  0.0000  0.0000  0.0000  0.0000  0.0000   0.000000E+00         818001
  -1   1   1    246.8    234.2   2   0   1  0.0000  0.0000  0.0000  0.0000  0.0000  0.0000  0.0000  0.0000   0.000000E+00         819001
  -1   1   2     29.2    179.9   2   0   1  0.0000  0.0000  0.0000  0.0000  0.0000  0.0000  0.0000  0.0000   0.000000E+00         820001
  -1   1   3   1017.7    162.4   2   0   1  0.0000  0.0000  0.0000  0.0000  0.0000  0.0000  0.0000  0.0000   0.000000E+00         821001
  -1   1   4    -35.3    130.3   2   0   1  0.0000  0.0000  0.0000  0.0000  0.0000  0.0000  0.0000  0.0000   0.000000E+00         822001
  -1   1   5    106.3    104.5   2   0   1  0.0000  0.0000  0.0000  0.0000  0.0000  0.0000  0.0000  0.0000   0.000000E+00         823001
  -1   1   6    127.6    104.1   2   0   1  0.0000  0.0000  0.0000  0.0000  0.0000  0.0000  0.0000  0.0000   0.000000E+00         824001
  -1   1   7     85.5     86.7   2   0   1  0.0000  0.0000  0.0000  0.0000  0.0000  0.0000  0.0000  0.0000   0.000000E+00         825001
  -1   1   8    -88.3     75.4   2   0   1  0.0000  0.0000  0.0000  0.0000  0.0000  0.0000  0.0000  0.0000   0.000000E+00         826001
  -1   1   9    105.6     73.8   2   0   1  0.0000  0.0000  0.0000  0.0000  0.0000  0.0000  0.0000  0.0000   0.000000E+00         827001
  -1   1  10     55.6     62.2   2   0   1  0.0000  0.0000  0.0000  0.0000  0.0000  0.0000  0.0000  0.0000   0.000000E+00         828001
  -1   1  11      3.6     55.3   2   0   1  0.0000  0.0000  0.0000  0.0000  0.0000  0.0000  0.0000  0.0000   0.000000E+00         829001
  -1   1  12     79.1     50.7   2   0   1  0.0000  0.0000  0.0000  0.0000  0.0000  0.0000  0.0000  0.0000   0.000000E+00         830001
  -1   1  13    -15.7     45.4   2   0   1  0.0000  0.0000  0.0000  0.0000  0.0000  0.0000  0.0000  0.0000   0.000000E+00         831001
  -1   2 -13    -92.2     54.1   2   0   1  0.0000  0.0000  0.0000  0.0000  0.0000  0.0000  0.0000  0.0000   0.000000E+00         832001
  -1   2 -12    -46.3     58.4   2   0   1  0.0000  0.0000  0.0000  0.0000  0.0000  0.0000  0.0000  0.0000   0.000000E+00         833001
  -1   2 -11    128.2     63.0   2   0   1  0.0000  0.0000  0.0000  0.0000  0.0000  0.0000  0.0000  0.0000   0.000000E+00         834001
  -1   2 -10     52.5     77.0   2   0   1  0.0000  0.0000  0.0000  0.0000  0.0000  0.0000  0.0000  0.0000   0.000000E+00         835001
  -1   2  -9     39.2     79.9   2   0   1  0.0000  0.0000  0.0000  0.0000  0.0000  0.0000  0.0000  0.0000   0.000000E+00         836001
  -1   2  -8      8.8     87.2   2   0   1  0.0000  0.0000  0.0000  0.0000  0.0000  0.0000  0.0000  0.0000   0.000000E+00         837001
  -1   2  -7      5.6     96.8   2   0   1  0.0000  0.0000  0.0000  0.0000  0.0000  0.0000  0.0000  0.0000   0.000000E+00         838001
  -1   2  -6    158.0    119.0   2   0   1  0.0000  0.0000  0.0000  0.0000  0.0000  0.0000  0.0000  0.0000   0.000000E+00         839001
   0  -2  13     27.7     52.9   2   0   1  0.0000  0.0000  0.0000  0.0000  0.0000  0.0000  0.0000  0.0000   0.000000E+00         840001
   0  -1 -14     16.9     39.3   2   0   1  0.0000  0.0000  0.0000  0.0000  0.0000  0.0000  0.0000  0.0000   0.000000E+00         841001
   0  -1 -13    -43.5     39.2   2   0   1  0.0000  0.0000  0.0000  0.0000  0.0000  0.0000  0.0000  0.0000   0.000000E+00         842001
   0  -1 -12     14.5     39.9   2   0   1  0.0000  0.0000  0.0000  0.0000  0.0000  0.0000  0.0000  0.0000   0.000000E+00         843001
   0  -1 -11    -80.7     47.5   2   0   1  0.0000  0.0000  0.0000  0.0000  0.0000  0.0000  0.0000  0.0000   0.000000E+00         844001
   0  -1   7     24.0     84.5   2   0   1  0.0000  0.0000  0.0000  0.0000  0.0000  0.0000  0.0000  0.0000   0.000000E+00         845001
   0  -1   8     14.8     76.7   2   0   1  0.0000  0.0000  0.0000  0.0000  0.0000  0.0000  0.0000  0.0000   0.000000E+00         846001
   0  -1   9     41.2     69.4   2   0   1  0.0000  0.0000  0.0000  0.0000  0.0000  0.0000  0.0000  0.0000   0.000000E+00         847001
   0  -1  10   -100.8     68.2   2   0   1  0.0000  0.0000  0.0000  0.0000  0.0000  0.0000  0.0000  0.0000   0.000000E+00         848001
   0  -1  11    -47.3     58.2   2   0   1  0.0000  0.0000  0.0000  0.0000  0.0000  0.0000  0.0000  0.0000   0.000000E+00         849001
   0  -1  12     89.5     59.8   2   0   1  0.0000  0.0000  0.0000  0.0000  0.0000  0.0000  0.0000  0.0000   0.000000E+00         850001
   0  -1  13     50.2     50.2   2   0   1  0.0000  0.0000  0.0000  0.0000  0.0000  0.0000  0.0000  0.0000   0.000000E+00         851001
   0   0 -14     93.2     53.7   2   0   1  0.0000  0.0000  0.0000  0.0000  0.0000  0.0000  0.0000  0.0000   0.000000E+00         852001
   0   0 -13     74.1     55.3   2   0   1  0.0000  0.0000  0.0000  0.0000  0.0000  0.0000  0.0000  0.0000   0.000000E+00         853001
   0   0 -12     38.9     56.4   2   0   1  0.0000  0.0000  0.0000  0.0000  0.0000  0.0000  0.0000  0.0000   0.000000E+00         854001
   0   0 -11    119.7     67.6   2   0   1  0.0000  0.0000  0.0000  0.0000  0.0000  0.0000  0.0000  0.0000   0.000000E+00         855001
   0   0 -10     27.8     73.9   2   0   1  0.0000  0.0000  0.0000  0.0000  0.0000  0.0000  0.0000  0.0000   0.000000E+00         856001
   0   0  -9     94.1     79.1   2   0   1  0.0000  0.0000  0.0000  0.0000  0.0000  0.0000  0.0000  0.0000   0.000000E+00         857001
   0   0  -8    370.2     88.5   2   0   1  0.0000  0.0000  0.0000  0.0000  0.0000  0.0000  0.0000  0.0000   0.000000E+00         858001
   0   0  -7    524.5     99.8   2   0   1  0.0000  0.0000  0.0000  0.0000  0.0000  0.0000  0.0000  0.0000   0.000000E+00         859001
   0   0  -6    917.2    114.4   2   0   1  0.0000  0.0000  0.0000  0.0000  0.0000  0.0000  0.0000  0.0000   0.000000E+00         860001
   0   0  -5   1323.7    124.8   2   0   1  0.0000  0.0000  0.0000  0.0000  0.0000  0.0000  0.0000  0.0000   0.000000E+00         861001
   0   0  -4    363.6    144.5   2   0   1  0.0000  0.0000  0.0000  0.0000  0.0000  0.0000  0.0000  0.0000   0.000000E+00         862001
   0   0  -3   4025.0    196.5   2   0   1  0.0000  0.0000  0.0000  0.0000  0.0000  0.0000  0.0000  0.0000   0.000000E+00         863001
   0   0  -2   1924.9    224.1   2   0   1  0.0000  0.0000  0.0000  0.0000  0.0000  0.0000  0.0000  0.0000   0.000000E+00         864001
   0   0  -1   2180.1    476.3   2   0   1  0.0000  0.0000  0.0000  0.0000  0.0000  0.0000  0.0000  0.0000   0.000000E+00         865001
   0   0   1   1226.9    383.7   2   0   1  0.0000  0.0000  0.0000  0.0000  0.0000  0.0000  0.0000  0.0000   0.000000E+00         866001
   0   0   2    894.5    209.9   2   0   1  0.0000  0.0000  0.0000  0.0000  0.0000  0.0000  0.0000  0.0000   0.000000E+00         867001
   0   0   3   4892.5    213.3   2   0   1  0.0000  0.0000  0.0000  0.0000  0.0000  0.0000  0.0000  0.0000   0.000000E+00         868001
   0   0   4    320.6    131.2   2   0   1  0.0000  0.0000  0.0000  0.0000  0.0000  0.0000  0.0000  0.0000   0.000000E+00         869001
   0   0   5     80.4    104.3   2   0   1  0.0000  0.0000  0.0000  0.0000  0.0000  0.0000  0.0000  0.0000   0.000000E+00         870001
   0   0   6   1003.9    114.2   2   0   1  0.0000  0.0000  0.0000  0.0000  0.0000  0.0000  0.0000  0.0000   0.000000E+00         871001
   0   0   7    524.4     93.0   2   0   1  0.0000  0.0000  0.0000  0.0000  0.0000  0.0000  0.0000  0.0000   0.000000E+00         872001
   0   0   8     64.8     73.0   2   0   1  0.0000  0.0000  0.0000  0.0000  0.0000  0.0000  0.0000  0.0000   0.000000E+00         873001
   0   0   9    124.4     68.2   2   0   1  0.0000  0.0000  0.0000  0.0000  0.0000  0.0000  0.0000  0.0000   0.000000E+00         874001
   0   0  10    -13.4     56.3   2   0   1  0.0000  0.0000  0.0000  0.0000  0.0000  0.0000  0.0000  0.0000   0.000000E+00         875001
   0   0  11    -54.1     52.2   2   0   1  0.0000  0.0000  0.0000  0.0000  0.0000  0.0000  0.0000  0.0000   0.000000E+00         876001
   0   0  12     -6.1     44.0   2   0   1  0.0000  0.0000  0.0000  0.0000  0.0000  0.0000  0.0000  0.0000   0.000000E+00         877001
   0   0  13     65.7     44.0   2   0   1  0.0000  0.0000  0.0000  0.0000  0.0000  0.0000  0.0000  0.0000   0.000000E+00         878001
   0   1 -13     69.2     49.1   2   0   1  0.0000  0.0000  0.0000  0.0000  0.0000  0.0000  0.0000  0.0000   0.000000E+00         879001
   0   1 -12     37.3     56.4   2   0   1  0.0000  0.0000  0.0000  0.0000  0.0000  0.0000  0.0000  0.0000   0.000000E+00         880001
   0   1 -11    150.4     64.5   2   0   1  0.0000  0.0000  0.0000  0.0000  0.0000  0.0000  0.0000  0.0000   0.000000E+00         881001
   0   1 -10   -121.1     71.7   2   0   1  0.0000  0.0000  0.0000  0.0000  0.0000  0.0000  0.0000  0.0000   0.000000E+00         882001
   1  -3  11    128.2     60.8   2   0   1  0.0000  0.0000  0.0000  0.0000  0.0000  0.0000  0.0000  0.0000   0.000000E+00         883001
   1  -3  12     24.3     51.4   2   0   1  0.0000  0.0000  0.0000  0.0000  0.0000  0.0000  0.0000  0.0000   0.000000E+00         884001
   1  -3  13    -16.7     50.4   2   0   1  0.0000  0.0000  0.0000  0.0000  0.0000  0.0000  0.0000  0.0000   0.000000E+00         885001
   1  -2 -14      9.0     40.5   2   0   1  0.0000  0.0000  0.0000  0.0000  0.0000  0.0000  0.0000  0.0000   0.000000E+00         886001
   1  -2 -13      1.0     42.3   2   0   1  0.0000  0.0000  0.0000  0.0000  0.0000  0.0000  0.0000  0.0000   0.000000E+00         887001
   1  -2 -12    -27.3     44.1   2   0   1  0.0000  0.0000  0.0000  0.0000  0.0000  0.0000  0.0000  0.0000   0.000000E+00         888001
   1  -2 -11     -5.0     51.5   2   0   1  0.0000  0.0000  0.0000  0.0000  0.0000  0.0000  0.0000  0.0000   0.000000E+00         889001
   1  -2 -10    102.5     57.7   2   0   1  0.0000  0.0000  0.0000  0.0000  0.0000  0.0000  0.0000  0.0000   0.000000E+00         890001
   1  -2  -9    -32.1     52.7   2   0   1  0.0000  0.0000  0.0000  0.0000  0.0000  0.0000  0.0000  0.0000   0.000000E+00         891001
   1  -2  -8     22.4     55.9   2   0   1  0.0000  0.0000  0.0000  0.0000  0.0000  0.0000  0.0000  0.0000   0.000000E+00         892001
   1  -2  -7    -11.4     61.4   2   0   1  0.0000  0.0000  0.0000  0.0000  0.0000  0.0000  0.0000  0.0000   0.000000E+00         893001
   1  -2   5    216.2    132.4   2   0   1  0.0000  0.0000  0.0000  0.0000  0.0000  0.0000  0.0000  0.0000   0.000000E+00         894001
   1  -2   6     61.0    114.4   2   0   1  0.0000  0.0000  0.0000  0.0000  0.0000  0.0000  0.0000  0.0000   0.000000E+00         895001
   1  -2   7     37.7    100.0   2   0   1  0.0000  0.0000  0.0000  0.0000  0.0000  0.0000  0.0000  0.0000   0.000000E+00         896001
   1  -2   8    129.4     87.4   2   0   1  0.0000  0.0000  0.0000  0.0000  0.0000  0.0000  0.0000  0.0000   0.000000E+00         897001
   1  -2   9     23.2     84.8   2   0   1  0.0000  0.0000  0.0000  0.0000  0.0000  0.0000  0.0000  0.0000   0.000000E+00         898001
   1  -2  10     65.7     74.0   2   0   1  0.0000  0.0000  0.0000  0.0000  0.0000  0.0000  0.0000  0.0000   0.000000E+00         899001
[truncated: 11,858,546 more chars]
