# Supplementary material for: LibraEDT: a software solution for automated 3D-ED data acquisition
Source: J Appl Crystallogr. 2025 Sep 4;58(Pt 5):1677–87. doi: 10.1107/S1600576725006892 (PMC12502859; doi:10.1107/S1600576725006892)
Supplement: Supplementary file 2 [file j-58-01677-lamotrigine_3dedsup2.hkl]

data_lamotrigine_3ded                                                           
_shelx_title ' Lamotrigine_3ded.res in C2/c'                                    
_shelx_refln_list_code          4                                               
_shelx_F_calc_maximum      126.18                                               
_exptl_crystal_F_000       376.39                                               
_reflns_d_resolution_high  0.8546                                               
                                                                                
loop_                                                                           
 _space_group_symop_operation_xyz                                               
 'x, y, z'                                                                      
 '-x, y, -z+1/2'                                                                
 'x+1/2, y+1/2, z'                                                              
 '-x+1/2, y+1/2, -z+1/2'                                                        
 '-x, -y, -z'                                                                   
 'x, -y, z-1/2'                                                                 
 '-x+1/2, -y+1/2, -z'                                                           
 'x+1/2, -y+1/2, z-1/2'                                                         
                                                                                
_cell_length_a    20.0810                                                       
_cell_length_b     8.8640                                                       
_cell_length_c    14.0910                                                       
_cell_angle_alpha  90.000                                                       
_cell_angle_beta  109.481                                                       
_cell_angle_gamma  90.000                                                       
                                                                                
_shelx_F_squared_multiplier     1.000                                           
                                                                                
loop_                                                                           
 _refln_index_h                                                                 
 _refln_index_k                                                                 
 _refln_index_l                                                                 
 _refln_F_squared_calc                                                          
 _refln_F_squared_meas                                                          
 _refln_F_squared_sigma                                                         
 _refln_observed_status                                                         
   2   0   0        444.47        857.02        57.66 o                         
   4   0   0         60.58        225.63        16.64 o                         
   6   0   0       2024.95       2633.78       177.10 o                         
   8   0   0       1964.27       1654.73       111.78 o                         
  10   0   0        569.87        332.45        23.54 o                         
  12   0   0         22.23         36.44         4.67 o                         
  14   0   0         17.21         50.89         6.16 o                         
  16   0   0         52.76        106.84         9.65 o                         
  18   0   0          6.48          9.57         4.10 o                         
  20   0   0          0.68          4.89         4.39 o                         
  22   0   0         12.38         12.46         6.64 o                         
   1   1   0        931.86        646.45        43.88 o                         
   3   1   0       3356.48       5858.84       392.60 o                         
   5   1   0       5265.79       8199.40       481.57 o                         
   7   1   0         38.85         61.83         5.08 o                         
   9   1   0        722.86        517.72        40.31 o                         
  11   1   0         88.25         63.91         5.23 o                         
  13   1   0         43.55         34.92         3.44 o                         
  15   1   0         20.21         16.48         2.92 o                         
  17   1   0         23.23         12.81         2.85 o                         
  19   1   0          2.46          2.37         2.41 o                         
  21   1   0          0.61          0.45         3.82 o                         
   0   2   0       2903.06       1707.08       147.77 o                         
   2   2   0         82.66        190.81        13.62 o                         
   4   2   0        165.14        213.53        15.17 o                         
   6   2   0        369.62        391.91        34.45 o                         
   8   2   0         89.60        106.23         6.32 o                         
  10   2   0        317.96        400.66        31.10 o                         
  12   2   0         47.61         50.42         6.88 o                         
  14   2   0         16.00          7.84         3.83 o                         
  16   2   0          0.00          6.20         2.64 o                         
  18   2   0          3.10          6.39         2.44 o                         
  20   2   0          0.13          3.75         2.35 o                         
   1   3   0        106.33        164.00        17.80 o                         
   3   3   0         29.28         31.12         4.47 o                         
   5   3   0         42.63         70.17         6.20 o                         
   7   3   0        873.36        960.80        65.53 o                         
   9   3   0         61.84        123.83         9.68 o                         
  11   3   0         38.14         36.49         6.60 o                         
  13   3   0          9.73         14.60         3.32 o                         
  15   3   0          0.02         26.27         4.84 o                         
  17   3   0          0.01          5.56         2.55 o                         
  19   3   0          1.09          1.24         2.56 o                         
  21   3   0          0.45          2.67         3.16 o                         
   0   4   0        914.78        797.19        55.80 o                         
   2   4   0        562.70        441.94        31.16 o                         
   4   4   0          3.83          3.59         3.41 o                         
   6   4   0         93.66        121.14        13.46 o                         
   8   4   0         84.59         58.46         5.88 o                         
  10   4   0          2.39          3.23         3.17 o                         
  12   4   0         15.13         32.89        10.20 o                         
  14   4   0          0.35          5.38         3.43 o                         
  16   4   0          5.72          5.30         3.11 o                         
  18   4   0          0.12          3.74         2.58 o                         
  20   4   0          0.88          4.38         2.90 o                         
   1   5   0         22.54         12.19         3.93 o                         
   3   5   0         10.16         31.94         6.12 o                         
   9   5   0          0.85          2.47         3.93 o                         
  11   5   0          0.04          6.74         4.16 o                         
  13   5   0          4.70         10.76         3.87 o                         
  15   5   0          5.96         13.19         4.65 o                         
  17   5   0          0.01          3.15         3.15 o                         
  19   5   0          1.08          2.83         2.75 o                         
   0   6   0        104.33        112.38        12.02 o                         
   2   6   0         17.76         39.60         6.52 o                         
   4   6   0         16.28         58.69         7.87 o                         
   6   6   0          2.89          7.54         5.34 o                         
  10   6   0         40.86         20.23         4.72 o                         
  12   6   0          0.09          2.43         3.33 o                         
  14   6   0          0.00         -1.52         4.37 o                         
  16   6   0          0.00          7.60         4.50 o                         
  18   6   0          2.66          5.54         4.31 o                         
   1   7   0        161.05         92.90         7.67 o                         
   3   7   0         70.60         96.13        16.44 o                         
   5   7   0          6.13         11.79         4.50 o                         
   7   7   0         30.05         22.04        10.44 o                         
   9   7   0         26.37         55.24         7.56 o                         
  11   7   0          1.67          8.81         3.95 o                         
  13   7   0          0.78         -5.82         5.82 o                         
  15   7   0          6.14          6.94         4.02 o                         
   0   8   0        138.50         92.14        11.48 o                         
   2   8   0          8.33         17.13         5.94 o                         
   4   8   0          0.97          7.50         5.57 o                         
   6   8   0          1.04         -3.52         4.51 o                         
   8   8   0          0.98          0.03         5.00 o                         
  10   8   0          4.38         -0.68         4.49 o                         
  12   8   0          0.38          5.65         3.40 o                         
  14   8   0          0.22         -2.41         2.45 o                         
   1   9   0          1.93          2.65         3.48 o                         
   3   9   0         25.44         23.05         6.88 o                         
   5   9   0          0.55          5.97         4.37 o                         
   7   9   0          1.74          0.20         4.40 o                         
   9   9   0          1.68          0.99         3.62 o                         
   0  10   0          0.02          1.57         4.82 o                         
   2  10   0          0.74          2.67         2.93 o                         
   4  10   0          0.16         -3.01         5.82 o                         
 -21   1   1          3.77          4.77         2.75 o                         
 -19   1   1          0.50          1.55         2.40 o                         
 -17   1   1         18.23         12.82         2.78 o                         
 -15   1   1          2.22          3.02         2.83 o                         
 -13   1   1         43.47         45.09         4.00 o                         
 -11   1   1         56.05         39.01         3.62 o                         
  -9   1   1        303.06        240.14        14.76 o                         
  -7   1   1        180.56        309.11        15.30 o                         
  -5   1   1       2465.91       3412.44       180.81 o                         
  -3   1   1       2011.93       1492.79       100.60 o                         
  -1   1   1       2064.67       1934.00       130.46 o                         
   1   1   1        597.03        667.91        44.99 o                         
   3   1   1        145.04        167.67        11.62 o                         
   5   1   1       1575.65       2051.02        97.86 o                         
   7   1   1         25.80         47.11         4.42 o                         
   9   1   1         73.61         51.27         5.68 o                         
  11   1   1         84.12        110.31         6.55 o                         
  13   1   1          3.39          6.18         2.84 o                         
  15   1   1         13.78          3.67         3.00 o                         
  17   1   1          2.06         -2.17         2.93 o                         
  19   1   1          0.83         -1.49         2.39 o                         
  21   1   1          0.74          1.65         3.84 o                         
 -22   2   1          0.06          0.68         3.56 o                         
 -20   2   1          1.13          1.94         2.30 o                         
 -18   2   1          8.89         13.54         2.80 o                         
 -16   2   1         16.71         13.60         2.99 o                         
 -14   2   1         52.02         54.24         5.18 o                         
 -12   2   1         19.87         33.21         3.49 o                         
 -10   2   1        449.40        434.39        21.72 o                         
  -8   2   1        158.37        278.96        18.13 o                         
  -6   2   1        301.78        433.97        30.02 o                         
  -4   2   1        538.77        886.63       110.68 o                         
  -2   2   1        860.88        763.95        52.09 o                         
   0   2   1         96.79         79.80         6.22 o                         
   2   2   1        623.57        414.47        28.44 o                         
   4   2   1       1993.49       3431.39       230.14 o                         
   6   2   1       1163.62       1185.37        80.20 o                         
   8   2   1         67.58         85.23        10.14 o                         
  10   2   1         32.32         31.12         9.58 o                         
  12   2   1        157.75        173.01        10.34 o                         
  14   2   1          3.21          2.94         4.90 o                         
  16   2   1          8.26          7.42         2.84 o                         
  18   2   1          0.83         -2.35         2.35 o                         
  20   2   1          0.23          0.24         2.99 o                         
 -21   3   1          5.18          4.30         3.19 o                         
 -19   3   1          1.02         -0.04         2.58 o                         
 -17   3   1          1.46          2.06         2.87 o                         
 -15   3   1        128.78         79.73         6.72 o                         
 -13   3   1         33.74         32.77         7.69 o                         
 -11   3   1        540.45        554.80        27.96 o                         
  -9   3   1        223.70        335.16        23.78 o                         
  -7   3   1         15.83          9.30         3.11 o                         
  -5   3   1       1488.48       2502.36       169.08 o                         
  -3   3   1        620.72        412.14        28.73 o                         
  -1   3   1        462.65        257.89        19.98 o                         
   1   3   1        851.64        730.40        49.79 o                         
   5   3   1        574.38        791.46       142.86 o                         
   7   3   1        112.04        155.02        12.12 o                         
   9   3   1         67.44         64.01         7.81 o                         
  11   3   1        335.15        245.12        15.45 o                         
  13   3   1         20.71         30.41         7.29 o                         
  15   3   1          7.67          4.09         2.96 o                         
  17   3   1          8.07         13.66         2.99 o                         
  19   3   1          2.46          5.75         2.11 o                         
 -20   4   1          0.01          3.41         2.86 o                         
 -18   4   1          0.13         -0.04         2.95 o                         
 -16   4   1         17.49          7.78         3.21 o                         
 -14   4   1        214.42        189.34        13.50 o                         
 -12   4   1        201.51        286.69        21.13 o                         
 -10   4   1        102.14        113.60        16.53 o                         
  -8   4   1          4.30         18.27         4.94 o                         
  -6   4   1        219.33        420.29        44.39 o                         
  -4   4   1        713.60        511.41        78.47 o                         
  -2   4   1         60.12         58.50         6.86 o                         
   0   4   1         15.22         17.85         3.86 o                         
   2   4   1          1.90          6.55         3.29 o                         
   4   4   1        484.89        619.66        43.16 o                         
   6   4   1        133.64         99.39         8.30 o                         
   8   4   1         81.56        114.01         9.53 o                         
  10   4   1          1.42         20.71         4.15 o                         
  12   4   1         68.55         56.04         6.03 o                         
  14   4   1          6.48         12.33         3.61 o                         
  16   4   1          0.97          2.65         2.93 o                         
  18   4   1          0.23          2.90         2.79 o                         
 -19   5   1          7.15          5.69         3.48 o                         
 -17   5   1          0.74         32.62         6.79 o                         
 -15   5   1         17.77         26.33         5.35 o                         
 -13   5   1         11.98         19.55         4.81 o                         
 -11   5   1         10.03         25.19         4.37 o                         
  -9   5   1         17.82         14.32         3.55 o                         
  -7   5   1         33.54         38.38         5.48 o                         
  -5   5   1         60.51         66.76         7.80 o                         
  -3   5   1         60.44         69.13         7.31 o                         
  -1   5   1         24.97         17.96         5.81 o                         
   1   5   1         72.22        157.07        12.97 o                         
   3   5   1         59.36         66.38        14.73 o                         
   5   5   1          2.16         19.91         4.20 o                         
   7   5   1          2.74          5.00         3.57 o                         
   9   5   1         20.64         25.73         6.44 o                         
  11   5   1          3.11          8.44         4.52 o                         
  13   5   1          0.14         11.24         3.74 o                         
  15   5   1          0.56          5.33         3.57 o                         
  17   5   1          0.00          1.85         7.29 o                         
 -18   6   1          5.17         16.07         5.46 o                         
 -16   6   1          1.91          9.54         4.48 o                         
 -14   6   1         10.01          9.55         7.16 o                         
 -12   6   1          1.29          2.13         3.67 o                         
 -10   6   1         17.03         20.67         4.93 o                         
  -8   6   1         38.85         47.18        12.75 o                         
  -6   6   1          0.82          3.40         3.60 o                         
  -4   6   1          5.81         12.77         3.90 o                         
  -2   6   1        173.80        168.13        14.97 o                         
   0   6   1         39.15         35.01        10.34 o                         
   2   6   1         22.38         10.48         6.44 o                         
   4   6   1         14.81          7.29         6.99 o                         
   6   6   1         63.85         56.01         8.37 o                         
   8   6   1         22.60         14.18         6.03 o                         
  10   6   1         14.73         14.31         4.34 o                         
  12   6   1          0.76         12.11         4.52 o                         
  14   6   1          6.87          0.80         5.86 o                         
  16   6   1          0.96          5.62         4.65 o                         
 -15   7   1          1.31          2.11         3.72 o                         
 -13   7   1          4.76          1.57         3.22 o                         
 -11   7   1          2.21          1.64         3.94 o                         
  -9   7   1          0.19          6.40         4.20 o                         
  -7   7   1          1.73         -4.60         4.60 o                         
  -5   7   1         26.82         33.69         9.68 o                         
  -3   7   1        108.05        106.71        11.46 o                         
  -1   7   1          2.49          6.62         4.10 o                         
   1   7   1         67.33         59.62         7.92 o                         
   3   7   1         22.38         24.78         4.77 o                         
   5   7   1          0.37          4.85         4.58 o                         
   7   7   1          3.07          7.22         4.50 o                         
   9   7   1         11.14         11.10         9.99 o                         
  11   7   1          3.14          2.94         2.93 o                         
  13   7   1          2.48         11.00         3.97 o                         
  15   7   1          3.60          3.37         3.81 o                         
 -14   8   1          1.93          4.37         2.98 o                         
 -12   8   1          1.36          2.28         4.12 o                         
 -10   8   1          1.46          3.46         4.98 o                         
  -8   8   1          4.61         -2.17         3.72 o                         
  -6   8   1          1.20          5.43         4.94 o                         
  -4   8   1         10.64          8.38         6.10 o                         
  -2   8   1          6.77          9.37         4.42 o                         
   0   8   1          5.74          5.74         4.39 o                         
   2   8   1         10.20         18.44         8.68 o                         
   4   8   1          0.62         -1.44         4.54 o                         
   6   8   1          1.57          4.01         3.70 o                         
   8   8   1          0.04          1.76         4.44 o                         
  10   8   1          0.28          2.05         3.74 o                         
  12   8   1          0.45         -1.23         4.02 o                         
 -11   9   1          0.38          3.45         4.54 o                         
  -9   9   1          1.53          0.32         3.75 o                         
  -7   9   1          0.30          5.92         5.29 o                         
  -5   9   1          0.14         -2.40         4.49 o                         
  -3   9   1          0.02          3.19         5.62 o                         
  -1   9   1          0.12          1.75         3.80 o                         
   1   9   1          7.08          5.67         4.22 o                         
   3   9   1         14.83          9.36         5.38 o                         
   5   9   1          0.31         -4.64         4.64 o                         
   7   9   1          0.59         -2.97         6.12 o                         
   9   9   1          0.01         -2.88         3.92 o                         
  -6  10   1          0.31          5.08         6.10 o                         
  -4  10   1          0.77          6.16         6.99 o                         
  -2  10   1          0.92         -0.64         2.41 o                         
   0  10   1          0.04         -0.30         3.10 o                         
   2  10   1          5.07          6.60         5.83 o                         
   4  10   1          0.18          0.64         5.26 o                         
 -22   0   2          0.59          6.34         4.88 o                         
 -20   0   2          3.98          4.20         3.36 o                         
 -18   0   2          8.97         11.98         6.55 o                         
 -16   0   2          0.25          5.84         3.18 o                         
 -14   0   2         36.54         38.22         4.58 o                         
 -12   0   2         55.12         93.30         7.77 o                         
 -10   0   2        273.00        268.59        18.92 o                         
  -8   0   2         32.70         37.77         3.50 o                         
  -6   0   2       2114.81       2781.29       186.50 o                         
  -4   0   2       1071.45       1480.47        99.43 o                         
  -2   0   2          2.06         40.44         5.98 o                         
   2   0   2         53.48        145.17        10.77 o                         
   4   0   2         31.79         52.50         5.56 o                         
   6   0   2         40.92         34.70         4.83 o                         
   8   0   2          2.38         15.83         3.86 o                         
  10   0   2        167.61        147.16        11.73 o                         
  12   0   2         68.73         69.83         7.00 o                         
  14   0   2         23.55         36.55         5.21 o                         
  16   0   2         17.52         20.97         4.09 o                         
  18   0   2          7.68          6.54         3.27 o                         
  20   0   2          6.79          8.89         3.95 o                         
 -21   1   2          0.66          1.32         2.43 o                         
 -19   1   2          8.88          7.51         3.26 o                         
 -17   1   2         17.21         10.06         3.43 o                         
 -15   1   2         15.17         20.64         2.83 o                         
 -13   1   2          5.48          7.89         4.10 o                         
 -11   1   2        212.17        147.85         7.97 o                         
  -9   1   2         17.16         22.81         4.54 o                         
  -7   1   2        108.02        140.38        11.73 o                         
  -5   1   2       2615.40       2930.57       210.89 o                         
  -3   1   2        769.26        508.57        37.06 o                         
  -1   1   2        780.41        707.12        78.39 o                         
   1   1   2        199.66        143.95         9.90 o                         
   3   1   2         20.66         29.07         2.84 o                         
   5   1   2        217.67        296.36        14.96 o                         
   7   1   2        121.31         77.46         9.64 o                         
   9   1   2         11.18          9.41         2.58 o                         
  11   1   2         67.61         78.96         5.43 o                         
  13   1   2          9.72          8.99         4.33 o                         
  15   1   2         25.02         30.53         3.67 o                         
  17   1   2          9.07          5.52         2.80 o                         
  19   1   2          1.99          5.65         2.47 o                         
 -22   2   2          0.24         -0.81         3.75 o                         
 -20   2   2          0.44          6.52         2.47 o                         
 -18   2   2          0.55         -0.06         2.83 o                         
 -16   2   2         18.23         15.22         2.91 o                         
 -14   2   2          4.89          4.20         2.95 o                         
 -12   2   2         74.98         33.63         3.43 o                         
 -10   2   2         58.66         88.18         5.63 o                         
  -8   2   2        610.23        591.00        29.05 o                         
  -6   2   2        875.98        411.53        28.61 o                         
  -4   2   2        131.74         91.44         7.93 o                         
  -2   2   2        312.59        472.37        33.02 o                         
   0   2   2          3.34          6.58         3.52 o                         
   2   2   2        484.70       1123.55        75.68 o                         
   4   2   2         49.30         49.98         7.45 o                         
   6   2   2        163.28        202.95        14.44 o                         
   8   2   2         45.24         63.93         6.51 o                         
  10   2   2        136.80        245.73        13.47 o                         
  12   2   2         61.06         51.47         4.89 o                         
  14   2   2          3.47          4.24         3.05 o                         
  16   2   2          1.75          3.50         2.72 o                         
  18   2   2          0.84          3.25         2.28 o                         
  20   2   2          0.65         -0.01         2.92 o                         
 -21   3   2          0.61          3.32         3.40 o                         
 -19   3   2          2.31          4.63         3.13 o                         
 -17   3   2          6.67          4.95         2.83 o                         
 -15   3   2         76.63         67.09         6.05 o                         
 -13   3   2        146.19        136.07        16.84 o                         
 -11   3   2        141.47        142.85         8.91 o                         
  -9   3   2        257.74        257.41        18.70 o                         
  -7   3   2        611.16        354.20        51.75 o                         
  -5   3   2         89.83         71.62         9.42 o                         
  -3   3   2          0.48         13.74         6.02 o                         
  -1   3   2        235.55        232.17        14.07 o                         
   1   3   2        216.55        190.37        19.74 o                         
   3   3   2        448.75        431.57        29.79 o                         
   5   3   2         21.71         31.66         3.64 o                         
   7   3   2         15.51         28.50         7.24 o                         
   9   3   2        290.20        166.71        12.72 o                         
  11   3   2         35.80         39.29         5.25 o                         
  13   3   2         78.60         70.44         5.83 o                         
  15   3   2          0.00          5.40         2.93 o                         
  17   3   2          0.00          7.58         2.89 o                         
  19   3   2          2.54          5.39         3.07 o                         
 -20   4   2          1.96          6.02         3.12 o                         
 -18   4   2          0.16          5.11         2.99 o                         
 -16   4   2          0.05          3.93        10.62 o                         
 -14   4   2         53.79         43.60         8.59 o                         
 -12   4   2         47.24         61.38         6.80 o                         
 -10   4   2         86.40         86.21        10.12 o                         
  -8   4   2         43.72         48.91         7.47 o                         
  -6   4   2         12.11         13.44         3.52 o                         
  -4   4   2        201.91        185.71        14.39 o                         
  -2   4   2         23.81         34.97         7.10 o                         
   0   4   2          1.56          6.64         5.53 o                         
   2   4   2         20.34         54.38         5.81 o                         
   6   4   2          5.69         59.51         7.61 o                         
   8   4   2        162.15        163.59        12.43 o                         
  10   4   2         89.51        102.90         8.92 o                         
  12   4   2          3.46         17.93         4.34 o                         
  14   4   2          7.33          3.96         3.44 o                         
  16   4   2          1.11          2.23         2.96 o                         
  18   4   2          9.12         11.76         3.51 o                         
 -19   5   2          5.08         16.43         3.92 o                         
 -17   5   2          2.26         10.08         5.98 o                         
 -15   5   2          0.31         10.37         5.47 o                         
 -13   5   2         40.77         31.13         5.02 o                         
 -11   5   2         27.83         35.57        11.56 o                         
  -9   5   2         31.14         39.15         6.05 o                         
  -7   5   2          6.82          9.51         3.51 o                         
  -5   5   2          9.90         56.49        11.03 o                         
  -3   5   2         13.97          9.38         4.79 o                         
  -1   5   2          1.71          5.57         5.55 o                         
   1   5   2        447.10        249.88        44.14 o                         
   3   5   2          9.09         10.13         3.13 o                         
   7   5   2         21.43         16.87         3.50 o                         
   9   5   2         60.07         78.15         7.82 o                         
  11   5   2          2.78         25.18         4.72 o                         
  13   5   2          6.99          1.46         5.02 o                         
  15   5   2         13.34         15.14         4.04 o                         
  17   5   2          0.05          7.02         6.00 o                         
 -18   6   2          0.18          0.14         6.51 o                         
 -16   6   2          0.03          6.79        10.04 o                         
 -14   6   2          0.74          1.21         3.89 o                         
 -12   6   2          9.86          6.03         4.01 o                         
 -10   6   2         18.30         62.18         7.75 o                         
  -8   6   2        171.91         88.29        15.33 o                         
  -6   6   2         16.41         23.21         5.17 o                         
  -4   6   2        162.15        161.65        25.86 o                         
  -2   6   2         56.58         44.92         5.27 o                         
   0   6   2         10.60         14.56         4.83 o                         
   2   6   2          5.76         15.24         3.46 o                         
   4   6   2         18.12         17.18         3.77 o                         
   6   6   2          3.25          8.28         3.56 o                         
   8   6   2          0.33          3.91         5.22 o                         
  10   6   2         13.97         17.37         4.41 o                         
  12   6   2          1.77          8.73         3.89 o                         
  14   6   2          1.21          7.55         5.28 o                         
  16   6   2          0.66          0.17         3.92 o                         
 -17   7   2          0.12         -1.22         3.22 o                         
 -15   7   2          0.35          0.38         3.37 o                         
 -13   7   2          2.25          4.23         3.80 o                         
 -11   7   2          1.29         24.82         8.90 o                         
  -9   7   2          2.11         11.47         4.92 o                         
  -7   7   2         37.76         26.81         5.40 o                         
  -5   7   2         55.04         76.38        22.24 o                         
  -3   7   2         74.10         61.41         8.93 o                         
  -1   7   2          0.03          7.37         3.89 o                         
   1   7   2          0.83          3.43         9.26 o                         
   3   7   2          0.14          8.91         3.59 o                         
   5   7   2          1.94          8.11         4.14 o                         
   7   7   2          2.22          9.95         4.57 o                         
   9   7   2          1.01          2.31         3.45 o                         
  11   7   2          0.90          0.55         3.42 o                         
  13   7   2          0.55         -1.97         4.60 o                         
  15   7   2          0.15          3.78         5.87 o                         
 -14   8   2          1.37          3.26         3.55 o                         
 -12   8   2          5.15         11.75         4.92 o                         
 -10   8   2          0.00          0.07         3.64 o                         
  -8   8   2         11.91         16.41        12.74 o                         
  -6   8   2          0.00          0.50         4.28 o                         
  -4   8   2         19.20         19.80         6.38 o                         
  -2   8   2         11.07          7.54         4.44 o                         
   0   8   2         28.98         11.58         4.64 o                         
   2   8   2          0.24          3.22         4.77 o                         
   4   8   2          1.20          9.43         6.26 o                         
   6   8   2          4.32          2.53         3.60 o                         
   8   8   2          2.63         17.60         5.78 o                         
  10   8   2          3.14          0.40         3.41 o                         
  12   8   2          1.18          2.55         2.79 o                         
 -11   9   2          1.05          4.32         4.54 o                         
  -9   9   2          2.56          2.33         5.38 o                         
  -7   9   2          0.54          4.99         4.52 o                         
  -5   9   2          0.13          3.52         6.69 o                         
  -3   9   2          4.91          3.23         3.37 o                         
  -1   9   2          2.54          3.14         3.78 o                         
   1   9   2          0.01         -0.27         9.87 o                         
   3   9   2          1.22          0.84         4.65 o                         
   5   9   2          8.35         10.36         4.87 o                         
   7   9   2          0.64         -0.47         4.08 o                         
   9   9   2          0.54         -3.68         3.81 o                         
  -6  10   2          1.47         -0.67         7.77 o                         
  -4  10   2          0.03         -1.06         5.04 o                         
  -2  10   2          0.08          3.87         3.33 o                         
   0  10   2          0.28         -1.56         2.64 o                         
   2  10   2          5.09         15.94         6.00 o                         
   4  10   2          0.00          5.16         5.05 o                         
 -23   1   3          0.14          0.24         3.48 o                         
 -21   1   3          1.76          1.45         2.32 o                         
 -19   1   3          3.53          5.60         3.87 o                         
 -17   1   3          0.47         10.71         3.72 o                         
 -15   1   3         10.64          9.68         4.25 o                         
 -13   1   3         47.70         41.84         3.78 o                         
 -11   1   3         40.98         34.44         3.90 o                         
  -9   1   3        499.63        501.03        24.28 o                         
  -7   1   3        206.54        286.79        14.00 o                         
  -5   1   3       1944.53       3049.13       210.92 o                         
  -3   1   3       1948.76       2940.12       139.83 o                         
  -1   1   3       1880.53       2783.81       186.55 o                         
   1   1   3         78.72         60.64         7.88 o                         
   3   1   3        299.77        398.05        27.27 o                         
   5   1   3        176.10        165.57        12.37 o                         
   7   1   3        297.76        354.74        18.04 o                         
   9   1   3         55.33         60.26         5.98 o                         
  11   1   3         13.33         12.95         2.94 o                         
  13   1   3         25.40          9.88         4.14 o                         
  15   1   3          0.52         12.39         3.11 o                         
  17   1   3          9.44         10.99         2.93 o                         
  19   1   3          2.23          4.66         2.61 o                         
 -22   2   3          5.10          4.20         3.60 o                         
 -20   2   3          2.97          1.83         2.40 o                         
 -18   2   3         14.21         11.29         2.63 o                         
 -16   2   3          0.69          1.91         2.75 o                         
 -14   2   3          0.42         21.44         4.12 o                         
 -12   2   3         42.86         49.25         6.91 o                         
 -10   2   3        119.23         92.51        12.79 o                         
  -8   2   3        401.41        405.73        23.22 o                         
  -6   2   3          9.89         65.38         9.19 o                         
  -4   2   3        312.35        287.84        20.33 o                         
  -2   2   3        398.73        353.00        41.81 o                         
   0   2   3       1973.77       2723.36       182.85 o                         
   2   2   3       1496.11       1564.05       105.08 o                         
   6   2   3         46.92         49.56         4.63 o                         
   8   2   3          1.51          3.15         3.58 o                         
  10   2   3         43.15         57.48         4.93 o                         
  12   2   3         18.27         16.79         4.19 o                         
  14   2   3          6.25         12.00         3.22 o                         
  16   2   3          5.71          2.71         2.43 o                         
  18   2   3          0.38         -1.28         2.53 o                         
 -21   3   3          1.66          1.90         3.49 o                         
 -19   3   3         22.34         14.88         2.85 o                         
 -17   3   3          0.01         -1.11         3.41 o                         
 -15   3   3          7.99         13.63         4.08 o                         
 -13   3   3        159.14        184.88        10.97 o                         
 -11   3   3         23.75         17.05         8.89 o                         
  -9   3   3         68.50         47.92         5.08 o                         
  -7   3   3         35.43         78.97         9.54 o                         
  -5   3   3       1033.04        794.15       132.95 o                         
  -3   3   3        382.23        554.92        39.07 o                         
  -1   3   3        242.40        199.18        20.48 o                         
   3   3   3        468.99        436.38        29.96 o                         
   5   3   3        357.65        426.04        29.33 o                         
   7   3   3         15.49         21.43         3.08 o                         
   9   3   3        187.14        172.50        13.12 o                         
  11   3   3        140.12        129.98        11.76 o                         
  13   3   3          0.18          0.70         6.38 o                         
  15   3   3          0.04          2.30         3.20 o                         
  17   3   3          0.09          2.91         2.63 o                         
  19   3   3         11.57         10.40         3.51 o                         
 -20   4   3          0.08          2.98         3.78 o                         
 -18   4   3          1.54          7.09         3.52 o                         
 -16   4   3        120.99        131.32        17.16 o                         
 -14   4   3         24.22         46.54         6.04 o                         
 -12   4   3          2.32          4.45         3.02 o                         
 -10   4   3         34.22         20.82         3.78 o                         
  -8   4   3         15.70         11.33         5.42 o                         
  -6   4   3          8.43          1.26         3.35 o                         
  -4   4   3         17.58         52.61        16.82 o                         
  -2   4   3        164.55        149.30         8.90 o                         
   2   4   3        334.16        334.75        24.61 o                         
   4   4   3        119.83        172.29        12.92 o                         
   6   4   3         18.89         20.01         3.14 o                         
   8   4   3         67.81         46.23         5.11 o                         
  10   4   3        129.07        134.62        11.12 o                         
  12   4   3         40.26         22.13         5.42 o                         
  14   4   3         13.10         17.51         4.12 o                         
  16   4   3          0.56         -1.22         2.71 o                         
  18   4   3          1.47          4.73         3.03 o                         
 -19   5   3         12.83         13.86         3.46 o                         
 -17   5   3          1.36          3.46         3.43 o                         
 -15   5   3          0.78          2.08         5.39 o                         
 -13   5   3         54.27         39.44         5.61 o                         
 -11   5   3         46.89         38.46         5.46 o                         
  -9   5   3          2.24          4.19         6.01 o                         
  -5   5   3          1.17          8.83         3.85 o                         
  -3   5   3         47.06         34.45         7.45 o                         
  -1   5   3         36.67         61.91         6.69 o                         
   1   5   3          5.67          9.51         2.87 o                         
   3   5   3        335.17        405.97        50.34 o                         
   5   5   3         36.39         33.77         8.87 o                         
   9   5   3         71.09         97.95         9.18 o                         
  11   5   3          0.26         18.13         7.23 o                         
  13   5   3          0.43          0.83         6.11 o                         
  15   5   3          0.47          5.78         3.11 o                         
  17   5   3          4.50          5.07         3.37 o                         
 -18   6   3          0.53          4.52         4.26 o                         
 -16   6   3          2.60          7.94         3.77 o                         
 -14   6   3          2.36          6.88         4.04 o                         
 -12   6   3         12.93         10.32        10.38 o                         
 -10   6   3         50.57         67.18        11.32 o                         
  -8   6   3          0.10          2.83         4.10 o                         
  -4   6   3         26.99         42.97         6.82 o                         
  -2   6   3        261.10        156.20        15.12 o                         
   0   6   3         33.22         41.97         9.41 o                         
   2   6   3         17.65          6.83         3.19 o                         
   4   6   3         17.26         31.09         5.74 o                         
   6   6   3          9.01          5.32         3.13 o                         
   8   6   3         42.93         49.76         6.48 o                         
  10   6   3          4.32          2.99         4.11 o                         
  12   6   3         21.60         24.35         4.85 o                         
  14   6   3          0.04          4.52         3.76 o                         
  16   6   3          2.52         -1.36         7.13 o                         
 -17   7   3          0.29         -2.55         3.89 o                         
 -15   7   3          0.42          1.34         3.54 o                         
 -13   7   3          0.66         -0.73         4.00 o                         
 -11   7   3         12.05         12.95         5.17 o                         
  -9   7   3          9.31          4.77         5.41 o                         
  -7   7   3         42.46         30.78         5.75 o                         
  -5   7   3         46.81         64.11         9.25 o                         
  -3   7   3          4.24         11.79         5.15 o                         
  -1   7   3          6.38         13.51         4.42 o                         
   1   7   3          2.75          1.29         4.32 o                         
   3   7   3         19.01          7.20         3.78 o                         
   5   7   3          3.51          4.50         3.59 o                         
   7   7   3          2.01          1.49         3.88 o                         
   9   7   3          2.84         -0.07         5.89 o                         
  11   7   3         11.21         15.42         4.77 o                         
  13   7   3          2.52          6.17         4.29 o                         
 -14   8   3          0.02          4.02         4.45 o                         
 -12   8   3          0.50          0.79         4.59 o                         
 -10   8   3          1.37         -4.48         4.94 o                         
  -8   8   3          0.10          2.27         5.03 o                         
  -6   8   3          2.10          3.13         6.80 o                         
  -4   8   3         18.13         17.01        10.98 o                         
  -2   8   3          0.61          0.30         5.75 o                         
   0   8   3         13.90         30.83         6.75 o                         
   2   8   3          1.33          3.15         4.02 o                         
   4   8   3          0.06         -0.88         3.59 o                         
   6   8   3          6.28          5.70         4.33 o                         
   8   8   3          2.21          4.57         3.59 o                         
  10   8   3          2.39          0.27         2.52 o                         
  12   8   3          0.20         -0.14         4.81 o                         
 -11   9   3          0.13          1.43         3.61 o                         
  -9   9   3          0.39         -2.12         4.34 o                         
  -7   9   3          1.90          2.85         4.59 o                         
  -5   9   3          2.89         14.18         6.97 o                         
  -3   9   3          1.55          3.10         3.71 o                         
  -1   9   3          6.90         -0.96         3.48 o                         
   1   9   3         10.53          9.04         5.09 o                         
   3   9   3          0.08          3.98         3.33 o                         
   5   9   3          0.37          4.31         3.58 o                         
   7   9   3          0.94          4.81         4.14 o                         
  -4  10   3          3.68         -0.50         3.36 o                         
  -2  10   3          1.57          0.19         3.52 o                         
   0  10   3          0.02          1.41         3.09 o                         
   2  10   3          1.19          2.85         4.40 o                         
 -22   0   4          4.66          6.24         5.05 o                         
 -20   0   4          2.02          5.94         3.60 o                         
 -18   0   4          7.65          9.40         3.60 o                         
 -16   0   4         71.43         61.14         6.22 o                         
 -14   0   4         25.72         38.78         4.56 o                         
 -12   0   4       1548.90       1835.68       124.12 o                         
 -10   0   4         89.79         75.69         6.12 o                         
  -8   0   4         34.64         54.19        10.08 o                         
  -6   0   4       1180.41       1432.68        96.42 o                         
  -4   0   4      15921.55      16311.11      1091.26 o                         
   2   0   4        121.31         83.19        13.12 o                         
   4   0   4       2922.60       2533.01       171.23 o                         
   6   0   4       1352.36       1043.39        71.51 o                         
   8   0   4        388.71        327.71        23.70 o                         
  10   0   4         12.76         13.35         4.73 o                         
  12   0   4         12.52          8.28         4.05 o                         
  14   0   4          0.26          3.36         7.39 o                         
  16   0   4          1.55          1.87         4.54 o                         
  18   0   4          0.35          2.31         5.62 o                         
 -23   1   4          0.40         -0.06         6.40 o                         
 -21   1   4          2.07          3.10         3.12 o                         
 -19   1   4          1.02          2.68         2.47 o                         
 -17   1   4          5.89          6.96         2.45 o                         
 -15   1   4         81.27         53.06         4.10 o                         
 -13   1   4         34.59         25.34         2.71 o                         
 -11   1   4        333.32        298.41        14.88 o                         
  -9   1   4          5.42         20.92         3.73 o                         
  -7   1   4        765.17        601.24        40.74 o                         
  -5   1   4        787.12        624.57        42.00 o                         
  -3   1   4       6466.23       4522.51       314.29 o                         
  -1   1   4          0.45         34.35         5.91 o                         
   1   1   4        856.77       1574.85       106.06 o                         
   3   1   4        122.66        205.18        22.18 o                         
   5   1   4        121.56         67.80         6.52 o                         
   7   1   4        195.31        134.93         7.99 o                         
   9   1   4         65.85         64.34         5.36 o                         
  11   1   4         33.46         27.03         3.48 o                         
  13   1   4          7.43          5.63         2.93 o                         
  15   1   4          0.02          1.51         2.91 o                         
  17   1   4          0.31          2.06         2.82 o                         
  19   1   4          1.03          2.62         2.46 o                         
 -22   2   4          1.96          5.21         3.06 o                         
 -20   2   4          0.06          1.99         2.50 o                         
 -18   2   4          0.22          4.62         2.45 o                         
 -16   2   4         16.95          8.83         2.80 o                         
 -14   2   4         17.00         13.69         4.18 o                         
 -12   2   4         11.80         17.71         5.55 o                         
 -10   2   4          4.86        110.15         6.30 o                         
  -8   2   4         33.84         33.90         3.29 o                         
  -6   2   4         12.34         16.78         2.92 o                         
  -4   2   4          6.73         11.36         3.51 o                         
   0   2   4         17.77          7.22         1.75 o                         
   2   2   4         28.48         65.78         6.08 o                         
   4   2   4         93.22         85.72         8.78 o                         
   6   2   4         60.36         82.52         6.73 o                         
   8   2   4          7.41         11.48         2.75 o                         
  10   2   4         17.08         17.57         6.72 o                         
  12   2   4          0.69          3.85         3.68 o                         
  14   2   4         14.59         18.28         3.51 o                         
  16   2   4          0.03         -2.19         2.86 o                         
  18   2   4          0.21          0.35         2.50 o                         
 -21   3   4          2.17          1.52         3.27 o                         
 -19   3   4          4.04          1.47         3.00 o                         
 -17   3   4          1.67          2.35         3.06 o                         
 -15   3   4         62.25         59.32        10.93 o                         
 -13   3   4          4.08         42.26         6.32 o                         
 -11   3   4         10.37         16.86         2.86 o                         
  -9   3   4          1.87        149.23        12.10 o                         
  -7   3   4         43.24         29.26         7.12 o                         
  -3   3   4          4.20         25.86         3.48 o                         
  -1   3   4          1.59         15.87         5.52 o                         
   1   3   4        284.99        323.77        24.91 o                         
   3   3   4        321.79        271.06        18.90 o                         
   5   3   4          0.97          5.69         2.33 o                         
   7   3   4         53.78         70.76         6.23 o                         
   9   3   4          7.28          4.52         3.56 o                         
  11   3   4         67.82         94.26        10.52 o                         
  13   3   4          3.33          5.07         3.60 o                         
  15   3   4          0.61          1.39         2.89 o                         
  17   3   4          1.21          0.14         2.84 o                         
 -20   4   4          0.97          4.31         3.21 o                         
 -18   4   4          0.00          7.02         3.65 o                         
 -16   4   4         25.23         24.68         7.58 o                         
 -14   4   4          1.07         23.00         9.61 o                         
 -12   4   4          8.10         12.11         3.63 o                         
 -10   4   4         27.91         58.36         7.46 o                         
  -8   4   4          3.01          2.73         4.88 o                         
  -6   4   4         87.40         92.51         8.53 o                         
  -4   4   4        160.56         64.85         7.84 o                         
   2   4   4        100.44         91.41        12.43 o                         
   4   4   4          4.53         15.99         3.83 o                         
   6   4   4        268.39        246.52        17.67 o                         
   8   4   4         46.21         68.68        10.87 o                         
  10   4   4          2.28          0.02         3.88 o                         
  12   4   4          5.74          2.27         3.38 o                         
  14   4   4          0.93          1.43         3.45 o                         
  16   4   4          0.09         -0.37         3.06 o                         
 -19   5   4          0.61          7.27         2.98 o                         
 -17   5   4          0.01          4.23         3.85 o                         
 -15   5   4          0.07          1.80         4.08 o                         
 -13   5   4          5.98          7.31         3.85 o                         
 -11   5   4         37.25         36.07         6.87 o                         
  -9   5   4         19.89          4.34         3.12 o                         
  -7   5   4        107.51         68.90         7.03 o                         
  -5   5   4          2.65          9.10         5.52 o                         
  -3   5   4          2.01         14.14         3.84 o                         
  -1   5   4          2.73         10.16         5.66 o                         
   3   5   4          3.77          7.42         6.93 o                         
   5   5   4         40.52         53.62         5.81 o                         
   7   5   4          0.20          8.90         4.64 o                         
   9   5   4          0.83          4.27         3.05 o                         
  11   5   4          3.60          6.03         3.27 o                         
  13   5   4          4.49         17.99         4.92 o                         
  15   5   4          1.79         -2.87         3.88 o                         
 -18   6   4          0.02         -4.27         5.01 o                         
 -16   6   4          3.09          2.85         3.82 o                         
 -14   6   4         15.07         11.92         4.03 o                         
 -12   6   4          6.37         12.75         4.62 o                         
 -10   6   4          0.51         -3.97         4.84 o                         
  -8   6   4         33.76         45.18        11.09 o                         
  -6   6   4          2.67         10.56         5.37 o                         
  -4   6   4         24.59         23.98         4.91 o                         
  -2   6   4        131.27        126.27        14.39 o                         
   0   6   4         10.24         31.85         9.24 o                         
   2   6   4          0.00          4.73         3.39 o                         
   4   6   4          2.03          6.57         3.36 o                         
   6   6   4         23.59         25.37         5.50 o                         
   8   6   4          7.10         35.62         5.65 o                         
  10   6   4          0.79          6.54         3.35 o                         
  12   6   4          0.38          3.13         3.91 o                         
  14   6   4          3.44          0.62         3.47 o                         
 -17   7   4          3.52          0.41         4.32 o                         
 -15   7   4          0.20          5.49         4.31 o                         
 -13   7   4          1.17          1.70         5.15 o                         
 -11   7   4         25.46         21.38         5.21 o                         
  -9   7   4          7.79         12.38         4.64 o                         
  -7   7   4          0.74          2.86         4.85 o                         
  -5   7   4        116.98        102.66        11.25 o                         
  -3   7   4         70.03         54.38         5.65 o                         
  -1   7   4         40.02         67.43        12.50 o                         
   1   7   4         22.33         12.20         3.64 o                         
   3   7   4          1.57          6.60         3.94 o                         
   5   7   4         40.55         44.83         6.30 o                         
   7   7   4         16.84         21.17         4.40 o                         
   9   7   4          0.01          3.07         4.27 o                         
  11   7   4          1.91          4.55         4.03 o                         
  13   7   4          0.01          4.22         3.60 o                         
 -14   8   4          3.93          5.22         4.13 o                         
 -12   8   4         11.02          4.85         4.49 o                         
 -10   8   4          1.96          3.99         3.62 o                         
  -8   8   4          2.27          9.60         4.02 o                         
  -6   8   4          0.60         21.03         7.74 o                         
  -4   8   4         41.85         16.81         3.95 o                         
  -2   8   4          8.55          7.91         3.62 o                         
   0   8   4          4.42         11.79         4.20 o                         
   2   8   4          8.48          7.67         4.45 o                         
   4   8   4          3.56          2.29         3.67 o                         
   6   8   4          0.06         -2.87         4.26 o                         
   8   8   4          0.17          1.81         3.07 o                         
  10   8   4          0.83          0.99         3.07 o                         
 -11   9   4          0.35          1.29         4.42 o                         
  -9   9   4          0.30          1.83         5.05 o                         
  -7   9   4          0.16          8.87         6.15 o                         
  -5   9   4          8.54          4.01         9.06 o                         
  -3   9   4          2.65          1.73         3.22 o                         
  -1   9   4          3.84          3.23         3.74 o                         
   1   9   4          3.17          2.06         3.52 o                         
   3   9   4          0.77         -0.51         3.17 o                         
   5   9   4          1.65          4.25         3.85 o                         
   7   9   4          5.28          6.25         7.48 o                         
  -2  10   4          0.15         -1.21         3.08 o                         
   0  10   4          0.15          1.47         7.87 o                         
 -23   1   5          1.15          0.92         3.77 o                         
 -21   1   5          0.90          2.92         2.40 o                         
 -19   1   5          0.67          0.72         2.42 o                         
 -17   1   5         24.00         16.65         2.83 o                         
 -15   1   5          0.25          2.41         2.21 o                         
 -13   1   5          7.03         13.85         2.15 o                         
 -11   1   5         36.65         53.17         4.68 o                         
  -9   1   5         89.85         65.46         3.81 o                         
  -7   1   5         75.39         34.00         4.19 o                         
  -5   1   5        101.52         64.99         4.47 o                         
   1   1   5         24.53         27.52         3.64 o                         
   3   1   5         54.66         42.77         4.63 o                         
   5   1   5         19.32         50.02         5.32 o                         
   7   1   5         14.15         20.38         3.39 o                         
   9   1   5         10.69          9.61         3.20 o                         
  11   1   5          0.32          1.64         4.24 o                         
  13   1   5          0.00          1.41         3.23 o                         
  15   1   5         13.51         13.87         2.90 o                         
  17   1   5          0.00          0.58         2.40 o                         
 -22   2   5          0.10          2.79         3.22 o                         
 -20   2   5          0.06         -0.44         2.43 o                         
 -18   2   5          7.87          6.78         2.72 o                         
 -16   2   5          2.54         10.55         2.58 o                         
 -14   2   5          6.12         10.15         2.55 o                         
 -12   2   5        106.87         86.19         6.26 o                         
 -10   2   5        342.05        332.51        25.61 o                         
  -8   2   5        365.79        470.04        36.47 o                         
  -6   2   5          7.08         16.93         3.57 o                         
  -4   2   5         77.99         52.77         4.10 o                         
  -2   2   5         39.24         27.35         3.19 o                         
   0   2   5        170.84        119.87         8.48 o                         
   2   2   5        146.69        195.66        13.78 o                         
   4   2   5        136.98        102.86         8.00 o                         
   6   2   5          3.93         12.82         4.36 o                         
   8   2   5         96.94        106.59        12.52 o                         
  10   2   5         83.08         72.37         5.66 o                         
  12   2   5         10.97          9.96         3.68 o                         
  14   2   5          2.77          4.53         3.31 o                         
  16   2   5          0.18         -0.31         2.80 o                         
  18   2   5          0.08          2.90         2.61 o                         
 -21   3   5          4.63          3.69         3.62 o                         
 -19   3   5         22.24         17.53         3.13 o                         
 -17   3   5         61.32         52.41         4.83 o                         
 -15   3   5         84.19         82.91         8.21 o                         
 -13   3   5          1.11          6.17         2.59 o                         
 -11   3   5         16.08         22.67         7.23 o                         
  -7   3   5        341.59        416.88        29.40 o                         
  -5   3   5        304.44        239.55        22.03 o                         
  -3   3   5        258.38        323.07        29.00 o                         
  -1   3   5        149.97        161.14        15.60 o                         
   1   3   5         28.90         34.02         3.80 o                         
   3   3   5         33.89         37.94         3.61 o                         
   5   3   5        100.07        108.52         8.44 o                         
   7   3   5        130.20        179.06        13.47 o                         
   9   3   5        144.59        140.09        11.36 o                         
  11   3   5          4.00          7.54         4.04 o                         
  13   3   5         11.72          6.32         2.97 o                         
  15   3   5         10.75         13.51         2.85 o                         
  17   3   5          1.82          1.59         2.87 o                         
 -20   4   5          2.23          4.80         2.64 o                         
 -18   4   5         20.67         21.25         3.99 o                         
 -16   4   5         69.84         73.80         6.23 o                         
 -14   4   5          0.89          2.55         3.95 o                         
 -12   4   5         18.38         24.84         4.51 o                         
 -10   4   5          8.92         28.71         4.83 o                         
  -8   4   5        316.56        225.57        17.04 o                         
  -6   4   5         94.86        165.12        14.03 o                         
  -4   4   5         18.71         20.18         3.49 o                         
  -2   4   5          3.04          5.12         2.15 o                         
   2   4   5         17.47         18.75         2.87 o                         
   4   4   5         11.67         19.16         2.70 o                         
   6   4   5          6.15          5.75         2.56 o                         
  10   4   5         16.78         29.79         4.66 o                         
  12   4   5          7.77         11.19         3.62 o                         
  14   4   5          9.26          7.00         3.55 o                         
  16   4   5          9.22          7.85         3.15 o                         
 -19   5   5          2.38          1.86         3.53 o                         
 -17   5   5          0.10         -0.37         2.65 o                         
 -15   5   5          1.16          0.11         3.31 o                         
 -13   5   5         12.27          5.23         6.04 o                         
 -11   5   5         27.98         30.32         5.23 o                         
  -9   5   5          3.74          5.19         8.32 o                         
  -7   5   5          8.27         10.69         9.21 o                         
  -5   5   5          0.11          5.53         5.75 o                         
  -3   5   5         80.27         81.82         7.40 o                         
  -1   5   5          1.67          4.03         2.26 o                         
   3   5   5          0.44          9.49         5.31 o                         
   5   5   5         23.21         23.66         3.70 o                         
   7   5   5          0.24          1.66         3.31 o                         
   9   5   5          0.85          2.98         6.89 o                         
  11   5   5          5.86          8.50         3.47 o                         
  13   5   5          0.06          4.36         3.49 o                         
  15   5   5          0.27          3.73         3.49 o                         
 -18   6   5          0.90          7.10         4.55 o                         
 -16   6   5          1.09          0.22         3.82 o                         
 -14   6   5          1.62          6.52         3.79 o                         
 -12   6   5         12.46          6.24         3.75 o                         
 -10   6   5          3.41         -2.89         4.54 o                         
  -8   6   5          7.75         16.14         5.22 o                         
  -6   6   5         44.41         60.80         7.86 o                         
  -4   6   5          0.06          4.11         3.70 o                         
  -2   6   5          1.45         10.74         9.81 o                         
   0   6   5          1.11          2.09         3.06 o                         
   4   6   5          5.03         14.31         3.72 o                         
   6   6   5         21.97         35.60         5.40 o                         
   8   6   5          6.65          9.33         3.89 o                         
  10   6   5         15.68         11.70         3.73 o                         
  12   6   5          0.90         10.35         3.49 o                         
  14   6   5          0.01         -2.00         3.29 o                         
 -17   7   5          1.48          2.68         5.67 o                         
 -15   7   5          6.05         23.88         5.42 o                         
 -13   7   5          1.39         -4.04         4.55 o                         
 -11   7   5          2.00         -0.46         4.78 o                         
  -9   7   5          0.04          7.16         6.02 o                         
  -7   7   5         36.87         49.78         8.22 o                         
  -5   7   5          8.71          5.05         7.18 o                         
  -3   7   5          0.00         -1.11         3.85 o                         
  -1   7   5         28.83         33.59         9.45 o                         
   1   7   5          3.44          0.87         3.32 o                         
   3   7   5         14.22         22.87         4.61 o                         
   5   7   5         19.33          6.48         3.35 o                         
   7   7   5          6.15          7.05         3.55 o                         
   9   7   5          1.67          4.10         4.75 o                         
  11   7   5          4.17          3.84         3.92 o                         
 -14   8   5          0.75         -7.51         7.51 o                         
 -12   8   5          0.02          1.99         3.97 o                         
 -10   8   5          0.52          5.66         6.77 o                         
  -8   8   5          0.15         -1.72         6.11 o                         
  -6   8   5          5.64          3.00         5.11 o                         
  -4   8   5          2.56          4.01         4.02 o                         
  -2   8   5         14.37         14.27         9.21 o                         
   0   8   5          4.85          4.21         3.83 o                         
   2   8   5          0.68          2.59         3.38 o                         
   4   8   5          0.02          2.44         3.22 o                         
   6   8   5          0.40         -0.60         3.05 o                         
   8   8   5          0.40          3.02         2.80 o                         
  10   8   5          0.03          0.54         4.00 o                         
  -9   9   5          0.05          2.58         5.52 o                         
  -7   9   5          0.33          0.08         5.74 o                         
  -5   9   5          0.97         -1.50         3.10 o                         
  -3   9   5          0.07          3.15         4.18 o                         
  -1   9   5          0.04          1.58         4.24 o                         
   1   9   5          0.09         -0.94         3.79 o                         
   3   9   5          3.06         -0.39         3.19 o                         
   5   9   5          0.41         -0.51         3.46 o                         
 -22   0   6          2.09          6.10         3.98 o                         
 -20   0   6         10.58          7.88         3.52 o                         
 -18   0   6         10.72         34.83         4.90 o                         
 -16   0   6          5.58          8.54         3.13 o                         
 -14   0   6         61.19         77.31         6.89 o                         
 -12   0   6        104.04        113.88        10.48 o                         
 -10   0   6         13.91         22.16         2.82 o                         
  -8   0   6         16.53         48.73         7.53 o                         
  -6   0   6        208.45        184.20        13.11 o                         
   2   0   6        214.92        167.08        18.62 o                         
   4   0   6        343.96        341.36        25.13 o                         
   6   0   6        159.18        106.18         9.92 o                         
   8   0   6         23.05         10.74         4.50 o                         
  10   0   6          0.62          0.92         4.66 o                         
  12   0   6          0.00         10.58         4.42 o                         
  14   0   6         21.75         17.19         4.37 o                         
  16   0   6         14.81          9.50         4.44 o                         
 -23   1   6          0.22          5.12         4.24 o                         
 -21   1   6          0.59         -0.70         2.48 o                         
 -19   1   6          3.95          9.01         2.46 o                         
 -17   1   6          0.91          5.22         2.31 o                         
 -15   1   6         22.08         22.73         2.64 o                         
 -13   1   6        110.28        125.17         9.77 o                         
 -11   1   6         15.15         47.15         3.84 o                         
  -9   1   6         65.12         54.61         3.39 o                         
  -7   1   6        356.30        366.70        20.55 o                         
  -5   1   6         17.22         38.07         3.41 o                         
  -1   1   6        300.47        238.67        17.06 o                         
   1   1   6        253.24        210.97        15.23 o                         
   3   1   6        218.75        165.25        12.50 o                         
   5   1   6         23.67         26.31         4.80 o                         
   7   1   6          0.01          0.73         3.19 o                         
   9   1   6          1.98         12.34         7.01 o                         
  11   1   6         23.00         29.40         4.16 o                         
  13   1   6          5.40          6.05         3.14 o                         
  15   1   6          4.89          3.42         2.69 o                         
  17   1   6          4.89          5.75         2.76 o                         
 -22   2   6          0.22          0.24         2.48 o                         
 -20   2   6          0.03          1.18         2.48 o                         
 -18   2   6         20.32         19.49         3.53 o                         
 -16   2   6          7.37          8.40         4.72 o                         
 -14   2   6          2.41         21.70         3.55 o                         
 -12   2   6          6.66         10.79         3.13 o                         
 -10   2   6         10.40         39.62         6.29 o                         
  -8   2   6        128.84        137.05        18.10 o                         
  -6   2   6         45.52         88.16         7.14 o                         
  -4   2   6        150.11        109.44         6.76 o                         
   0   2   6        160.94        162.45        11.49 o                         
   2   2   6          0.48         23.81         7.35 o                         
   4   2   6         25.66         17.34         3.84 o                         
   6   2   6        220.00        207.87        15.30 o                         
   8   2   6          0.07          6.63         8.19 o                         
  10   2   6         24.53         23.54         4.19 o                         
  12   2   6         26.21         32.00         4.15 o                         
  14   2   6          0.33          2.87         3.61 o                         
  16   2   6          0.93          3.34         2.96 o                         
 -21   3   6          1.26          1.48         3.48 o                         
 -19   3   6         12.20         16.40         4.63 o                         
 -17   3   6          2.80          9.77         3.34 o                         
 -15   3   6          0.01          2.37         3.34 o                         
 -13   3   6          0.66         12.24         3.60 o                         
 -11   3   6         57.20        106.95         7.88 o                         
  -9   3   6        156.97         86.80        10.28 o                         
  -7   3   6         18.77         16.44         4.01 o                         
  -5   3   6        198.10        182.23        11.73 o                         
  -3   3   6         30.51         33.51         2.91 o                         
  -1   3   6         13.66         15.26         1.85 o                         
   1   3   6          4.99          8.12         1.74 o                         
   3   3   6          0.00          0.17         2.32 o                         
   7   3   6        134.60        118.21         9.83 o                         
   9   3   6         30.62         41.41         5.66 o                         
  11   3   6          1.54         -1.58         3.87 o                         
  13   3   6          4.88          3.07         3.01 o                         
  15   3   6          0.20         -1.65         2.58 o                         
 -20   4   6          0.00         -2.33         2.94 o                         
 -18   4   6          0.05          0.78         2.72 o                         
 -16   4   6          5.85          9.45         3.11 o                         
 -14   4   6         41.19         21.09         3.85 o                         
 -12   4   6          0.58          3.06         4.03 o                         
 -10   4   6          5.95          5.64         3.29 o                         
  -8   4   6         18.50         13.17         5.00 o                         
  -6   4   6         99.72        110.97        10.73 o                         
  -4   4   6         50.63         46.14         4.49 o                         
   2   4   6          0.80         11.14         2.18 o                         
   4   4   6          7.16         19.90         2.98 o                         
   6   4   6         45.32         35.00         7.61 o                         
   8   4   6         17.52         13.09         3.51 o                         
  10   4   6          2.55         -0.54         3.49 o                         
  12   4   6          3.32         12.71         3.93 o                         
  14   4   6          8.44         15.19         4.16 o                         
 -19   5   6          0.42          4.88         2.67 o                         
 -17   5   6          5.86          1.79         2.58 o                         
 -15   5   6          0.03          1.05         3.60 o                         
 -13   5   6          1.93          2.75         4.78 o                         
 -11   5   6         23.47         12.76         4.45 o                         
  -9   5   6          6.61         16.47         4.44 o                         
  -7   5   6          3.51         15.07         5.39 o                         
  -5   5   6         27.89         34.27         5.69 o                         
  -1   5   6         53.12         46.45         5.00 o                         
   1   5   6          5.16          2.85         2.15 o                         
   3   5   6          5.65         13.04         5.31 o                         
   5   5   6         45.92         40.32         4.94 o                         
   7   5   6         11.32         19.54         3.78 o                         
   9   5   6          1.66         -0.75         3.45 o                         
  11   5   6         19.38         23.80         6.15 o                         
  13   5   6          0.84          0.72         3.81 o                         
 -18   6   6          2.33          1.07         4.80 o                         
 -16   6   6          2.89          4.49         4.17 o                         
 -14   6   6          0.97          7.68         3.83 o                         
 -12   6   6          3.08         -1.21         4.14 o                         
 -10   6   6          0.37          8.80         4.66 o                         
  -8   6   6          6.79         13.15         5.53 o                         
  -6   6   6          7.00          6.24         5.82 o                         
  -4   6   6          8.34          3.27         3.92 o                         
  -2   6   6         32.12         21.81         3.46 o                         
   0   6   6         12.45         12.27         7.30 o                         
   2   6   6          5.05         13.39         3.37 o                         
   4   6   6          4.72          7.40         5.64 o                         
   6   6   6         31.48         56.44        11.52 o                         
   8   6   6          0.17          3.30         3.73 o                         
  10   6   6          0.03         -2.07         3.62 o                         
  12   6   6          0.94          1.89         4.06 o                         
 -17   7   6          0.45          0.74         4.92 o                         
 -15   7   6          2.08          1.16         4.26 o                         
 -13   7   6          0.01         -3.36         3.36 o                         
 -11   7   6          0.57         10.89         4.57 o                         
  -9   7   6          0.00          2.90         4.92 o                         
  -7   7   6          8.84         14.60         5.45 o                         
  -5   7   6          2.53          3.67         3.95 o                         
  -3   7   6         12.63         15.26         4.12 o                         
  -1   7   6          0.48          0.30         3.26 o                         
   1   7   6          6.11         16.76         4.18 o                         
   3   7   6          0.00         -1.04         3.86 o                         
   5   7   6          3.13          4.46         2.67 o                         
   7   7   6          1.42          3.57         3.64 o                         
   9   7   6          4.94          4.27         3.50 o                         
  11   7   6          0.62          0.65         3.64 o                         
 -14   8   6          0.02          5.06         5.58 o                         
 -12   8   6          0.01          0.59         3.66 o                         
 -10   8   6          4.74         -1.09         5.42 o                         
  -8   8   6          8.87         18.35         6.83 o                         
  -6   8   6          0.27          2.70         3.67 o                         
  -4   8   6          1.37          0.96         3.04 o                         
  -2   8   6          1.00          4.99         4.28 o                         
   0   8   6          8.66         11.27         7.70 o                         
   2   8   6          0.12          2.51         3.14 o                         
   4   8   6          0.88          5.76         4.05 o                         
   6   8   6          0.02         -2.39         2.39 o                         
   8   8   6          0.92          6.43         4.55 o                         
  -9   9   6          1.11          2.60         6.11 o                         
  -7   9   6          1.33          0.30         5.31 o                         
  -5   9   6          1.82          2.13         3.42 o                         
  -3   9   6          0.12          0.05         3.39 o                         
  -1   9   6          0.78          0.79         3.55 o                         
   1   9   6          0.15          2.59         3.40 o                         
   3   9   6          2.25          3.27         3.24 o                         
 -23   1   7          0.96          4.02         2.97 o                         
 -21   1   7          0.34          0.70         2.36 o                         
 -19   1   7          8.83          6.15         2.21 o                         
 -17   1   7          5.26          1.79         2.26 o                         
 -15   1   7         11.84         11.31         2.30 o                         
 -13   1   7         16.09         20.45         4.48 o                         
 -11   1   7          7.45          7.98         2.98 o                         
  -9   1   7        111.17        118.65         9.59 o                         
  -7   1   7        158.59        251.65        19.70 o                         
  -5   1   7       1450.96       1249.29       122.75 o                         
  -1   1   7          1.17          4.66         3.98 o                         
   1   1   7        167.13        167.68        24.62 o                         
   3   1   7        538.85        515.31        41.79 o                         
   5   1   7          7.56         19.76         4.02 o                         
   7   1   7         11.92          7.31         2.95 o                         
   9   1   7          2.22          0.84         4.06 o                         
  11   1   7          8.88          7.43         3.62 o                         
  13   1   7          6.07          4.61         2.67 o                         
  15   1   7          0.64          2.31         2.39 o                         
 -22   2   7          0.05          0.67         2.88 o                         
 -20   2   7          0.10          1.42         2.77 o                         
 -18   2   7          6.29          5.98         2.64 o                         
 -16   2   7         13.19         11.42         2.93 o                         
 -14   2   7          8.61          7.64         2.19 o                         
 -12   2   7          0.57          6.66         3.13 o                         
 -10   2   7         70.38         78.94         4.67 o                         
  -8   2   7        126.25         91.22         7.16 o                         
  -6   2   7         83.37         71.29         6.20 o                         
  -2   2   7        183.90        330.59        46.26 o                         
   0   2   7        116.99        128.31         9.37 o                         
   2   2   7         21.38         23.28         3.08 o                         
   4   2   7          0.78         10.08         2.99 o                         
   6   2   7          3.60          9.37         3.88 o                         
   8   2   7        153.61        146.97        15.78 o                         
  10   2   7         29.13         30.06         4.30 o                         
  12   2   7         37.53         40.75         7.68 o                         
  14   2   7          5.07          5.94         3.17 o                         
  16   2   7          0.62          6.32         2.96 o                         
 -21   3   7          0.59          3.33         2.84 o                         
 -19   3   7          0.18         -0.75         2.85 o                         
 -17   3   7          1.80          3.59         2.82 o                         
 -15   3   7         24.92         16.62         2.93 o                         
 -13   3   7          0.40         16.65         4.58 o                         
 -11   3   7         12.04         13.49         2.57 o                         
  -9   3   7         49.00         41.02        10.50 o                         
  -7   3   7         33.41         42.49         6.41 o                         
  -5   3   7        143.53        121.74        16.16 o                         
  -1   3   7        133.86         85.60         6.33 o                         
   1   3   7        111.47        118.10         8.76 o                         
   3   3   7         99.42        128.06         9.73 o                         
   5   3   7          0.39          6.01         3.26 o                         
   7   3   7        162.01        202.42        15.46 o                         
   9   3   7         18.65         31.50         5.12 o                         
  11   3   7          0.98         -1.31         4.02 o                         
  13   3   7          0.03          0.04         4.62 o                         
  15   3   7          0.14          1.91         2.52 o                         
 -20   4   7          1.71          3.71         2.79 o                         
 -18   4   7          0.90         -0.14         2.64 o                         
 -16   4   7          0.11          2.38         2.80 o                         
 -14   4   7          1.20          0.83         3.83 o                         
 -12   4   7         12.10         15.49         3.68 o                         
 -10   4   7         13.47         15.73         4.18 o                         
  -8   4   7          9.44          3.31         7.97 o                         
  -6   4   7         11.32         14.30         3.54 o                         
  -2   4   7         96.68        106.19         7.94 o                         
   0   4   7         56.29         48.55         4.23 o                         
   2   4   7        107.66         96.25        11.37 o                         
   4   4   7        108.42         94.18        16.44 o                         
   6   4   7         25.75         30.81         5.17 o                         
   8   4   7         22.70         25.34         8.89 o                         
  10   4   7          1.04          1.59         3.85 o                         
  12   4   7          1.96          7.85         3.59 o                         
  14   4   7          1.69          2.40         3.84 o                         
 -19   5   7          3.21          2.54         3.06 o                         
 -17   5   7          0.33          2.20         2.22 o                         
 -15   5   7          5.70          3.55         2.95 o                         
 -13   5   7          1.65          0.46         4.47 o                         
 -11   5   7          1.05          3.02         4.32 o                         
  -9   5   7          5.88         -4.37         4.65 o                         
  -7   5   7          0.97          8.08         9.35 o                         
  -5   5   7          0.00         20.61         7.80 o                         
  -3   5   7         73.99         31.81         8.77 o                         
  -1   5   7          8.34         17.29         4.95 o                         
   1   5   7         16.36         47.87         6.37 o                         
   3   5   7         11.50         11.61         4.56 o                         
   5   5   7          0.00          3.65         2.86 o                         
   7   5   7         59.36         71.99         7.15 o                         
   9   5   7          1.47          5.15         3.41 o                         
  11   5   7          0.05          4.56         3.45 o                         
  13   5   7          0.39          0.12         3.37 o                         
 -18   6   7          0.94          0.30         3.92 o                         
 -16   6   7          0.79          2.14         4.18 o                         
 -14   6   7          0.09          1.32         4.10 o                         
 -12   6   7          7.08          5.35         4.30 o                         
 -10   6   7          0.34         -1.66         4.75 o                         
  -8   6   7         13.79         18.85         6.50 o                         
  -6   6   7         40.00         33.44         4.42 o                         
  -4   6   7         63.59         64.99        10.87 o                         
  -2   6   7          3.93          8.18         3.14 o                         
   2   6   7         27.05         52.46         9.69 o                         
   4   6   7          8.18          2.95         3.50 o                         
   6   6   7          0.20          8.38         5.03 o                         
   8   6   7          0.05          5.92         3.26 o                         
  10   6   7          4.86          7.57         3.33 o                         
  12   6   7          0.04          4.15         3.60 o                         
 -15   7   7          0.84          0.01         4.16 o                         
 -13   7   7          0.16         -1.56         3.95 o                         
 -11   7   7          3.58         11.85         4.84 o                         
  -9   7   7          2.08          4.10         5.88 o                         
  -7   7   7          1.99          0.74         6.27 o                         
  -5   7   7          8.85         26.39         4.11 o                         
  -3   7   7          5.54          3.95         3.65 o                         
  -1   7   7          2.57          1.44         3.05 o                         
   3   7   7          0.44          0.82         2.48 o                         
   5   7   7          0.27          6.18         3.09 o                         
   7   7   7          0.02          1.03         3.71 o                         
   9   7   7          0.66         -0.61         6.13 o                         
 -12   8   7          1.45          7.83         8.23 o                         
 -10   8   7          0.99          3.38         8.89 o                         
  -8   8   7          1.21          6.65         5.40 o                         
  -6   8   7          0.67          8.92         3.56 o                         
  -4   8   7          0.00          5.04         4.73 o                         
  -2   8   7          1.43          1.81         3.48 o                         
   0   8   7          0.30          0.43         3.08 o                         
   2   8   7          2.76          5.82         3.44 o                         
   4   8   7          0.01         -0.29         2.48 o                         
   6   8   7          2.02          2.54         2.76 o                         
  -7   9   7          2.76         -2.31         2.31 o                         
  -5   9   7          1.14         -0.34         2.98 o                         
  -3   9   7          3.31          9.99         4.71 o                         
  -1   9   7          0.00          1.29         3.48 o                         
   1   9   7          0.72          1.78         3.21 o                         
 -22   0   8          3.01          2.37         3.31 o                         
 -20   0   8          5.28          7.48         3.32 o                         
 -18   0   8          0.00         -0.41         3.03 o                         
 -16   0   8         78.40         46.03         5.05 o                         
 -14   0   8          8.34         17.44         3.20 o                         
  -8   0   8        706.80        951.46        64.48 o                         
  -6   0   8       1816.81       1570.33       151.41 o                         
   4   0   8        119.42        159.20        13.88 o                         
   6   0   8         19.31          9.53         5.32 o                         
   8   0   8          0.42         23.45        12.38 o                         
  10   0   8          0.19         -2.98         4.65 o                         
  12   0   8          1.23          4.46         3.18 o                         
  14   0   8         17.67         14.06         4.25 o                         
 -23   1   8          0.22          1.10         3.39 o                         
 -21   1   8          0.39          1.84         2.07 o                         
 -19   1   8          0.42          3.98         2.07 o                         
 -17   1   8         13.36         20.62         2.73 o                         
 -15   1   8         86.86         94.69         7.85 o                         
 -13   1   8         16.26          8.87         1.68 o                         
 -11   1   8         42.04         32.29         2.74 o                         
  -9   1   8         69.96         45.40         4.11 o                         
  -7   1   8        952.47        999.87        48.15 o                         
  -1   1   8         50.40         63.77         8.78 o                         
   1   1   8          1.89          3.79         5.37 o                         
   3   1   8        116.82         74.55         7.63 o                         
   5   1   8          0.11          4.60         4.06 o                         
   7   1   8         46.98         26.20         3.82 o                         
   9   1   8         39.78         35.60         4.40 o                         
  11   1   8          3.20         -1.07         3.05 o                         
  13   1   8          0.96          3.90         2.20 o                         
  15   1   8          7.00          7.08         2.76 o                         
 -22   2   8          0.04         -2.80         2.80 o                         
 -20   2   8          3.09          4.11         2.67 o                         
 -18   2   8          1.03          5.78         2.80 o                         
 -16   2   8          3.05          7.39         2.45 o                         
 -14   2   8          4.40          4.74         1.93 o                         
 -12   2   8          6.39         13.87         4.61 o                         
 -10   2   8          0.08          9.20         2.19 o                         
  -8   2   8         14.99          7.81         3.62 o                         
  -6   2   8        176.62        156.30        34.59 o                         
  -4   2   8         73.88         42.93         5.44 o                         
  -2   2   8          6.86          7.29         2.00 o                         
   0   2   8          0.44          4.02         3.07 o                         
   2   2   8         55.88         83.76        11.05 o                         
   4   2   8         48.37         34.79         4.40 o                         
   6   2   8          3.63          3.69         3.18 o                         
   8   2   8         11.20          3.12         4.87 o                         
  10   2   8         11.43         14.08         3.72 o                         
  12   2   8          4.83          4.92         2.73 o                         
  14   2   8          2.57          4.66         2.44 o                         
 -21   3   8          0.94          2.91         2.49 o                         
 -19   3   8          4.28          6.74         2.67 o                         
 -17   3   8          4.02         -0.35         2.41 o                         
 -15   3   8          3.69          3.90         2.15 o                         
 -13   3   8          7.57         10.59         2.83 o                         
 -11   3   8         56.05         41.11         4.61 o                         
  -9   3   8         21.28         20.01         2.55 o                         
  -7   3   8          5.15          9.29         4.72 o                         
  -3   3   8         15.20         18.40         3.83 o                         
  -1   3   8        141.90        149.23        15.08 o                         
   1   3   8         36.22         48.33         4.54 o                         
   3   3   8          4.60          8.48         3.04 o                         
   5   3   8          4.69          2.85         3.57 o                         
   7   3   8        124.98        130.38        11.05 o                         
   9   3   8          1.63          7.16         3.83 o                         
  11   3   8          4.07          6.23         3.75 o                         
  13   3   8          0.34          1.97         2.96 o                         
 -20   4   8          2.34          2.44         2.36 o                         
 -18   4   8          0.02          0.17         2.06 o                         
 -16   4   8          4.17          3.39         2.10 o                         
 -14   4   8          1.21          0.63         3.21 o                         
 -12   4   8          5.26          5.40         3.27 o                         
 -10   4   8         12.98         12.44         4.26 o                         
  -8   4   8          1.72          7.45         6.17 o                         
  -6   4   8         36.79         25.45         3.68 o                         
  -2   4   8          6.46         11.28         2.35 o                         
   0   4   8         46.71         30.01         3.31 o                         
   2   4   8         64.65         38.27         4.12 o                         
   4   4   8          5.25          0.67         3.36 o                         
   6   4   8         66.25         88.89         8.09 o                         
   8   4   8          4.01         -3.67         3.67 o                         
  10   4   8          0.18          3.39         3.56 o                         
  12   4   8          4.45          5.30         3.73 o                         
 -19   5   8          1.77          0.08         2.39 o                         
 -17   5   8          0.21          4.41         2.49 o                         
 -15   5   8          5.24          1.37         3.00 o                         
 -13   5   8          0.02          4.38         3.82 o                         
 -11   5   8          7.72         27.87         5.13 o                         
  -9   5   8          1.92         21.80         5.70 o                         
  -7   5   8          9.94          6.38         5.32 o                         
  -5   5   8          2.78         10.52         4.59 o                         
  -3   5   8          2.26          2.64         2.40 o                         
   1   5   8         81.15         79.69        13.45 o                         
   3   5   8         18.06         16.95         3.43 o                         
   5   5   8          0.11          2.78         5.08 o                         
   7   5   8          2.35          1.25         4.66 o                         
   9   5   8          4.34          8.68         3.36 o                         
  11   5   8          0.09         -2.02         4.20 o                         
 -18   6   8          0.00          2.43         3.35 o                         
 -16   6   8          1.33          4.62         6.49 o                         
 -14   6   8          3.74         -1.78         3.84 o                         
 -12   6   8          0.29         10.27         4.70 o                         
 -10   6   8          1.06          5.99         5.32 o                         
  -8   6   8          1.68          8.27         5.86 o                         
  -6   6   8          6.62          6.19         3.22 o                         
  -4   6   8         91.71         80.06         6.86 o                         
  -2   6   8          5.46         22.82         3.72 o                         
   0   6   8          0.00          2.42         4.18 o                         
   2   6   8         17.01         34.94         4.77 o                         
   4   6   8          3.78         17.89         3.75 o                         
   6   6   8          1.13          5.55         3.29 o                         
   8   6   8          0.13          2.20         2.85 o                         
  10   6   8          4.57          6.25         3.44 o                         
 -15   7   8          0.97          0.86         6.38 o                         
 -13   7   8          0.03          6.57         4.67 o                         
 -11   7   8          0.08          2.56         4.82 o                         
  -9   7   8          0.06          8.07         5.68 o                         
  -7   7   8         66.27         71.73         9.81 o                         
  -5   7   8          3.56          5.81         4.21 o                         
  -3   7   8          1.10          6.58         2.94 o                         
  -1   7   8          8.22          9.60         3.16 o                         
   1   7   8          4.13          2.26         2.91 o                         
   3   7   8          9.54         13.54         3.52 o                         
   5   7   8          1.95          8.86         3.65 o                         
   7   7   8          0.34          4.05         3.69 o                         
 -12   8   8          0.63          2.78         7.13 o                         
 -10   8   8          4.29          3.61        11.05 o                         
  -8   8   8         15.14         13.19         5.44 o                         
  -6   8   8          2.10          5.41         5.14 o                         
  -4   8   8          4.10          8.12         6.24 o                         
  -2   8   8          5.64          7.01         3.02 o                         
   0   8   8          2.33          2.07         3.51 o                         
   2   8   8          0.08          0.72         4.57 o                         
   4   8   8          0.01          1.87         2.78 o                         
  -5   9   8          0.12          0.38         3.71 o                         
  -3   9   8          1.29          3.91         3.73 o                         
 -21   1   9          0.30          0.19         2.47 o                         
 -19   1   9          0.28         -0.86         2.37 o                         
 -17   1   9          0.03         -1.24         2.33 o                         
 -15   1   9          0.87          1.60         2.12 o                         
 -13   1   9          1.06          0.81         1.85 o                         
 -11   1   9         19.35         15.42         2.94 o                         
  -9   1   9          0.24          1.78         1.88 o                         
  -7   1   9         27.32         28.30         3.79 o                         
  -1   1   9         10.60         18.78         5.80 o                         
   1   1   9          4.38         10.40        10.41 o                         
   3   1   9          0.24          6.49         4.01 o                         
   5   1   9          0.31          7.54         3.99 o                         
   7   1   9          1.41          2.53         3.54 o                         
   9   1   9          5.51          6.53         3.04 o                         
  11   1   9         18.52         12.41         2.88 o                         
  13   1   9          0.83          4.64         2.28 o                         
 -22   2   9          0.30          0.16         2.59 o                         
 -20   2   9          0.39          4.97         2.48 o                         
 -18   2   9          1.18          4.03         2.52 o                         
 -16   2   9         10.27         13.17         2.27 o                         
 -14   2   9         20.12         30.06         3.79 o                         
 -12   2   9          0.44          4.92         1.77 o                         
 -10   2   9          5.81         11.51         1.45 o                         
  -8   2   9         15.31         18.10         3.34 o                         
  -4   2   9         10.87         26.66         5.24 o                         
   0   2   9          3.98          7.35         2.69 o                         
   2   2   9          4.67         -3.10         3.40 o                         
   4   2   9          5.62         -0.31         3.49 o                         
   6   2   9         60.45         59.30         6.55 o                         
   8   2   9          2.09         -0.43         4.30 o                         
  10   2   9          0.27          1.34         3.07 o                         
  12   2   9          4.94          2.26         2.37 o                         
 -21   3   9         10.88          8.71         2.95 o                         
 -19   3   9         11.48          9.16         2.61 o                         
 -17   3   9          1.88          2.72         2.35 o                         
 -15   3   9          2.49          3.77         2.40 o                         
 -13   3   9          0.80         12.56         3.90 o                         
 -11   3   9        130.16        106.29        13.01 o                         
  -9   3   9         56.10         84.90         9.33 o                         
  -7   3   9          0.61          2.28         5.93 o                         
  -5   3   9         19.53         23.80         2.12 o                         
  -3   3   9         23.68         16.53         4.19 o                         
   1   3   9        156.49        167.04        12.30 o                         
   3   3   9          0.01          6.05         3.13 o                         
   5   3   9         25.38         32.09         4.91 o                         
   7   3   9         52.64         57.32         8.00 o                         
   9   3   9          2.88         10.45         3.53 o                         
  11   3   9          4.60          8.55         3.47 o                         
  13   3   9          7.70          3.29         3.02 o                         
 -20   4   9          6.08          7.40         2.66 o                         
 -18   4   9         12.90          6.90         2.20 o                         
 -16   4   9         18.72          6.94         2.65 o                         
 -14   4   9          0.33          3.90         2.27 o                         
 -12   4   9         46.97         52.07        11.04 o                         
 -10   4   9          6.96         20.61         7.77 o                         
  -8   4   9          0.79         -9.15        10.21 o                         
  -6   4   9          7.32          8.40         1.73 o                         
  -4   4   9          4.92         10.99         1.91 o                         
  -2   4   9         79.81         74.96         5.96 o                         
   0   4   9          5.23          6.40         2.38 o                         
   2   4   9         36.88         51.08         5.24 o                         
   4   4   9        282.61        371.05        26.39 o                         
   6   4   9          1.44         -1.65         4.21 o                         
   8   4   9          0.20          0.91         3.16 o                         
  10   4   9          1.27         -1.52         3.48 o                         
  12   4   9          0.38          1.47         5.03 o                         
 -19   5   9          0.05          4.23         2.81 o                         
 -17   5   9          1.34          5.35         2.66 o                         
 -15   5   9          0.00         -2.05         2.89 o                         
 -13   5   9          6.72         11.69         3.90 o                         
 -11   5   9          6.27         10.00         4.79 o                         
  -9   5   9          0.61          2.75         8.93 o                         
  -7   5   9          4.20          9.26         2.64 o                         
  -5   5   9         22.01         16.79         6.35 o                         
  -3   5   9          5.77          3.02         2.01 o                         
  -1   5   9         35.28         44.55         4.41 o                         
   1   5   9         63.30         87.55         7.61 o                         
   3   5   9         15.00         13.59         3.71 o                         
   5   5   9          2.93          4.20         3.23 o                         
   7   5   9         17.38         23.39         4.63 o                         
   9   5   9          7.56         14.37         4.02 o                         
 -16   6   9          0.10         -5.43         5.43 o                         
 -14   6   9          2.85         -1.70         3.38 o                         
 -12   6   9          2.41         12.50         4.25 o                         
 -10   6   9          2.18          7.85         7.31 o                         
  -8   6   9          1.83         -4.35         5.96 o                         
  -6   6   9          0.98         -0.42         2.80 o                         
  -2   6   9         14.75         15.10         3.01 o                         
   0   6   9          0.01         -1.66         2.99 o                         
   2   6   9          4.30          3.36         3.67 o                         
   4   6   9          2.97         10.25         3.11 o                         
   6   6   9          0.65         -2.29         3.34 o                         
   8   6   9          1.73          8.31         3.50 o                         
 -15   7   9          0.08          1.98         5.41 o                         
 -13   7   9          0.14          2.17         5.51 o                         
 -11   7   9          1.12         13.76         6.66 o                         
  -9   7   9         34.87         16.50         6.39 o                         
  -7   7   9          1.09         -3.05         3.05 o                         
  -5   7   9          6.62         13.64         3.93 o                         
  -3   7   9          3.53          1.70         2.96 o                         
  -1   7   9          0.27          2.72         2.67 o                         
   1   7   9          0.00          2.12         2.76 o                         
   3   7   9          2.96          0.08         3.95 o                         
   5   7   9          1.19          4.41         3.47 o                         
 -10   8   9          0.28         -1.32         8.45 o                         
  -8   8   9          0.14         -0.80         2.75 o                         
  -6   8   9          1.53          3.45         3.34 o                         
  -4   8   9          1.20          0.25         3.30 o                         
  -2   8   9          0.06         -2.34         2.58 o                         
   0   8   9          2.40          3.61         8.07 o                         
   2   8   9          0.03         -0.01         2.01 o                         
 -22   0  10          0.53         -2.72         2.73 o                         
 -20   0  10          0.06          0.37         2.84 o                         
 -18   0  10          0.60          1.92         2.79 o                         
 -16   0  10          0.87          1.34         3.09 o                         
 -14   0  10         29.36         32.34         5.86 o                         
 -12   0  10        119.69        145.14        11.46 o                         
 -10   0  10         89.02         65.67         6.04 o                         
  -8   0  10        225.07        127.57        10.63 o                         
   4   0  10          0.23         -5.63         5.79 o                         
   6   0  10          0.02         -0.89         7.71 o                         
   8   0  10          0.47          5.53         5.01 o                         
  10   0  10          0.70          1.57         3.53 o                         
  12   0  10         10.61          5.28         3.33 o                         
 -21   1  10          0.13          0.66         2.06 o                         
 -19   1  10          0.56          3.47         2.27 o                         
 -17   1  10          3.77          2.81         2.00 o                         
 -15   1  10         18.67          9.23         2.08 o                         
 -13   1  10          1.42          0.68         2.73 o                         
 -11   1  10          0.99         10.30         2.60 o                         
  -9   1  10        126.17         98.46         7.10 o                         
   1   1  10          0.07          3.45         4.05 o                         
   3   1  10         17.19         15.85         6.30 o                         
   5   1  10         16.87         25.17         7.56 o                         
   7   1  10          4.74          6.77         3.08 o                         
   9   1  10          0.14          0.13         2.59 o                         
  11   1  10          0.35         -1.28         2.61 o                         
 -20   2  10          2.02          4.15         2.53 o                         
 -18   2  10          0.01         -2.01         2.01 o                         
 -16   2  10          0.20          2.41         1.97 o                         
 -14   2  10          1.47          5.17         1.70 o                         
 -12   2  10          1.81          2.71         1.64 o                         
 -10   2  10          3.72          4.36         1.45 o                         
  -8   2  10         13.35         19.55         2.66 o                         
  -4   2  10         26.82         31.33         5.33 o                         
  -2   2  10         44.94         21.16         6.54 o                         
   2   2  10          0.23          6.52         2.83 o                         
   4   2  10          7.08          2.87         3.41 o                         
   6   2  10         20.63         20.89         3.95 o                         
   8   2  10         11.01         11.50         3.34 o                         
  10   2  10          2.75          3.63         2.83 o                         
  12   2  10          1.44          1.53         2.59 o                         
 -21   3  10          2.45          2.86         2.76 o                         
 -19   3  10          1.80          0.89         2.24 o                         
 -17   3  10          1.08          2.07         2.10 o                         
 -15   3  10          3.67          6.94         2.07 o                         
 -13   3  10         10.47          7.09         2.34 o                         
 -11   3  10          0.55          5.40         2.77 o                         
  -9   3  10          1.09          3.96         3.29 o                         
  -7   3  10         13.11         17.63         7.73 o                         
  -3   3  10          5.73          9.11         4.77 o                         
  -1   3  10         65.82         98.99        17.18 o                         
   1   3  10          5.52          2.99         2.97 o                         
   3   3  10         25.65         18.80         3.80 o                         
   5   3  10          1.41          9.62         3.69 o                         
   7   3  10          0.06          3.16         3.34 o                         
   9   3  10          0.26          4.51         3.35 o                         
  11   3  10          0.01         -2.19         3.58 o                         
 -20   4  10          0.12          1.08         2.45 o                         
 -18   4  10          0.65          5.02         1.88 o                         
 -16   4  10          1.17          4.33         1.98 o                         
 -14   4  10          0.56          3.55         1.91 o                         
 -12   4  10          0.30          4.11         2.11 o                         
 -10   4  10         15.64         17.80         8.81 o                         
  -8   4  10         10.04         12.57         4.35 o                         
  -6   4  10          0.09          1.58         1.33 o                         
  -4   4  10          2.80          3.22         1.76 o                         
  -2   4  10         25.00         28.47         3.19 o                         
   0   4  10         11.34         12.30         2.80 o                         
   2   4  10         10.80         11.40         3.57 o                         
   4   4  10          2.59         -2.77         4.22 o                         
   6   4  10          0.32          2.75         3.32 o                         
   8   4  10          0.07          1.27         3.34 o                         
  10   4  10          0.19          2.79         3.45 o                         
 -17   5  10          0.03          0.86         2.26 o                         
 -15   5  10          2.24          1.49         2.05 o                         
 -13   5  10          0.00          2.86         4.05 o                         
 -11   5  10          1.32          7.15         5.45 o                         
  -9   5  10          5.27          6.94         4.53 o                         
  -7   5  10          1.06         12.48         2.38 o                         
  -3   5  10          2.01          2.51         2.37 o                         
  -1   5  10          4.79          4.08         2.28 o                         
   1   5  10          4.66          5.66         2.55 o                         
   3   5  10         38.65         51.09         5.47 o                         
   5   5  10          1.23          3.19         4.82 o                         
   7   5  10          9.14         17.55         4.22 o                         
   9   5  10          0.46          4.90         7.72 o                         
 -16   6  10          0.23          2.65         4.29 o                         
 -14   6  10          0.18         11.99         6.50 o                         
 -12   6  10          0.00         -0.16         4.12 o                         
 -10   6  10         20.59          9.62        11.68 o                         
  -8   6  10          9.47         10.89         2.63 o                         
  -6   6  10         10.91         10.60         4.25 o                         
  -4   6  10         15.94         22.62         3.39 o                         
  -2   6  10          2.10          1.11         4.60 o                         
   0   6  10          0.24          3.22         2.70 o                         
   2   6  10          0.68          3.53         3.00 o                         
   4   6  10          0.09          3.00         2.55 o                         
   6   6  10          6.23         12.43         3.58 o                         
 -13   7  10          0.62         -2.39         7.63 o                         
 -11   7  10          0.07          3.82         8.71 o                         
  -9   7  10          0.02         -7.32         7.35 o                         
  -7   7  10         18.54         18.35         5.80 o                         
  -5   7  10          4.77          6.15         2.53 o                         
  -3   7  10          0.48          3.42         2.69 o                         
  -1   7  10          7.64          5.02         4.89 o                         
   1   7  10          0.46          8.73         3.31 o                         
   3   7  10          0.93          5.95         3.53 o                         
  -8   8  10          0.18          1.91         2.96 o                         
  -6   8  10          0.21          2.66         5.38 o                         
  -4   8  10          1.05          4.52         4.93 o                         
  -2   8  10          2.35         -1.46         3.47 o                         
 -21   1  11          0.04         -0.96         2.14 o                         
 -19   1  11          0.15         -1.41         2.09 o                         
 -17   1  11         12.44         13.11         2.23 o                         
 -15   1  11          2.73          7.43         2.35 o                         
 -13   1  11          2.96          2.70         1.99 o                         
 -11   1  11         54.95         50.39         5.50 o                         
  -9   1  11        163.93        152.93         8.72 o                         
   1   1  11         11.62          9.21         4.52 o                         
   3   1  11          2.58          2.03         5.62 o                         
   5   1  11          3.85          9.25         3.55 o                         
   7   1  11          2.65          3.18         2.66 o                         
   9   1  11          0.82          0.21         2.22 o                         
  11   1  11          0.00          0.38         2.21 o                         
 -20   2  11         12.45         13.88         2.50 o                         
 -18   2  11          1.19         -1.18         2.03 o                         
 -16   2  11          0.08          0.50         1.70 o                         
 -14   2  11          4.06          6.14         1.69 o                         
 -12   2  11         18.53         22.90         2.24 o                         
 -10   2  11          0.02          3.61         2.70 o                         
  -8   2  11         42.10         68.50        10.23 o                         
  -4   2  11        272.38        160.94        17.25 o                         
  -2   2  11          9.80          7.31         4.68 o                         
   0   2  11         29.52         26.54         7.44 o                         
   2   2  11         53.80         44.54         5.35 o                         
   4   2  11         36.16         26.23         3.97 o                         
   6   2  11         13.09         16.31         3.40 o                         
   8   2  11          0.10          0.63         3.36 o                         
  10   2  11          3.19          1.03         2.42 o                         
 -19   3  11          0.98         -0.22         2.24 o                         
 -17   3  11          3.14          5.00         2.04 o                         
 -15   3  11          0.63          3.05         1.81 o                         
 -13   3  11          0.52          1.83         1.70 o                         
 -11   3  11         14.94         13.73         2.16 o                         
  -9   3  11         32.79         31.37         8.16 o                         
  -7   3  11         48.54         38.75         4.89 o                         
  -5   3  11          0.89          3.59         1.88 o                         
  -3   3  11          7.75         11.30         2.48 o                         
  -1   3  11          2.33         18.50         5.06 o                         
   1   3  11         46.86         54.96         5.41 o                         
   3   3  11         13.47         16.16         3.55 o                         
   5   3  11          3.21          1.61         2.71 o                         
   7   3  11          1.18          1.03         2.84 o                         
   9   3  11          2.71          8.51         3.37 o                         
 -18   4  11          0.00          1.12         2.02 o                         
 -16   4  11          3.99          3.15         1.72 o                         
 -14   4  11          0.52          1.60         1.60 o                         
 -12   4  11          0.26          2.15         1.81 o                         
 -10   4  11          1.68          5.71         5.55 o                         
  -8   4  11          0.00         20.34         5.90 o                         
  -6   4  11         14.22         18.07         4.85 o                         
  -4   4  11         52.33         51.07         4.39 o                         
  -2   4  11         73.29        100.86        11.23 o                         
   0   4  11         27.31         25.04         3.57 o                         
   2   4  11         11.97         12.37         3.39 o                         
   4   4  11          0.12          5.17         3.34 o                         
   6   4  11          1.41          5.03         3.40 o                         
   8   4  11          0.23          0.03         6.06 o                         
 -17   5  11          0.71         -0.22         2.02 o                         
 -15   5  11          0.84          2.65         2.31 o                         
 -13   5  11          3.90          6.53         4.40 o                         
 -11   5  11          0.00          1.67         6.07 o                         
  -9   5  11          2.60          2.72         2.23 o                         
  -7   5  11          3.63          5.58         1.80 o                         
  -5   5  11          0.14         -1.19         1.81 o                         
  -3   5  11         17.72         11.84         2.30 o                         
  -1   5  11          4.13          0.99         3.88 o                         
   1   5  11          4.62          6.33         2.82 o                         
   3   5  11         36.75         45.21         5.55 o                         
   5   5  11          4.32          5.91         3.63 o                         
   7   5  11          0.07         -1.07         3.37 o                         
 -14   6  11          0.32          5.15         7.30 o                         
 -12   6  11          2.69          4.45         7.62 o                         
 -10   6  11          1.38          3.53         4.94 o                         
  -8   6  11         10.04         10.03         4.36 o                         
  -6   6  11          0.03          2.13         2.25 o                         
  -4   6  11          0.64          0.26         1.86 o                         
  -2   6  11          7.71         13.12         2.97 o                         
   0   6  11          0.32          0.57         2.44 o                         
   2   6  11          0.10          0.95         2.29 o                         
   4   6  11          0.08          0.64         3.03 o                         
 -11   7  11          0.09         -4.16         6.43 o                         
  -9   7  11          3.60          4.70         4.74 o                         
  -7   7  11          2.63          0.82         2.73 o                         
  -5   7  11          0.00         -0.70         2.20 o                         
  -3   7  11          1.74         -0.70         1.78 o                         
  -1   7  11          0.16          1.88         2.25 o                         
   1   7  11          0.47          4.57         3.29 o                         
 -20   0  12          0.19         -1.76         3.45 o                         
 -18   0  12         32.53         39.90         5.44 o                         
 -16   0  12          7.90          7.57         2.88 o                         
 -14   0  12         38.65         45.68         5.63 o                         
 -12   0  12        195.28        169.42        13.15 o                         
 -10   0  12         10.69         34.37        12.30 o                         
   4   0  12         29.05         17.56         5.57 o                         
   6   0  12          0.02         -1.38         6.05 o                         
   8   0  12          7.75          4.72         3.79 o                         
 -19   1  12          7.04          8.02         2.16 o                         
 -17   1  12          0.24         -0.15         2.13 o                         
 -15   1  12         26.52         34.39         3.25 o                         
 -13   1  12         12.35         21.34         2.84 o                         
 -11   1  12         27.91         85.93        11.37 o                         
  -9   1  12        223.67        346.33        26.46 o                         
   1   1  12          0.51         -0.25         3.79 o                         
   3   1  12          6.70         10.89         4.06 o                         
   5   1  12          0.60         -0.76         3.18 o                         
   7   1  12         11.14          8.29         2.36 o                         
   9   1  12          0.00          2.37         2.21 o                         
 -20   2  12          1.72          3.01         1.79 o                         
 -18   2  12          5.26          5.69         1.84 o                         
 -16   2  12          0.02          1.13         1.74 o                         
 -14   2  12         10.72          8.53         1.91 o                         
 -12   2  12          4.32          7.77         1.79 o                         
 -10   2  12          0.50          8.88         2.22 o                         
  -2   2  12         19.77         20.70         4.17 o                         
   0   2  12          2.28         -0.58         3.35 o                         
   2   2  12          7.65          6.41         2.93 o                         
   4   2  12          0.24          5.31         2.74 o                         
   6   2  12          0.85          4.82         3.00 o                         
   8   2  12          0.80          1.86         2.84 o                         
 -19   3  12          0.67          2.91         2.15 o                         
 -17   3  12          0.40         -1.62         1.86 o                         
 -15   3  12          2.88          2.91         1.61 o                         
 -13   3  12          2.78          4.13         1.35 o                         
 -11   3  12          0.32         -0.94         1.21 o                         
  -9   3  12          2.09          7.87         6.81 o                         
  -7   3  12          9.08          4.60         2.91 o                         
  -5   3  12         53.79         26.98         3.36 o                         
  -3   3  12          5.20          2.85         2.07 o                         
  -1   3  12          0.13         -2.00         2.72 o                         
   1   3  12          5.96          8.24         2.96 o                         
   3   3  12          6.80          7.28         2.76 o                         
   5   3  12          2.88          0.97         2.80 o                         
   7   3  12          0.35         -1.99         2.94 o                         
 -18   4  12          0.03          1.64         1.79 o                         
 -16   4  12          2.62          3.27         1.52 o                         
 -14   4  12          2.27          6.94         1.53 o                         
 -12   4  12          0.11          1.74         1.35 o                         
 -10   4  12          0.25          5.15         4.64 o                         
  -8   4  12          1.50          3.99         0.98 o                         
  -6   4  12          4.77          3.14         1.64 o                         
  -4   4  12          2.26          1.67         4.66 o                         
  -2   4  12          2.87         10.85         6.74 o                         
   0   4  12         16.54         19.33         6.76 o                         
   2   4  12          8.21         15.03         3.50 o                         
   4   4  12          0.60          3.86         3.61 o                         
   6   4  12          0.85          3.62         3.50 o                         
 -15   5  12          0.14         -1.03         2.14 o                         
 -13   5  12          0.32          5.03         5.77 o                         
 -11   5  12          0.00         -2.46         7.54 o                         
  -9   5  12          8.36         10.28         2.24 o                         
  -7   5  12          3.82          5.45         1.66 o                         
  -5   5  12          1.42          1.95         1.80 o                         
  -3   5  12          0.71          3.77         1.84 o                         
  -1   5  12          3.36         10.26         2.56 o                         
   1   5  12          0.26          4.69         3.10 o                         
   5   5  12          1.06         -3.18         3.18 o                         
 -12   6  12          0.13         -5.98         6.22 o                         
 -10   6  12          2.08          2.55         2.39 o                         
  -8   6  12         11.46         13.08         5.35 o                         
  -6   6  12          0.46          0.68         1.96 o                         
  -4   6  12          0.07          2.90         2.17 o                         
  -2   6  12          0.54          1.24         2.16 o                         
   0   6  12          3.70          4.80         2.52 o                         
   2   6  12          1.29          2.16         2.25 o                         
  -7   7  12          0.32         -0.64         2.25 o                         
  -5   7  12          0.18         -2.08         2.08 o                         
  -3   7  12          0.65         -0.04         2.36 o                         
 -19   1  13          0.04          0.37         1.93 o                         
 -17   1  13          0.86          2.06         1.94 o                         
 -15   1  13          0.11          2.52         1.76 o                         
 -13   1  13          0.30          2.36         2.00 o                         
 -11   1  13         15.92         15.70         2.81 o                         
   1   1  13          0.26         -2.67         5.30 o                         
   3   1  13          1.63          5.64         2.97 o                         
   5   1  13          0.23          2.74         3.67 o                         
   7   1  13          2.85          0.42         2.55 o                         
 -18   2  13          4.05          3.74         1.78 o                         
 -16   2  13          0.99         -0.38         1.89 o                         
 -14   2  13          1.36          2.73         1.45 o                         
 -12   2  13          2.35          6.44         3.07 o                         
 -10   2  13         16.30         16.94         5.91 o                         
  -2   2  13          0.71          3.04         2.86 o                         
   0   2  13          1.36          1.19         2.51 o                         
   2   2  13          0.28          0.62         1.93 o                         
   4   2  13          0.38          0.86         2.78 o                         
   6   2  13          2.19          0.94         2.68 o                         
 -17   3  13          0.00         -1.64         1.66 o                         
 -15   3  13          5.15          8.92         3.21 o                         
 -13   3  13          4.19          6.49         1.75 o                         
 -11   3  13          0.00          0.46         2.76 o                         
  -9   3  13          1.49          1.32         7.56 o                         
  -7   3  13         11.29          7.60         2.28 o                         
  -5   3  13          0.25          1.48         2.12 o                         
  -3   3  13          1.64          1.21         2.29 o                         
  -1   3  13          1.20          2.56         1.88 o                         
   1   3  13         12.67          9.66         2.62 o                         
   3   3  13          0.08          2.20         2.38 o                         
   5   3  13          0.19         -0.25         2.69 o                         
 -16   4  13          0.83          1.75         4.47 o                         
 -14   4  13          0.05          3.45         1.72 o                         
 -12   4  13          4.99          3.59         1.55 o                         
 -10   4  13          1.52          2.94         5.34 o                         
  -8   4  13         15.85         11.31         3.76 o                         
  -6   4  13          0.10          2.33         1.77 o                         
  -4   4  13          0.00          4.74         1.83 o                         
  -2   4  13          0.29          2.41         2.01 o                         
   0   4  13          7.31          8.97         2.64 o                         
   2   4  13          5.07          0.55         3.29 o                         
   4   4  13          1.03         -1.60         2.57 o                         
 -13   5  13          0.01         -5.94         5.94 o                         
 -11   5  13          4.45          5.89         8.14 o                         
  -9   5  13          0.00          1.71         1.18 o                         
  -7   5  13          1.28          2.56         1.41 o                         
  -5   5  13          1.57          3.04         1.88 o                         
  -3   5  13          0.01          2.22         1.99 o                         
  -1   5  13          0.04          0.29         2.56 o                         
   1   5  13          1.76         -0.62         3.23 o                         
 -10   6  13          0.04          1.04         1.95 o                         
  -8   6  13          3.13          6.01         1.67 o                         
  -6   6  13          0.45         -0.45         1.59 o                         
  -4   6  13          0.19         -0.53         2.35 o                         
  -2   6  13          0.08          0.16         2.34 o                         
 -18   0  14          1.46          6.78         2.56 o                         
 -16   0  14          7.37         11.28         7.16 o                         
 -14   0  14          1.06          5.54         2.83 o                         
 -12   0  14         11.92         11.39         6.03 o                         
   4   0  14          0.42          3.44         3.75 o                         
 -17   1  14          0.56          2.06         1.80 o                         
 -15   1  14          0.22          3.08         2.75 o                         
 -13   1  14          1.29          3.56         5.04 o                         
 -11   1  14          1.83         15.95         7.99 o                         
   1   1  14         16.67          6.75         3.31 o                         
   3   1  14          0.47         -1.17         3.32 o                         
 -16   2  14          0.19          2.24         1.53 o                         
 -14   2  14          0.80          0.39         1.59 o                         
 -12   2  14          3.04          2.45         1.79 o                         
 -10   2  14          0.27         17.80         7.64 o                         
  -2   2  14          3.80          4.34         3.33 o                         
   0   2  14          2.26          1.89         2.68 o                         
   2   2  14          0.41          0.31         2.50 o                         
   4   2  14          0.00         -1.25         2.54 o                         
 -15   3  14          0.00          0.37         1.51 o                         
 -13   3  14          0.12         -0.64         1.16 o                         
 -11   3  14          0.47         -1.80         2.60 o                         
  -5   3  14          0.00          1.07         1.91 o                         
  -3   3  14          0.57          2.26         1.72 o                         
  -1   3  14          0.07          4.36         2.50 o                         
   1   3  14          1.08          1.63         1.95 o                         
   3   3  14          0.55         -0.54         2.26 o                         
 -14   4  14          0.23         -0.73         1.10 o                         
 -12   4  14          0.76          2.49         1.05 o                         
 -10   4  14          0.08          0.30         0.91 o                         
  -8   4  14          0.20          1.90         1.10 o                         
  -6   4  14          1.55          1.54         1.45 o                         
  -4   4  14          0.63          1.94         1.91 o                         
  -2   4  14          1.73          0.09         2.29 o                         
   0   4  14          0.01         -1.31         2.49 o                         
 -11   5  14          0.89          0.80         3.52 o                         
  -9   5  14          7.42          7.07         1.26 o                         
  -7   5  14          0.02          0.22         1.53 o                         
  -5   5  14          0.65          3.46         1.71 o                         
  -3   5  14          1.42          7.31         2.33 o                         
 -15   1  15          2.79          5.71         2.05 o                         
 -13   1  15          4.04          4.39         2.32 o                         
   1   1  15          0.49          2.91         3.84 o                         
 -14   2  15          8.05          6.01         1.78 o                         
 -12   2  15          5.98          6.37         4.71 o                         
  -2   2  15          0.00          2.90         2.92 o                         
   0   2  15          6.46          3.34         2.42 o                         
 -13   3  15          0.60          1.84         1.33 o                         
 -11   3  15          3.27         10.03         5.96 o                         
  -5   3  15          3.53          0.24         1.80 o                         
  -3   3  15          0.65          2.10         1.97 o                         
  -1   3  15          0.12          0.90         1.68 o                         
  -8   4  15          0.07          1.60         1.25 o                         
  -6   4  15          0.40         -1.17         1.34 o                         
  -4   4  15          0.14         -0.74         2.03 o                         
 -12   0  16          4.15         74.92        11.76 o                         
                                                                                
